# Supplementary material for: Quantitative phosphoproteomics reveals GSK3A substrate network is involved in the cryodamage of sperm motility
Source: Biosci Rep. 2021 Oct 12;41(10):BSR20211326. doi: 10.1042/BSR20211326 (PMC8521533; doi:10.1042/BSR20211326)
Supplement: Supplementary Data S1-S3 [file BSR-2021-1326_supp1.zip]

Archive with 3 entries (3 files):
- BSR-2021-1326_suppSD1.xlsx
- BSR-2021-1326_suppSD2.xlsx
- BSR-2021-1326_suppSD3.xlsx
