# Supplementary material for: Quantitative phosphoproteomics reveals GSK3A substrate network is involved in the cryodamage of sperm motility
Source: Biosci Rep. 2021 Oct 12;41(10):BSR20211326. doi: 10.1042/BSR20211326 (PMC8521533; doi:10.1042/BSR20211326)
Supplement: Supplementary Data S1-S3 [file BSR-2021-1326_supp1.zip › BSR-2021-1326_suppSD1.xlsx]

## Sheet: phsophoproteome
Supplementary data 1. Phosphoproteomic data for all identified phosphorylated sites
>Phosphoprotoeme identification	id	Protein group IDs	Best protein	Canonical ID	Gene name	Description	Best protein position	Localization prob	PEP	Score	Score for localization	Amino acid	Position in peptide	Charge	Mass error [ppm]	Intensity	Score diff	Number of Phospho (STY)	Phospho (STY) Probabilities	Phospho (STY) Score diffs	Sequence window	Unique (Groups)	>Quantification (Relative expression)	Before_1	Before_2	Before_3	After_1	After_2	After_3	>Statistical analysis	AV_Before	AV_after	Fold change	Change trend	P value	FDR	Sig. (FC1.5;FDR0.05)	SIG (corrected by protein expression)
>Phosphoprotoeme identification	340	155	A0A1W2PPE3	A0A1W2PPE3		Uncharacterized protein	89	0.997974	1.07446e-53	187.78	187.78	S	7	2	0.03901	1138000000	26.9247	1	GLWGPS(0.002)S(0.998)LQR	GLWGPS(-26.92)S(26.92)LQR	GLWGPSSLQRLLQ	Yes	>Quantification (Relative expression)	0.0897615	0.0775809	0.0817112	0.250024	0.256918	0.244004	>Statistical analysis	0.0830179	0.250315	3.0152	UP	5.42913e-06	0.000308554	YES	YES
>Phosphoprotoeme identification	2918	1323	S4R3H4	S4R3H4	ACIN1	Apoptotic chromatin condensation inducer in the nucleus	152	0.75	0.0258298	24.03	24.03	S	6	2	4.6879	0	0	3	KS(0.75)S(0.75)S(0.75)IS(0.75)EEK	KS(0)S(0)S(0)IS(0)EEK	RKSSSISEEKGDS	Yes	>Quantification (Relative expression)	0.12233	0.118013	0.107583	0.258472	0.190005	0.203598	>Statistical analysis	0.115975	0.217358	1.87418	UP	0.0090258	0.0175345	YES	YES
>Phosphoprotoeme identification	348	159	A0A590UIY0	A0A590UIY0	ITCH	E3 ubiquitin-protein ligase Itchy homolog (Fragment)	85	0.999932	0.0035472	64.374	64.374	S	3	3	-2.714	18624000	41.6877	1	VWS(1)HQTLK	VWS(41.69)HQT(-41.69)LK	LHFRVWSHQTLKS	Yes	>Quantification (Relative expression)	0.124717	0.118321	0.120921	0.199794	0.216551	0.219696	>Statistical analysis	0.12132	0.212014	1.74756	UP	0.000148446	0.00104719	YES	YES
>Phosphoprotoeme identification	2319	1097	Q8IXW0	Q8IXW0	LMNTD2	Lamin tail domain-containing protein 2	108	0.999251	8.92579e-42	161.51	161.51	S	4	3	-0.095548	156730000	32.0458	1	SS(0.001)HS(0.999)QEKLLQNQVQK	S(-39.02)S(-32.05)HS(32.05)QEKLLQNQVQK	PKRSSHSQEKLLQ	Yes	>Quantification (Relative expression)	0.114537	0.114677	0.116055	0.22056	0.225576	0.208595	>Statistical analysis	0.11509	0.218244	1.89629	UP	3.41895e-05	0.000539796	YES	YES
>Phosphoprotoeme identification	2314	1095	Q8IWZ5	Q8IWZ5	TRIM42	Tripartite motif-containing protein 42	124	0.718116	8.57881e-09	92.661	92.661	S	4	2	0.1854	1167900000	7.17381	1	T(0.096)GS(0.138)S(0.718)DT(0.048)QVDEVK	T(-8.73)GS(-7.17)S(7.17)DT(-11.74)QVDEVK	ALRTGSSDTQVDE	Yes	>Quantification (Relative expression)	0.222106	0.217596	0.256697	0.094057	0.104687	0.0984161	>Statistical analysis	0.232133	0.0990534	-2.34351	DOWN	0.000473171	0.00220961	YES	YES
>Phosphoprotoeme identification	2315	1096	Q8IXM7	Q8IXM7	ODF3L1	Outer dense fiber protein 3-like protein 1	71	0.99881	3.99901e-08	97.779	97.779	S	8	3	0.37582	27507000	29.2431	1	APAYT(0.001)LHS(0.999)R	APAY(-59.48)T(-29.24)LHS(29.24)R	PAYTLHSRHSEKR	Yes	>Quantification (Relative expression)	0.239748	0.203099	0.208092	0.122184	0.120683	0.106194	>Statistical analysis	0.21698	0.116354	-1.86483	DOWN	0.00131529	0.00414449	YES	YES
>Phosphoprotoeme identification	2313	1095	Q8IWZ5	Q8IWZ5	TRIM42	Tripartite motif-containing protein 42	123	0.508112	6.65911e-09	90.966	90.966	S	3	3	-0.69067	58925000	1.49493	1	T(0.127)GS(0.508)S(0.36)DT(0.005)QVDEVK	T(-6.02)GS(1.49)S(-1.49)DT(-20.31)QVDEVK	TALRTGSSDTQVD	Yes	>Quantification (Relative expression)	0.222106	0.217596	0.256697	0.094057	0.104687	0.0984161	>Statistical analysis	0.232133	0.0990534	-2.34351	DOWN	0.000473171	0.00220961	YES	YES
>Phosphoprotoeme identification	299	149	A0A1B0GVW8	A0A1B0GVW8	UNC13B	Protein unc-13 homolog B	399	1	0.0205149	34.75	34.75	S	9	3	0.63373	97838000	34.7498	1	LGDEIKGAS(1)R	LGDEIKGAS(34.75)R	DEIKGASRTSQVI	Yes	>Quantification (Relative expression)	0.08803	0.0878487	0.090699	0.237441	0.266516	0.229465	>Statistical analysis	0.0888593	0.244474	2.75125	UP	0.000160938	0.00108887	YES	YES
>Phosphoprotoeme identification	3772	673	K7EM17	K7EM17	STAT5A	Signal transducer and activator of transcription 5A	182	1	0.00150089	63.624	63.624	Y	5	3	-1.2395	41666000	63.6242	1	AVDGY(1)VKPQIK	AVDGY(63.62)VKPQIK	AKAVDGYVKPQIK	Yes	>Quantification (Relative expression)	0.12733	0.138682	0.123417	0.198198	0.224873	0.187501	>Statistical analysis	0.129809	0.203524	1.56787	UP	0.00358077	0.00850041	YES	YES
>Phosphoprotoeme identification	3771	665	J3QR65	J3QR65	MTMR4	Protein-tyrosine-phosphatase	645	0.813348	0.0344342	21.993	21.993	Y	9	3	-0.60461	0	6.36345	3	S(0.981)HKS(0.402)CS(0.402)PS(0.402)Y(0.813)K	S(16.89)HKS(0)CS(0)PS(0)Y(6.36)K	KSCSPSYKLLNTA	Yes	>Quantification (Relative expression)	0.12536	0.138439	0.125661	0.227587	0.175609	0.207344	>Statistical analysis	0.12982	0.203513	1.56766	UP	0.00941035	0.0181516	YES	YES
>Phosphoprotoeme identification	3770	657	J3KTM7	J3KTM7	SOCS6	Suppressor of cytokine-signaling 6 (Fragment)	132	1	0.014677	28.032	28.032	Y	4	2	0.82394	133180000	28.0316	3	S(1)HHY(1)S(1)PAPWPLR	S(28.03)HHY(28.03)S(28.03)PAPWPLR	SLRSHHYSPAPWP	Yes	>Quantification (Relative expression)	0.0800152	0.105486	0.109828	0.204442	0.263874	0.236356	>Statistical analysis	0.0984429	0.23489	2.38606	UP	0.0022072	0.00592825	YES	YES
>Phosphoprotoeme identification	3776	710	O14548	O14548	COX7A2L	Cytochrome c oxidase subunit 7A-related protein, mitochondrial	76	1	0.0194478	31.871	31.871	Y	7	2	2.4966	123840000	31.8708	1	ADGVPVY(1)LK	ADGVPVY(31.87)LK	ADGVPVYLKRGLP	Yes	>Quantification (Relative expression)	0.0942897	0.0976428	0.101988	0.229408	0.248472	0.228199	>Statistical analysis	0.0979736	0.23536	2.40228	UP	3.82671e-05	0.000566704	YES	YES
>Phosphoprotoeme identification	277	138	A0A1B0GTY4	A0A1B0GTY4	TEX50	Testis-expressed protein 50	142	0.999437	5.43417e-09	125.53	125.53	S	6	2	-0.55372	70729000	32.6705	1	VATT(0.001)AS(0.999)VIYK	VAT(-49.45)T(-32.67)AS(32.67)VIY(-49.3)K	RVATTASVIYKIW	Yes	>Quantification (Relative expression)	0.0846388	0.101758	0.079815	0.252099	0.238758	0.242932	>Statistical analysis	0.0887372	0.244596	2.75641	UP	3.5826e-05	0.000551056	YES	YES
>Phosphoprotoeme identification	2189	1058	Q6ZN84	Q6ZN84	CCDC81	Coiled-coil domain-containing protein 81	337	0.997344	0.0285867	43.794	43.794	S	5	2	-0.5282	23958000	28.8653	1	AQRNS(0.997)LLY(0.001)YS(0.001)EER	AQRNS(28.87)LLY(-30.05)Y(-34.26)S(-28.87)EER	QRAQRNSLLYYSE	Yes	>Quantification (Relative expression)	0.120929	0.125597	0.144235	0.191999	0.197426	0.219814	>Statistical analysis	0.130254	0.20308	1.55911	UP	0.00278914	0.00710743	YES	YES
>Phosphoprotoeme identification	108	62	A6PVH5	A6PVH5		Uncharacterized protein	41	0.998965	3.27374e-05	52.465	52.465	S	6	3	-0.48639	28058000	29.8803	1	QDLEQS(0.999)LAAAY(0.001)VPVVVDSK	QDLEQS(29.88)LAAAY(-29.88)VPVVVDS(-51.15)K	KQDLEQSLAAAYV	Yes	>Quantification (Relative expression)	0.210566	0.23223	0.170031	0.139396	0.121338	0.126438	>Statistical analysis	0.204276	0.129057	-1.58283	DOWN	0.0167071	0.0288638	YES	NO
>Phosphoprotoeme identification	101	57	A0A087X2D8	A0A087X2D8	SPAG9	C-Jun-amino-terminal kinase-interacting protein 4	724	0.848743	9.33325e-53	150.06	45.15	S	6	3	0.32195	660460000	6.15419	2	S(0.104)AS(0.64)QS(0.407)S(0.849)LDKLDQELKEQQK	S(-8.24)AS(2.8)QS(-2.8)S(6.15)LDKLDQELKEQQK	RSASQSSLDKLDQ	Yes	>Quantification (Relative expression)	0.126871	0.121696	0.107965	0.21981	0.217864	0.211954	>Statistical analysis	0.118844	0.216543	1.82207	UP	8.97679e-05	0.000804407	YES	YES
>Phosphoprotoeme identification	107	62	A6PVH5	A6PVH5		Uncharacterized protein	28	0.749526	2.16849e-05	91.658	91.658	S	4	3	0.14123	137910000	4.76024	1	APHS(0.75)S(0.25)RPR	APHS(4.76)S(-4.76)RPR	GVKAPHSSRPRAW	Yes	>Quantification (Relative expression)	0.195837	0.204801	0.215848	0.129658	0.113395	0.140461	>Statistical analysis	0.205495	0.127838	-1.60746	DOWN	0.00135443	0.00421455	YES	NO
>Phosphoprotoeme identification	2047	1000	Q5JU67	Q5JU67	CFAP157	Cilia- and flagella-associated protein 157	494	0.949546	0.0243156	56.043	56.043	S	3	2	-0.35745	34229000	12.7462	1	AHS(0.95)S(0.05)PEMR	AHS(12.75)S(-12.75)PEMR	GTFRAHSSPEMRA	Yes	>Quantification (Relative expression)	0.119448	0.127719	0.139597	0.201756	0.203602	0.207879	>Statistical analysis	0.128921	0.204412	1.58556	UP	0.000248566	0.0014128	YES	YES
>Phosphoprotoeme identification	2048	1000	Q5JU67	Q5JU67	CFAP157	Cilia- and flagella-associated protein 157	495	0.809732	0.0232382	57.267	57.267	S	4	2	-0.44442	16475000	6.28976	1	AHS(0.19)S(0.81)PEMR	AHS(-6.29)S(6.29)PEMR	TFRAHSSPEMRAP	Yes	>Quantification (Relative expression)	0.119448	0.127719	0.139597	0.201756	0.203602	0.207879	>Statistical analysis	0.128921	0.204412	1.58556	UP	0.000248566	0.0014128	YES	YES
>Phosphoprotoeme identification	2049	1001	Q5JX69	Q5JX69	FAM209B	Protein FAM209B	141	0.999594	5.56002e-14	98.169	98.169	S	7	2	0.71172	1474300000	33.9096	1;2	GAMATGS(1)GS(1)NLKLR	GAMAT(-33.91)GS(33.91)GS(43.66)NLKLR	GAMATGSGSNLKL	Yes	>Quantification (Relative expression)	0.0896741	0.0990353	0.0828766	0.245173	0.244675	0.231047	>Statistical analysis	0.0905287	0.240298	2.65439	UP	2.21315e-05	0.000490938	YES	NO
>Phosphoprotoeme identification	2737	1250	Q9BXN2-4	Q9BXN2	CLEC7A	Isoform 4 of C-type lectin domain family 7 member A	180	0.688105	0.0108251	16.545	16.545	S	23	4	0.07332	736270000	6.23192	2	IDS(0.06)S(0.06)NELS(0.42)LT(0.42)LLPKLECS(0.149)EAAT(0.202)S(0.688)QAQVILPPQLPE	IDS(-11.17)S(-11.17)NELS(0)LT(0)LLPKLECS(-8.71)EAAT(-6.23)S(6.23)QAQVILPPQLPE	CSEAATSQAQVIL	Yes	>Quantification (Relative expression)	0.274379	0.238374	0.302574	0.0549008	0.0661498	0.0636225	>Statistical analysis	0.271776	0.0615577	-4.41498	DOWN	0.000370886	0.00186631	YES	YES
>Phosphoprotoeme identification	3239	431	E7ERL0	E7ERL0	NME1	Nucleoside diphosphate kinase A	119	0.997296	1.34028e-05	45.885	45.885	T	6	3	-0.51962	0	26.5385	1	VMLGET(0.997)NPADS(0.002)KPGTIR	VMLGET(26.54)NPADS(-26.54)KPGT(-33.08)IR	RVMLGETNPADSK	Yes	>Quantification (Relative expression)	0.138214	0.133499	0.116997	0.234094	0.186417	0.190779	>Statistical analysis	0.12957	0.203763	1.57261	UP	0.0108983	0.0203864	YES	YES
>Phosphoprotoeme identification	3515	1054	Q6UX71-2	Q6UX71	PLXDC2	Isoform 2 of Plexin domain-containing protein 2	251	0.985588	0.028276	22.329	22.329	T	3	2	2.8143	64122000	18.2826	2	RRT(0.986)IY(0.985)EY(0.03)HR	RRT(18.28)IY(18.08)EY(-18.08)HR	PNVRRRTIYEYHR	Yes	>Quantification (Relative expression)	0.204437	0.204859	0.195484	0.136982	0.144139	0.114098	>Statistical analysis	0.201594	0.13174	-1.53024	DOWN	0.00186688	0.00527036	YES	YES
>Phosphoprotoeme identification	99	57	A0A087X2D8	A0A087X2D8	SPAG9	C-Jun-amino-terminal kinase-interacting protein 4	721	0.85099	9.33325e-53	150.06	150.06	S	3	5	0.08456	660460000	7.74095	2	S(0.144)AS(0.851)QS(0.179)S(0.827)LDKLDQELKEQQK	S(-7.74)AS(7.74)QS(-6.77)S(6.77)LDKLDQELKEQQK	SKQRSASQSSLDK	Yes	>Quantification (Relative expression)	0.126871	0.121696	0.107965	0.21981	0.217864	0.211954	>Statistical analysis	0.118844	0.216543	1.82207	UP	8.97679e-05	0.000804407	YES	YES
>Phosphoprotoeme identification	98	57	A0A087X2D8	A0A087X2D8	SPAG9	C-Jun-amino-terminal kinase-interacting protein 4	1235	0.543886	3.89266e-65	126.28	126.28	S	17	3	-0.27876	115710000	3.03679	1	FFVAVPGQVISPQS(0.092)S(0.065)S(0.27)S(0.544)GT(0.028)DLT(0.001)GDK	FFVAVPGQVIS(-49.39)PQS(-7.71)S(-9.24)S(-3.04)S(3.04)GT(-12.86)DLT(-29.15)GDK	SPQSSSSGTDLTG	Yes	>Quantification (Relative expression)	0.121821	0.132109	0.115407	0.200393	0.214435	0.219057	>Statistical analysis	0.123112	0.211295	1.71628	UP	0.000288144	0.00157189	YES	YES
>Phosphoprotoeme identification	97	57	A0A087X2D8	A0A087X2D8	SPAG9	C-Jun-amino-terminal kinase-interacting protein 4	1229	0.999912	3.24596e-68	137.5	137.5	S	11	3	-0.37504	34934000	41.3737	1	FFVAVPGQVIS(1)PQSSSSGTDLTGDK	FFVAVPGQVIS(41.37)PQS(-41.37)S(-48.47)S(-60.92)S(-67.47)GT(-77.96)DLT(-91.51)GDK	VPGQVISPQSSSS	Yes	>Quantification (Relative expression)	0.121821	0.132109	0.115407	0.200393	0.214435	0.219057	>Statistical analysis	0.123112	0.211295	1.71628	UP	0.000288144	0.00157189	YES	YES
>Phosphoprotoeme identification	96	55	E9PPR1	E9PPR1	EEF1D	Elongation factor 1-delta (Fragment)	70	0.749024	1.90791e-15	73.809	73.809	S	11	3	-1.3128	70827000	8.68404	1	SLAGSSGPGAS(0.749)S(0.101)GT(0.086)S(0.063)GDHGELVVR	S(-48.66)LAGS(-37.84)S(-32.81)GPGAS(8.68)S(-8.68)GT(-9.39)S(-10.77)GDHGELVVR	SSGPGASSGTSGD	Yes	>Quantification (Relative expression)	0.120132	0.119906	0.123278	0.220382	0.210771	0.205531	>Statistical analysis	0.121105	0.212228	1.75242	UP	3.45796e-05	0.000540028	YES	YES
>Phosphoprotoeme identification	1623	884	P50991-2	P50991	CCT4	Isoform 2 of T-complex protein 1 subunit delta	206	0.953235	0.0156921	66.492	66.492	S	4	2	1.0073	105330000	15.3304	1	VS(0.019)NS(0.953)GIT(0.028)R	VS(-17.04)NS(15.33)GIT(-15.33)R	TQKVSNSGITRVE	Yes	>Quantification (Relative expression)	0.111168	0.111023	0.111222	0.231426	0.219386	0.215776	>Statistical analysis	0.111138	0.222196	1.99928	UP	1.95303e-05	0.000462527	YES	YES
>Phosphoprotoeme identification	1620	880	P49840	P49840	GSK3A	Glycogen synthase kinase-3 alpha	282	0.996645	0.0108971	48.899	48.899	S	10	2	0.092802	128200000	22.607	2	GEPNVS(0.389)Y(0.615)ICS(0.997)R	GEPNVS(-2.01)Y(2.01)ICS(22.61)R	NVSYICSRYYRAP	Yes	>Quantification (Relative expression)	0.111306	0.126771	0.112476	0.222073	0.214186	0.223925	>Statistical analysis	0.116851	0.220061	1.88327	UP	5.8565e-05	0.000684539	YES	YES
>Phosphoprotoeme identification	1996	994	Q5JQC9-2	Q5JQC9	AKAP4	Isoform 2 of A-kinase anchor protein 4	87	1	3.62195e-24	135.08	37.683	S	9	3	2.7209	65744000000	37.6826	1;2;3	KDQS(1)KT(1)EGS(1)VCLFK	KDQS(37.68)KT(37.68)EGS(37.68)VCLFK	QSKTEGSVCLFKQ	Yes	>Quantification (Relative expression)	0.2294	0.222734	0.234018	0.106163	0.10354	0.113998	>Statistical analysis	0.228717	0.1079	-2.11971	DOWN	1.18349e-05	0.000390442	YES	NO
>Phosphoprotoeme identification	1999	994	Q5JQC9-2	Q5JQC9	AKAP4	Isoform 2 of A-kinase anchor protein 4	291	0.99975	1.47927e-95	200.99	59.372	S	6	3	-0.3708	5170100000	37.2755	1;2	EGGQKS(1)FLYSELSNK	EGGQKS(37.28)FLY(-37.28)S(-42.76)ELS(-50.31)NK	REGGQKSFLYSEL	Yes	>Quantification (Relative expression)	0.249644	0.233175	0.246325	0.0808964	0.102121	0.0929106	>Statistical analysis	0.243048	0.0919761	-2.64251	DOWN	4.49554e-05	0.000600643	YES	NO
>Phosphoprotoeme identification	1998	994	Q5JQC9-2	Q5JQC9	AKAP4	Isoform 2 of A-kinase anchor protein 4	321	0.783084	0.00201674	53.981	53.981	S	10	3	1.3529	37561000	5.57636	1	ESKEFADS(0.217)IS(0.783)K	ES(-41.19)KEFADS(-5.58)IS(5.58)K	EFADSISKGLMVY	Yes	>Quantification (Relative expression)	0.233686	0.228371	0.235126	0.0928655	0.101371	0.107823	>Statistical analysis	0.232394	0.100687	-2.3081	DOWN	1.04392e-05	0.000390442	YES	NO
>Phosphoprotoeme identification	2863	1297	Q9P0L0	Q9P0L0	VAPA	Vesicle-associated membrane protein-associated protein A	214	0.670011	0.00021904	54.058	54.058	S	9	4	0.47155	19313000	5.44152	1	VAHSDKPGS(0.67)T(0.191)S(0.043)T(0.07)AS(0.026)FR	VAHS(-38.79)DKPGS(5.44)T(-5.44)S(-11.93)T(-9.82)AS(-14.15)FR	HSDKPGSTSTASF	Yes	>Quantification (Relative expression)	0.103049	0.0953789	0.0831898	0.233776	0.229097	0.247347	>Statistical analysis	0.0938724	0.23674	2.52193	UP	5.66828e-05	0.00067387	YES	NO
>Phosphoprotoeme identification	2866	1298	Q9P0W8-2	Q9P0W8	SPATA7	Isoform 2 of Spermatogenesis-associated protein 7	424	0.999139	7.53632e-51	121.72	121.72	S	13	3	0.4107	99243000	30.6458	1	AGNSEPNELKNES(0.999)EVT(0.001)IQQER	AGNS(-80.68)EPNELKNES(30.65)EVT(-30.65)IQQER	NELKNESEVTIQQ	Yes	>Quantification (Relative expression)	0.226185	0.22554	0.235259	0.09427	0.12264	0.0961059	>Statistical analysis	0.228995	0.104339	-2.19473	DOWN	0.000210355	0.00127684	YES	YES
>Phosphoprotoeme identification	2867	1298	Q9P0W8-2	Q9P0W8	SPATA7	Isoform 2 of Spermatogenesis-associated protein 7	308	0.566734	3.67209e-33	87.357	87.357	S	24	4	1.4571	103450000	1.16631	1	IAPLPLEGHDSTWDEIKDDALQHS(0.567)S(0.433)PR	IAPLPLEGHDS(-54.86)T(-50.95)WDEIKDDALQHS(1.17)S(-1.17)PR	DDALQHSSPRAMC	Yes	>Quantification (Relative expression)	0.20666	0.19386	0.205094	0.12515	0.119574	0.149662	>Statistical analysis	0.201871	0.131462	-1.53559	DOWN	0.00221134	0.0059287	YES	YES
>Phosphoprotoeme identification	2868	1299	Q9P1V8-2	Q9P1V8	SAMD15	Isoform 2 of Sterile alpha motif domain-containing protein 15	525	0.99239	0.00651716	39.387	39.387	S	4	3	0.62486	68817000	21.1529	1	ERVS(0.992)EDDET(0.008)QPEK	ERVS(21.15)EDDET(-21.15)QPEK	ELKERVSEDDETQ	Yes	>Quantification (Relative expression)	0.112423	0.108319	0.111982	0.238087	0.213341	0.21585	>Statistical analysis	0.110908	0.222426	2.0055	UP	0.000151393	0.00105798	YES	YES
>Phosphoprotoeme identification	557	277	A8MU33	A8MU33	SPATA6	Spermatogenesis-associated protein 6	311	0.999983	1.61996e-07	73.688	73.688	S	14	3	0.085036	133160000	48.7338	1	DFDDSLEKCEEYLS(1)PR	DFDDS(-54.75)LEKCEEY(-48.73)LS(48.73)PR	KCEEYLSPRSCSK	Yes	>Quantification (Relative expression)	0.217842	0.210486	0.24848	0.0860885	0.124241	0.112862	>Statistical analysis	0.225603	0.107731	-2.09414	DOWN	0.00190647	0.00536689	YES	NO
>Phosphoprotoeme identification	556	277	A8MU33	A8MU33	SPATA6	Spermatogenesis-associated protein 6	302	0.999578	2.96066e-09	58.479	58.479	S	5	3	0.49747	0	34.0573	1	DFDDS(1)LEKCEEYLSPR	DFDDS(34.06)LEKCEEY(-45.31)LS(-34.06)PR	GRDFDDSLEKCEE	Yes	>Quantification (Relative expression)	0.217842	0.210486	0.24848	0.0860885	0.124241	0.112862	>Statistical analysis	0.225603	0.107731	-2.09414	DOWN	0.00190647	0.00536689	YES	NO
>Phosphoprotoeme identification	1199	688	K7EQA1	K7EQA1	PDCD5	Programmed cell death protein 5	81	1	1.76839e-10	105.46	105.46	S	4	2	0.2888	380830000	70.8974	1	VMDS(1)DEDDDY	VMDS(70.9)DEDDDY(-70.9)	RRKVMDSDEDDDY	Yes	>Quantification (Relative expression)	0.120783	0.129875	0.128563	0.215033	0.216345	0.205002	>Statistical analysis	0.126407	0.212127	1.67812	UP	4.75635e-05	0.000613315	YES	YES
>Phosphoprotoeme identification	1191	679	K7ENJ3	K7ENJ3	KLC3	Kinesin light chain (Fragment)	164	0.742913	0.0324278	18.832	18.832	S	9	3	-3.3155	0	5.31902	1	DS(0.039)LAS(0.218)LFPS(0.743)EEEERK	DS(-12.82)LAS(-5.32)LFPS(5.32)EEEERK	LASLFPSEEEERK	Yes	>Quantification (Relative expression)	0.108491	0.102077	0.10302	0.211167	0.240663	0.23458	>Statistical analysis	0.10453	0.228804	2.18889	UP	0.000174621	0.00115793	YES	YES
>Phosphoprotoeme identification	1193	681	K7EM09	K7EM09	TMEM205	Transmembrane protein 205 (Fragment)	72	0.9981	0.0058535	31.067	31.067	S	9	3	-1.9119	16388000	27.2047	1	GLGGEVPGS(0.998)HQGPDPY(0.002)R	GLGGEVPGS(27.2)HQGPDPY(-27.2)R	GGEVPGSHQGPDP	Yes	>Quantification (Relative expression)	0.104164	0.125136	0.131477	0.222416	0.219279	0.197528	>Statistical analysis	0.120259	0.213074	1.7718	UP	0.00122737	0.00392126	YES	YES
>Phosphoprotoeme identification	1192	680	K7ELL7	K7ELL7	PRKCSH	Glucosidase 2 subunit beta	126	1	2.06034e-24	114.96	114.96	S	4	3	-0.094535	1141500000	100.697	1	ERES(1)LQQMAEVTR	ERES(100.7)LQQMAEVT(-100.7)R	GRKERESLQQMAE	Yes	>Quantification (Relative expression)	0.126508	0.128818	0.136021	0.215659	0.189695	0.205474	>Statistical analysis	0.130449	0.203609	1.56083	UP	0.000823653	0.00310326	YES	YES
>Phosphoprotoeme identification	1754	943	Q13505-2	Q13505	MTX1	Isoform 2 of Metaxin-1	87	1	0.00704564	45.764	45.764	S	4	3	0.024583	74670000	45.7644	1	RPPS(1)PEAR	RPPS(45.76)PEAR	MGRRPPSPEARGP	Yes	>Quantification (Relative expression)	0.11607	0.117744	0.115071	0.198295	0.219477	0.233344	>Statistical analysis	0.116295	0.217038	1.86628	UP	0.000594278	0.0025535	YES	YES
>Phosphoprotoeme identification	1750	941	Q13190-3	Q13190	STX5	Isoform 3 of Syntaxin-5	38	0.98332	0.000544241	50.897	50.897	S	3	2	-4.4008	0	17.705	1	QRS(0.983)EFT(0.017)LMAK	QRS(17.7)EFT(-17.7)LMAK	RAVRQRSEFTLMA	Yes	>Quantification (Relative expression)	0.119686	0.12887	0.111723	0.239776	0.219685	0.18026	>Statistical analysis	0.120093	0.21324	1.77563	UP	0.00685371	0.0138654	YES	YES
>Phosphoprotoeme identification	1177	667	J3QT39	J3QT39	CCDC14	Coiled-coil domain containing 14, isoform CRA_c	120	0.858589	0.0340923	18.672	18.672	S	5	3	-5.9754	0	8.30051	2	ET(0.049)S(0.233)S(0.859)S(0.859)DNKK	ET(-16.49)S(-8.3)S(8.3)S(8.3)DNKK	QKETSSSDNKKQI	Yes	>Quantification (Relative expression)	0.135699	0.111049	0.110873	0.211319	0.200804	0.230256	>Statistical analysis	0.119207	0.214126	1.79625	UP	0.00135057	0.00421119	YES	YES
>Phosphoprotoeme identification	1176	667	J3QT39	J3QT39	CCDC14	Coiled-coil domain containing 14, isoform CRA_c	119	0.858589	0.0340923	18.672	18.672	S	4	3	-5.9754	0	8.30051	2	ET(0.049)S(0.233)S(0.859)S(0.859)DNKK	ET(-16.49)S(-8.3)S(8.3)S(8.3)DNKK	VQKETSSSDNKKQ	Yes	>Quantification (Relative expression)	0.135699	0.111049	0.110873	0.211319	0.200804	0.230256	>Statistical analysis	0.119207	0.214126	1.79625	UP	0.00135057	0.00421119	YES	YES
>Phosphoprotoeme identification	1175	666	J3QRG2	J3QRG2	DNAI2	Dynein intermediate chain 2, axonemal	455	0.996726	2.43145e-51	171.79	171.79	S	9	3	-0.99389	95922000	25.0034	1	IWSEDSRES(0.997)S(0.003)IMWTK	IWS(-66.28)EDS(-39.05)RES(25)S(-25)IMWT(-102.7)K	SEDSRESSIMWTK	Yes	>Quantification (Relative expression)	0.121907	0.118581	0.116807	0.191853	0.223715	0.227136	>Statistical analysis	0.119099	0.214235	1.7988	UP	0.00110195	0.00365496	YES	YES
>Phosphoprotoeme identification	1170	665	J3QR65	J3QR65	MTMR4	Protein-tyrosine-phosphatase	637	0.981191	0.0344342	21.993	21.993	S	1	3	-0.60461	0	16.8945	3	S(0.981)HKS(0.402)CS(0.402)PS(0.402)Y(0.813)K	S(16.89)HKS(0)CS(0)PS(0)Y(6.36)K	SNKPFKSHKSCSP	Yes	>Quantification (Relative expression)	0.12536	0.138439	0.125661	0.227587	0.175609	0.207344	>Statistical analysis	0.12982	0.203513	1.56766	UP	0.00941035	0.0181516	YES	YES
>Phosphoprotoeme identification	1179	669	K7EMU2	K7EMU2	PRKAR1A	cAMP-dependent protein kinase type I-alpha regulatory subunit (Fragment)	77	0.970818	1.48284e-56	127.53	127.53	S	7	3	0.086851	1043800000	17.5084	1	AGT(0.017)RT(0.012)DS(0.971)REDEISPPPPNPVVK	AGT(-17.51)RT(-19.1)DS(17.51)REDEIS(-52.01)PPPPNPVVK	AGTRTDSREDEIS	Yes	>Quantification (Relative expression)	0.120526	0.131353	0.114979	0.213279	0.212436	0.207548	>Statistical analysis	0.122286	0.211088	1.72618	UP	6.53224e-05	0.000711299	YES	YES
>Phosphoprotoeme identification	1178	668	J3QT56	J3QT56	HYPK	Huntingtin-interacting protein K	30	1	0.00224633	44.252	44.252	S	4	3	-0.63423	44779000	44.2518	1	KHDS(1)GAADLER	KHDS(44.25)GAADLER	KPRKHDSGAADLE	Yes	>Quantification (Relative expression)	0.095199	0.14373	0.123747	0.252214	0.190695	0.194416	>Statistical analysis	0.120892	0.212441	1.75728	UP	0.019888	0.0334155	YES	YES
>Phosphoprotoeme identification	510	256	A6NF51	A6NF51	BPNT1	3'(2'),5'-bisphosphate nucleotidase 1	212	0.988884	1.40945e-50	119.45	119.45	S	1	3	-1.0442	110420000	19.4958	1	S(0.989)HS(0.011)NKLVTDCVAAMNPDAVLR	S(19.5)HS(-19.5)NKLVT(-50.2)DCVAAMNPDAVLR	IITTTRSHSNKLV	Yes	>Quantification (Relative expression)	0.119382	0.13214	0.115607	0.225594	0.219634	0.211572	>Statistical analysis	0.122376	0.218933	1.78902	UP	0.000115581	0.000900333	YES	YES
>Phosphoprotoeme identification	513	257	A6NFA0	A6NFA0	FAM205C	Protein FAM205C	45	0.997083	0.0147701	35.763	35.763	S	8	3	-0.92112	32983000	25.3379	1	LS(0.003)LVPNRS(0.997)CCR	LS(-25.34)LVPNRS(25.34)CCR	SLVPNRSCCRCHR	Yes	>Quantification (Relative expression)	0.100874	0.0903969	0.0889964	0.2696	0.199611	0.250521	>Statistical analysis	0.0934223	0.239911	2.56803	UP	0.00231029	0.00607929	YES	YES
>Phosphoprotoeme identification	1282	733	O60423-3	O60423	ATP8B3	Isoform 3 of Phospholipid-transporting ATPase IK	853	0.971402	3.55985e-06	92.039	92.039	S	2	2	0.75034	96625000	15.3106	1	RS(0.971)S(0.029)EVLQER	RS(15.31)S(-15.31)EVLQER	DSRARRSSEVLQE	Yes	>Quantification (Relative expression)	0.103196	0.111059	0.104061	0.229832	0.210229	0.241623	>Statistical analysis	0.106105	0.227228	2.14153	UP	0.00021698	0.00130275	YES	YES
>Phosphoprotoeme identification	514	257	A6NFA0	A6NFA0	FAM205C	Protein FAM205C	68	0.957195	1.70293e-19	108.34	108.34	S	3	3	0.62855	490170000	13.495	1	RT(0.043)S(0.957)QEEAEKLWK	RT(-13.5)S(13.5)QEEAEKLWK	SRARRTSQEEAEK	Yes	>Quantification (Relative expression)	0.0820738	0.0821129	0.0778844	0.251784	0.260865	0.251761	>Statistical analysis	0.0806904	0.254803	3.15779	UP	8.10473e-07	0.000208965	YES	YES
>Phosphoprotoeme identification	1578	859	P35663	P35663	CYLC1	Cylicin-1	548	0.999972	1.16435e-13	86.519	86.519	S	11	3	0.45849	2488500000	45.4715	2;3;4	IKGS(1)DT(1)ES(1)EES(1)LYKPGAK	IKGS(52.3)DT(45.89)ES(46.72)EES(45.47)LY(-45.47)KPGAK	DTESEESLYKPGA	Yes	>Quantification (Relative expression)	0.136376	0.128917	0.132321	0.197622	0.197463	0.206753	>Statistical analysis	0.132538	0.200613	1.51363	UP	5.42582e-05	0.000669035	YES	YES
>Phosphoprotoeme identification	688	349	C9JA28	C9JA28	SSR3	Signal sequence receptor subunit gamma	105	1	0.0102406	40.449	30.004	S	3	4	-0.39609	90983000	30.0041	1	KLS(1)EADNRK	KLS(30)EADNRK	EVTRKLSEADNRK	Yes	>Quantification (Relative expression)	0.091164	0.0917929	0.0813566	0.240102	0.254701	0.240883	>Statistical analysis	0.0881045	0.245229	2.78339	UP	1.12084e-05	0.000390442	YES	YES
>Phosphoprotoeme identification	1573	859	P35663	P35663	CYLC1	Cylicin-1	340	0.999996	1.19554e-25	111.4	89.979	S	13	3	0.29978	931610000	57.954	1;2;3	KDTESTDAES(1)GDS(1)KDER	KDT(-41.69)ES(-36.5)T(-37.51)DAES(36.5)GDS(57.95)KDER	DAESGDSKDERKD	Yes	>Quantification (Relative expression)	0.09393	0.0976086	0.0864672	0.234644	0.234066	0.233892	>Statistical analysis	0.0926686	0.234201	2.52729	UP	1.7359e-06	0.000208965	YES	YES
>Phosphoprotoeme identification	684	345	C9J5N1	C9J5N1	PTGES3L-AARSD1	PTGES3L-AARSD1 readthrough	444	0.990623	1.99369e-27	103.84	103.84	S	13	3	-0.34998	105570000	20.2384	1	GGGLFLLAGPPAS(0.991)VET(0.009)LGPR	GGGLFLLAGPPAS(20.24)VET(-20.24)LGPR	LAGPPASVETLGP	Yes	>Quantification (Relative expression)	0.260096	0.257164	0.289852	0.0820733	0.0387948	0.0720204	>Statistical analysis	0.269037	0.0642962	-4.18434	DOWN	0.000256238	0.00144267	YES	NO
>Phosphoprotoeme identification	3433	966	Q16401-2	Q16401	PSMD5	Isoform 2 of 26S proteasome non-ATPase regulatory subunit 5	454	0.732123	2.10363e-56	137.62	137.62	T	15	3	1.2805	188870000	6.58182	1	TYLSEGPYYVKPVS(0.107)T(0.732)T(0.161)AVEGAE	T(-91.22)Y(-120.19)LS(-79.88)EGPY(-94.98)Y(-95.5)VKPVS(-8.35)T(6.58)T(-6.58)AVEGAE	YVKPVSTTAVEGA	Yes	>Quantification (Relative expression)	0.121594	0.105964	0.108576	0.220131	0.202175	0.241561	>Statistical analysis	0.112044	0.221289	1.97501	UP	0.000906881	0.00328813	YES	YES
>Phosphoprotoeme identification	3434	968	Q17RS7	Q17RS7	GEN1	Flap endonuclease GEN homolog 1	816	0.988712	0.0223136	23.676	23.676	T	2	3	5.4399	0	16.311	4	Y(0.988)T(0.989)T(0.989)QRMKHS(0.517)S(0.517)QK	Y(16.07)T(16.31)T(16.31)QRMKHS(0)S(0)QK	FGKAKYTTQRMKH	Yes	>Quantification (Relative expression)	0.118273	0.0929417	0.102912	0.208245	0.239129	0.238499	>Statistical analysis	0.104709	0.228624	2.18343	UP	0.000595006	0.0025535	YES	YES
>Phosphoprotoeme identification	621	299	B3KS81	B3KS81	SRRM5	Serine/arginine repetitive matrix protein 5	258	0.505573	0.0252899	19.912	19.912	S	5	2	0.59304	31826000	0.906596	2	EKS(0.706)Y(0.389)S(0.506)PT(0.287)EMS(0.071)S(0.042)R	EKS(3.65)Y(-0.91)S(0.91)PT(-2.62)EMS(-8.57)S(-11.29)R	SREKSYSPTEMSS	Yes	>Quantification (Relative expression)	0.107719	0.129208	0.127	0.211826	0.236072	0.188175	>Statistical analysis	0.121309	0.212024	1.7478	UP	0.00417225	0.00964369	YES	YES
>Phosphoprotoeme identification	1222	706	O00330-2	O00330	PDHX	Isoform 2 of Pyruvate dehydrogenase protein X component, mitochondrial	65	0.971655	8.23802e-115	206.59	206.59	S	7	3	-0.74791	58896000	16.7166	1	ILMPS(0.008)LS(0.972)PT(0.021)MEEGNIVK	ILMPS(-21.04)LS(16.72)PT(-16.72)MEEGNIVK	ILMPSLSPTMEEG	Yes	>Quantification (Relative expression)	0.127168	0.139795	0.128714	0.203641	0.222026	0.178656	>Statistical analysis	0.131892	0.201441	1.52731	UP	0.00618723	0.0128311	YES	YES
>Phosphoprotoeme identification	2741	1251	Q9NY87	Q9NY87	SPANXC	Sperm protein associated with the nucleus on the X chromosome C	63	0.903683	4.8978e-05	75.022	75.022	S	3	2	-1.7442	812960000	9.72316	1	RT(0.096)S(0.904)PEELVNDHAR	RT(-9.72)S(9.72)PEELVNDHAR	RNVKRTSPEELVN	Yes	>Quantification (Relative expression)	0.109133	0.132336	0.135575	0.202859	0.195683	0.224415	>Statistical analysis	0.125681	0.207652	1.65221	UP	0.00239827	0.00625563	YES	YES
>Phosphoprotoeme identification	403	199	A0A494C1T9	A0A494C1T9	FAM83H	Protein FAM83H	2	1	0.0334129	23.144	23.144	S	2	3	-4.4735	0	23.1444	2	MS(1)GKRS(1)R	MS(23.14)GKRS(23.14)R	_____MSGKRSRV	Yes	>Quantification (Relative expression)	0.256531	0.25005	0.26378	0.0729881	0.0778626	0.0787886	>Statistical analysis	0.256787	0.0765464	-3.35466	DOWN	2.03659e-06	0.000208965	YES	YES
>Phosphoprotoeme identification	1377	759	O95760-4	O95760	IL33	Isoform 4 of Interleukin-33	8	0.550933	0.0232537	23.118	23.118	S	4	2	0.79349	0	0.539965	3	MKY(0.496)S(0.551)T(0.799)NKIS(0.795)T(0.359)AK	MKY(-0.54)S(0.54)T(5.45)NKIS(5.45)T(-5.45)AK	KPKMKYSTNKIST	Yes	>Quantification (Relative expression)	0.0985402	0.115253	0.11567	0.208134	0.224585	0.237818	>Statistical analysis	0.109821	0.223512	2.03524	UP	0.000379168	0.00188888	YES	YES
>Phosphoprotoeme identification	1378	759	O95760-4	O95760	IL33	Isoform 4 of Interleukin-33	13	0.795355	0.0232537	23.118	23.118	S	9	2	0.79349	0	5.45221	3	MKY(0.496)S(0.551)T(0.799)NKIS(0.795)T(0.359)AK	MKY(-0.54)S(0.54)T(5.45)NKIS(5.45)T(-5.45)AK	YSTNKISTAKWKN	Yes	>Quantification (Relative expression)	0.0985402	0.115253	0.11567	0.208134	0.224585	0.237818	>Statistical analysis	0.109821	0.223512	2.03524	UP	0.000379168	0.00188888	YES	YES
>Phosphoprotoeme identification	452	225	A0A6I8PTZ2	A0A6I8PTZ2	ODAD1	Outer dynein arm-docking complex subunit 1	296	0.776983	3.32126e-09	69.284	60.472	S	15	3	0.33543	935390000	5.42074	1	EKQAGEVAEGVWKT(0.223)S(0.777)QER	EKQAGEVAEGVWKT(-5.42)S(5.42)QER	EGVWKTSQERLVL	Yes	>Quantification (Relative expression)	0.118616	0.127965	0.125004	0.203807	0.20238	0.210637	>Statistical analysis	0.123862	0.205608	1.65999	UP	2.63488e-05	0.000513888	YES	YES
>Phosphoprotoeme identification	1343	748	O75969	O75969	AKAP3	A-kinase anchor protein 3	176	1	1.04892e-176	240.39	107.92	S	3	3	-0.49403	14737000000	80.3953	1;2	IAS(1)ELVNET(0.435)VS(0.554)ACS(0.011)R	IAS(80.4)ELVNET(-1.06)VS(1.06)ACS(-17.04)R	SLSKIASELVNET	Yes	>Quantification (Relative expression)	0.213786	0.237619	0.228227	0.0800388	0.109325	0.13253	>Statistical analysis	0.226544	0.107298	-2.11135	DOWN	0.00203175	0.00560845	YES	NO
>Phosphoprotoeme identification	3830	1324	Q9ULC6	Q9ULC6	PADI1	Protein-arginine deiminase type-1	225	0.687225	0.0140288	28.333	28.333	Y	15	3	-5.2264	136690000	0.408373	2	VRVFCARGGNS(0.656)LS(0.656)DY(0.687)K	VRVFCARGGNS(0)LS(0)DY(0.41)K	GNSLSDYKQVLGP	Yes	>Quantification (Relative expression)	0.219104	0.198792	0.213531	0.107385	0.136693	0.124494	>Statistical analysis	0.210476	0.122858	-1.71317	DOWN	0.00110237	0.00365496	YES	YES
>Phosphoprotoeme identification	455	228	A0A6Q8PFP5	A0A6Q8PFP5	GDAP1	Ganglioside-induced differentiation-associated protein 1	11	1	0.0194335	25.41	25.41	S	7	4	0.34218	33755000	25.4099	1	QEEQRGS(1)PPLRAEGK	QEEQRGS(25.41)PPLRAEGK	QEEQRGSPPLRAE	Yes	>Quantification (Relative expression)	0.101173	0.10029	0.103856	0.231915	0.226027	0.236739	>Statistical analysis	0.101773	0.23156	2.27527	UP	2.43014e-06	0.000208965	YES	YES
>Phosphoprotoeme identification	2749	1255	Q9C093	Q9C093	SPEF2	Sperm flagellar protein 2	676	0.999558	9.65436e-19	113.88	74.793	S	9	3	0.25809	1916000000	32.7339	1;2	AEEVKS(0.83)S(0.17)DS(1)FLK	AEEVKS(6.89)S(-6.89)DS(32.73)FLK	EVKSSDSFLKLTT	Yes	>Quantification (Relative expression)	0.119801	0.114083	0.115289	0.221624	0.216945	0.218379	>Statistical analysis	0.116391	0.218983	1.88144	UP	1.31949e-06	0.000208965	YES	YES
>Phosphoprotoeme identification	1346	748	O75969	O75969	AKAP3	A-kinase anchor protein 3	198	1	2.40116e-67	143.99	143.99	S	10	2	0.61949	11240000000	143.991	1;3	NAAPDKAPGS(1)GDR	NAAPDKAPGS(143.99)GDR	PDKAPGSGDRVSG	Yes	>Quantification (Relative expression)	0.215081	0.212278	0.220348	0.11457	0.128517	0.117012	>Statistical analysis	0.215902	0.120033	-1.79869	DOWN	4.04975e-05	0.000580495	YES	NO
>Phosphoprotoeme identification	2748	1255	Q9C093	Q9C093	SPEF2	Sperm flagellar protein 2	673	0.910913	9.65436e-19	113.88	44.878	S	6	3	0.26717	1693300000	10.1572	2	AEEVKS(0.911)S(0.154)DS(0.894)FLKLT(0.024)T(0.016)R	AEEVKS(10.16)S(-10.16)DS(10.62)FLKLT(-16.93)T(-18.38)R	KAEEVKSSDSFLK	Yes	>Quantification (Relative expression)	0.119801	0.114083	0.115289	0.221624	0.216945	0.218379	>Statistical analysis	0.116391	0.218983	1.88144	UP	1.31949e-06	0.000208965	YES	YES
>Phosphoprotoeme identification	3796	891	P54709-2	P54709	ATP1B3	Isoform 2 of Sodium/potassium-transporting ATPase subunit beta-3	191	1	0.00428477	47.082	47.082	Y	6	2	-5.528	97135000	47.0817	1	DGMKIY(1)QM	DGMKIY(47.08)QM	KDGMKIYQM____	Yes	>Quantification (Relative expression)	0.231705	0.203074	0.202497	0.1191	0.111181	0.132444	>Statistical analysis	0.212425	0.120908	-1.75691	DOWN	0.00133522	0.00418517	YES	YES
>Phosphoprotoeme identification	1018	575	H0YGI8	H0YGI8	STIP1	Stress-induced-phosphoprotein 1 (Fragment)	80	1	0.0122385	54.259	34	S	3	3	0.086734	94921000	34.0003	1	HDS(1)PEDVKRR	HDS(34)PEDVKRR	QYNRHDSPEDVKR	Yes	>Quantification (Relative expression)	0.111065	0.0999654	0.143704	0.203802	0.224958	0.215835	>Statistical analysis	0.118245	0.214865	1.81712	UP	0.0026255	0.00675388	YES	YES
>Phosphoprotoeme identification	3620	1198	Q96E40-2	Q96E40	SPACA9	Isoform 2 of Sperm acrosome-associated protein 9	167	0.922859	4.6204e-05	94.087	94.087	T	7	3	0.046686	175110000	10.7785	1	KVLQHGT(0.923)T(0.077)	KVLQHGT(10.78)T(-10.78)	KVLQHGTT_____	Yes	>Quantification (Relative expression)	0.112541	0.0963225	0.0909766	0.235074	0.223179	0.241907	>Statistical analysis	0.0999468	0.233387	2.33511	UP	9.54541e-05	0.000808662	YES	YES
>Phosphoprotoeme identification	371	172	G3V5K6	G3V5K6	MIA2	Melanoma inhibitory activity protein 2 (Fragment)	101	0.785778	1.2494e-60	185.96	185.96	S	3	3	-0.11232	124480000	5.64437	1	S(0.214)NS(0.786)ELEDEILCLEK	S(-5.64)NS(5.64)ELEDEILCLEK	KLNRSNSELEDEI	Yes	>Quantification (Relative expression)	0.12008	0.107143	0.0995515	0.210059	0.218689	0.244477	>Statistical analysis	0.108925	0.224409	2.06022	UP	0.000641456	0.00265848	YES	YES
>Phosphoprotoeme identification	370	170	A0A2R8YDT1	A0A2R8YDT1	GLUL	Glutamine synthetase	72	0.999878	4.38528e-24	135.57	135.57	S	9	3	-0.62727	457130000	39.1338	1	TLTHQPACS(1)DTPR	T(-88.68)LT(-82.4)HQPACS(39.13)DT(-39.13)PR	THQPACSDTPRAG	Yes	>Quantification (Relative expression)	0.199305	0.197084	0.203929	0.131599	0.137588	0.128181	>Statistical analysis	0.200106	0.132456	-1.51074	DOWN	3.80549e-05	0.000566704	YES	NO
>Phosphoprotoeme identification	375	176	A0A3B3IRE4	A0A3B3IRE4	DENND10	DENN domain-containing protein 10	14	0.972611	0.0324815	19.641	19.641	S	4	2	0.85244	0	15.3009	2	MMES(0.973)Y(0.956)IAVLT(0.072)K	MMES(15.3)Y(13.21)IAVLT(-13.21)K	PVKMMESYIAVLT	Yes	>Quantification (Relative expression)	0.150274	0.0941255	0.103804	0.241067	0.22779	0.182939	>Statistical analysis	0.116068	0.217265	1.87188	UP	0.0148682	0.0261751	YES	YES
>Phosphoprotoeme identification	376	177	A0A3B3IRM4	A0A3B3IRM4	XYLB	Xylulose kinase	327	0.995313	0.0244766	59.908	59.908	S	1	2	-0.1093	14126000	23.5124	1	S(0.995)WS(0.004)DFSK	S(23.51)WS(-23.51)DFS(-35.94)K	NESVSRSWSDFSK	Yes	>Quantification (Relative expression)	0.116665	0.0984682	0.107826	0.209621	0.224196	0.243224	>Statistical analysis	0.107653	0.22568	2.09636	UP	0.000436257	0.00209966	YES	YES
>Phosphoprotoeme identification	395	192	A0A494C0N6	A0A494C0N6	ACOT8	Acyl-coenzyme A thioesterase 8	180	0.981053	0.0053497	41.838	41.838	S	6	3	-0.019723	45763000	17.1414	1	VKPQVS(0.981)ES(0.019)KL	VKPQVS(17.14)ES(-17.14)KL	RVKPQVSESKL__	Yes	>Quantification (Relative expression)	0.207378	0.239199	0.191833	0.124597	0.128611	0.108383	>Statistical analysis	0.212803	0.12053	-1.76556	DOWN	0.00376421	0.00886536	YES	YES
>Phosphoprotoeme identification	394	191	A0A494C0M7	A0A494C0M7	KCNJ3	G protein-activated inward rectifier potassium channel 1	6	1	0.0287621	28.174	28.174	S	5	2	-3.7578	0	28.174	1	FIKMS(1)QPK	FIKMS(28.17)QPK	_MFIKMSQPKKRA	Yes	>Quantification (Relative expression)	0.122327	0.1357	0.112811	0.196058	0.204597	0.228506	>Statistical analysis	0.123613	0.209721	1.6966	UP	0.00185303	0.00524614	YES	YES
>Phosphoprotoeme identification	2309	1095	Q8IWZ5	Q8IWZ5	TRIM42	Tripartite motif-containing protein 42	115	0.565906	0.0090752	39.163	39.163	S	6	3	0.10198	152210000	4.12641	1	S(0.007)IHT(0.219)S(0.19)S(0.566)KT(0.018)ALR	S(-18.88)IHT(-4.13)S(-4.73)S(4.13)KT(-15.08)ALR	RSIHTSSKTALRT	Yes	>Quantification (Relative expression)	0.265336	0.225616	0.246236	0.0843209	0.0884555	0.0900358	>Statistical analysis	0.245729	0.087604	-2.805	DOWN	0.000167419	0.00112265	YES	YES
>Phosphoprotoeme identification	2300	1089	Q8IU89	Q8IU89	CERS3	Ceramide synthase 3	340	0.979903	2.09981e-16	72.566	72.566	S	7	4	1.2228	87267000	16.9037	1	S(0.02)IQDVRS(0.98)DDEDYEEEEEEEEEEATKGK	S(-16.9)IQDVRS(16.9)DDEDY(-39.6)EEEEEEEEEEAT(-66.39)KGK	SIQDVRSDDEDYE	Yes	>Quantification (Relative expression)	0.116406	0.0941859	0.103439	0.232115	0.20542	0.248435	>Statistical analysis	0.104677	0.228656	2.1844	UP	0.000921852	0.00333027	YES	YES
>Phosphoprotoeme identification	2303	1093	Q8IWA6	Q8IWA6	CCDC60	Coiled-coil domain-containing protein 60	326	1	2.22898e-07	92.265	92.265	S	7	3	0.032884	38996000	92.2652	2	KAPS(1)ILS(1)VLK	KAPS(92.27)ILS(92.27)VLK	KAPSILSVLKQNK	Yes	>Quantification (Relative expression)	0.260826	0.2219	0.207275	0.113129	0.0991415	0.0977286	>Statistical analysis	0.23	0.103333	-2.22582	DOWN	0.00162749	0.00473799	YES	YES
>Phosphoprotoeme identification	2302	1093	Q8IWA6	Q8IWA6	CCDC60	Coiled-coil domain-containing protein 60	323	1	2.22898e-07	92.265	92.265	S	4	3	0.032884	38996000	92.2652	2	KAPS(1)ILS(1)VLK	KAPS(92.27)ILS(92.27)VLK	MQRKAPSILSVLK	Yes	>Quantification (Relative expression)	0.260826	0.2219	0.207275	0.113129	0.0991415	0.0977286	>Statistical analysis	0.23	0.103333	-2.22582	DOWN	0.00162749	0.00473799	YES	YES
>Phosphoprotoeme identification	2304	1094	Q8IWG1-2	Q8IWG1	DNAI3	Isoform 2 of Dynein intermediate chain 3, axonemal	847	0.999083	3.13782e-06	89.624	89.624	S	6	2	0.51256	84309000	30.4254	1	VTEKGS(0.999)Y(0.001)MEVM	VT(-49.35)EKGS(30.43)Y(-30.43)MEVM	KVTEKGSYMEVM_	Yes	>Quantification (Relative expression)	0.110405	0.114124	0.101009	0.240944	0.218897	0.214621	>Statistical analysis	0.108513	0.224821	2.07184	UP	0.000210525	0.00127684	YES	YES
>Phosphoprotoeme identification	3749	300	B3KVN2	B3KVN2	FNTA	Farnesyltransferase, CAAX box, alpha, isoform CRA_c	3	1	0.0118389	25.454	25.454	Y	3	2	0.65311	74098000	25.4537	2	MNY(1)IT(1)AIIEEQPK	MNY(25.45)IT(25.45)AIIEEQPK	____MNYITAIIE	Yes	>Quantification (Relative expression)	0.11366	0.122372	0.104313	0.23582	0.201889	0.221947	>Statistical analysis	0.113448	0.219885	1.9382	UP	0.000671244	0.00274221	YES	YES
>Phosphoprotoeme identification	3746	244	A4D1F6	A4D1F6	LRRD1	Leucine-rich repeat and death domain-containing protein 1	56	0.94773	5.41285e-09	62.088	62.088	Y	6	2	-1.4569	0	12.6399	1	SS(0.001)NQIY(0.948)ET(0.052)HPR	S(-38.41)S(-32.54)NQIY(12.64)ET(-12.64)HPR	KSSNQIYETHPRQ	Yes	>Quantification (Relative expression)	0.108502	0.109395	0.118548	0.238826	0.227643	0.197086	>Statistical analysis	0.112148	0.221185	1.97225	UP	0.00106727	0.00362728	YES	YES
>Phosphoprotoeme identification	3203	310	B4DXD0	B4DXD0	TSNAXIP1	Translin-associated factor X-interacting protein 1	372	0.95827	2.1002e-08	125.03	125.03	T	3	3	-0.055478	806080000	15.8873	1	T(0.017)S(0.025)T(0.958)PRPDWTK	T(-17.5)S(-15.89)T(15.89)PRPDWT(-83.65)K	EIQRTSTPRPDWT	Yes	>Quantification (Relative expression)	0.114118	0.104933	0.119559	0.222449	0.229716	0.209225	>Statistical analysis	0.11287	0.220463	1.95325	UP	0.000127487	0.000940216	YES	YES
>Phosphoprotoeme identification	3743	176	A0A3B3IRE4	A0A3B3IRE4	DENND10	DENN domain-containing protein 10	15	0.955626	0.0324815	19.641	19.641	Y	5	2	0.85244	0	13.2053	2	MMES(0.973)Y(0.956)IAVLT(0.072)K	MMES(15.3)Y(13.21)IAVLT(-13.21)K	VKMMESYIAVLTK	Yes	>Quantification (Relative expression)	0.150274	0.0941255	0.103804	0.241067	0.22779	0.182939	>Statistical analysis	0.116068	0.217265	1.87188	UP	0.0148682	0.0261751	YES	YES
>Phosphoprotoeme identification	245	121	K7EP41	K7EP41	GPI	Glucose-6-phosphate isomerase (Fragment)	107	0.720049	5.02943e-11	93.768	27.09	S	3	3	0.95113	350410000	4.1028	1	NRS(0.72)NT(0.28)PILVDGKDVMPEVNK	NRS(4.1)NT(-4.1)PILVDGKDVMPEVNK	VALRNRSNTPILV	Yes	>Quantification (Relative expression)	0.121861	0.113982	0.101287	0.230056	0.202733	0.213707	>Statistical analysis	0.112377	0.215499	1.91765	UP	0.000488588	0.00223626	YES	YES
>Phosphoprotoeme identification	244	121	K7EP41	K7EP41	GPI	Glucose-6-phosphate isomerase (Fragment)	22	1	9.54814e-10	125.03	125.03	S	4	4	-0.19978	287150000	125.033	1	EHRS(1)ELNLRR	EHRS(125.03)ELNLRR	WYREHRSELNLRR	Yes	>Quantification (Relative expression)	0.116428	0.121684	0.113502	0.228071	0.216421	0.203688	>Statistical analysis	0.117205	0.21606	1.84344	UP	0.000185121	0.00120349	YES	YES
>Phosphoprotoeme identification	3591	1142	Q8NEA5	Q8NEA5	C19orf18	Uncharacterized protein C19orf18	161	0.666667	4.89892e-12	43.732	43.732	T	18	3	-2.4994	0	0	2	IPLLGDEEEGS(0.667)EDEGES(0.667)T(0.667)HLLPENENELEK	IPLLGDEEEGS(0)EDEGES(0)T(0)HLLPENENELEK	EDEGESTHLLPEN	Yes	>Quantification (Relative expression)	0.0902784	0.0792883	0.0890992	0.25914	0.238873	0.249789	>Statistical analysis	0.0862219	0.249267	2.891	UP	1.80946e-05	0.000442576	YES	YES
>Phosphoprotoeme identification	2271	1081	Q7Z6Z7-2	Q7Z6Z7	HUWE1	Isoform 2 of E3 ubiquitin-protein ligase HUWE1	1298	0.995959	0.00109459	38.357	38.357	S	5	3	0.56208	51831000	24.4723	1	EKEGS(0.996)RGEEDT(0.004)GQEEGGSR	EKEGS(24.47)RGEEDT(-24.47)GQEEGGS(-33.12)R	SKEKEGSRGEEDT	Yes	>Quantification (Relative expression)	0.10025	0.0843611	0.0918411	0.220219	0.271842	0.231487	>Statistical analysis	0.0921506	0.241183	2.61727	UP	0.000799676	0.00304369	YES	YES
>Phosphoprotoeme identification	2273	1081	Q7Z6Z7-2	Q7Z6Z7	HUWE1	Isoform 2 of E3 ubiquitin-protein ligase HUWE1	1907	0.948186	1.89836e-26	145.04	145.04	S	6	2	0.62005	427430000	12.6323	1	GSGT(0.052)AS(0.948)DDEFENLR	GS(-40.04)GT(-12.63)AS(12.63)DDEFENLR	RGSGTASDDEFEN	Yes	>Quantification (Relative expression)	0.116489	0.105826	0.126104	0.231017	0.222564	0.194032	>Statistical analysis	0.11614	0.215871	1.85872	UP	0.00139071	0.00424324	YES	YES
>Phosphoprotoeme identification	2272	1081	Q7Z6Z7-2	Q7Z6Z7	HUWE1	Isoform 2 of E3 ubiquitin-protein ligase HUWE1	1903	0.984717	4.09915e-10	67.367	67.367	S	9	3	0.8036	131370000	15.5839	2	IALPAPRGS(0.985)GT(0.568)AS(0.447)DDEFENLR	IALPAPRGS(15.58)GT(1.07)AS(-1.07)DDEFENLR	LPAPRGSGTASDD	Yes	>Quantification (Relative expression)	0.116489	0.105826	0.126104	0.231017	0.222564	0.194032	>Statistical analysis	0.11614	0.215871	1.85872	UP	0.00139071	0.00424324	YES	YES
>Phosphoprotoeme identification	2278	1081	Q7Z6Z7-2	Q7Z6Z7	HUWE1	Isoform 2 of E3 ubiquitin-protein ligase HUWE1	1852	0.788678	2.07804e-144	212.9	212.9	S	9	2	0.61322	148910000	9.62352	1	SAATSGAGS(0.789)T(0.039)T(0.086)S(0.086)GVVSGSLGSR	S(-86.92)AAT(-53.03)S(-40.96)GAGS(9.62)T(-13.03)T(-9.62)S(-9.62)GVVS(-69.97)GS(-89.38)LGS(-119.26)R	ATSGAGSTTSGVV	Yes	>Quantification (Relative expression)	0.119425	0.114604	0.112055	0.23914	0.196915	0.217862	>Statistical analysis	0.115361	0.217972	1.88947	UP	0.00115663	0.00378151	YES	YES
>Phosphoprotoeme identification	2458	1132	Q8NA61-2	Q8NA61	CBY2	Isoform 2 of Protein chibby homolog 2	88	1	9.25664e-45	172.83	172.83	S	4	2	0.02388	285640000	172.83	1	VQLS(1)DEMFVFQDGR	VQLS(172.83)DEMFVFQDGR	PPRVQLSDEMFVF	Yes	>Quantification (Relative expression)	0.217977	0.218513	0.208891	0.130431	0.110893	0.110392	>Statistical analysis	0.215127	0.117239	-1.83495	DOWN	0.000178807	0.00118306	YES	YES
>Phosphoprotoeme identification	2455	1132	Q8NA61-2	Q8NA61	CBY2	Isoform 2 of Protein chibby homolog 2	209	0.938359	0.00353778	49.595	49.595	S	5	3	0.52301	359650000	11.825	1	GKEDS(0.938)T(0.062)LQLLR	GKEDS(11.82)T(-11.82)LQLLR	PRGKEDSTLQLLR	Yes	>Quantification (Relative expression)	0.194211	0.209411	0.207338	0.130657	0.126929	0.128131	>Statistical analysis	0.203654	0.128572	-1.58396	DOWN	0.000104472	0.000854094	YES	YES
>Phosphoprotoeme identification	2450	1130	Q8NA47	Q8NA47	CCDC63	Coiled-coil domain-containing protein 63	12	0.999367	1.96797e-27	148.36	48.288	S	4	4	-2.6345	9559300000	31.9764	1;2	RKDS(0.999)DT(0.999)PQEPS(0.001)EK	RKDS(31.98)DT(31.05)PQEPS(-31.05)EK	KNRRKDSDTPQEP	Yes	>Quantification (Relative expression)	0.116235	0.11302	0.108858	0.225906	0.207045	0.217864	>Statistical analysis	0.112705	0.216938	1.92484	UP	5.89566e-05	0.000684539	YES	YES
>Phosphoprotoeme identification	3597	1155	Q8TC56	Q8TC56	FAM71B	Protein FAM71B	185	0.793531	3.24293e-45	105.66	105.66	T	15	4	-0.97218	543350000	6.3056	2	LVYLLRPPVES(0.004)YCS(0.186)T(0.794)PT(0.017)LLS(1)GDAPPEDNK	LVY(-67.3)LLRPPVES(-22.67)Y(-54.4)CS(-6.31)T(6.31)PT(-16.85)LLS(34.46)GDAPPEDNK	VESYCSTPTLLSG	Yes	>Quantification (Relative expression)	0.131728	0.126621	0.126198	0.203448	0.213644	0.198171	>Statistical analysis	0.128182	0.205088	1.59997	UP	9.44548e-05	0.000807602	YES	YES
>Phosphoprotoeme identification	178	105	A0A0C4DGW7	A0A0C4DGW7	FAM47A	Protein FAM47A	259	1	0.0262619	41.109	41.109	S	4	3	-0.12887	99813000	41.109	2	RRS(1)S(1)LLR	RRS(41.11)S(41.11)LLR	ITRRRSSLLRQLL	Yes	>Quantification (Relative expression)	0.14048	0.123521	0.124426	0.207548	0.200206	0.203819	>Statistical analysis	0.129476	0.203858	1.57449	UP	0.000228146	0.00134278	YES	YES
>Phosphoprotoeme identification	177	105	A0A0C4DGW7	A0A0C4DGW7	FAM47A	Protein FAM47A	258	1	0.0262619	41.109	41.109	S	3	3	-0.12887	99813000	41.109	2	RRS(1)S(1)LLR	RRS(41.11)S(41.11)LLR	PITRRRSSLLRQL	Yes	>Quantification (Relative expression)	0.14048	0.123521	0.124426	0.207548	0.200206	0.203819	>Statistical analysis	0.129476	0.203858	1.57449	UP	0.000228146	0.00134278	YES	YES
>Phosphoprotoeme identification	176	105	A0A0C4DGW7	A0A0C4DGW7	FAM47A	Protein FAM47A	490	0.995497	0.00103236	65.043	65.043	S	4	3	-0.12809	33990000	23.422	2	RRS(0.995)S(0.995)LHS(0.01)QPPK	RRS(22.73)S(23.42)LHS(-22.73)QPPK	KTRRRSSLHSQPP	Yes	>Quantification (Relative expression)	0.113796	0.127823	0.121877	0.226358	0.229701	0.19477	>Statistical analysis	0.121166	0.216943	1.79047	UP	0.00127219	0.00403423	YES	YES
>Phosphoprotoeme identification	175	105	A0A0C4DGW7	A0A0C4DGW7	FAM47A	Protein FAM47A	489	0.994714	0.00103236	65.043	65.043	S	3	3	-0.12809	33990000	22.726	2	RRS(0.995)S(0.995)LHS(0.01)QPPK	RRS(22.73)S(23.42)LHS(-22.73)QPPK	PKTRRRSSLHSQP	Yes	>Quantification (Relative expression)	0.113796	0.127823	0.121877	0.226358	0.229701	0.19477	>Statistical analysis	0.121166	0.216943	1.79047	UP	0.00127219	0.00403423	YES	YES
>Phosphoprotoeme identification	174	105	A0A0C4DGW7	A0A0C4DGW7	FAM47A	Protein FAM47A	374	0.999976	0.0022313	47.548	47.548	S	4	3	0.2745	16324000	46.1081	2	RGS(1)S(1)LHAEPSK	RGS(46.11)S(46.11)LHAEPS(-46.11)K	KTRRGSSLHAEPS	Yes	>Quantification (Relative expression)	0.12144	0.113415	0.117236	0.232353	0.223068	0.202512	>Statistical analysis	0.117364	0.219311	1.86864	UP	0.000364037	0.00184743	YES	YES
>Phosphoprotoeme identification	173	105	A0A0C4DGW7	A0A0C4DGW7	FAM47A	Protein FAM47A	373	0.999976	0.0022313	47.548	47.548	S	3	3	0.2745	16324000	46.1081	2	RGS(1)S(1)LHAEPSK	RGS(46.11)S(46.11)LHAEPS(-46.11)K	PKTRRGSSLHAEP	Yes	>Quantification (Relative expression)	0.12144	0.113415	0.117236	0.232353	0.223068	0.202512	>Statistical analysis	0.117364	0.219311	1.86864	UP	0.000364037	0.00184743	YES	YES
>Phosphoprotoeme identification	2051	1001	Q5JX69	Q5JX69	FAM209B	Protein FAM209B	170	0.986188	1.57952e-05	118.5	118.5	S	7	2	0.20878	160060000	21.5474	1	IWGEES(0.007)S(0.986)S(0.007)	IWGEES(-21.55)S(21.55)S(-21.55)	IWGEESSS_____	Yes	>Quantification (Relative expression)	0.114015	0.128139	0.124405	0.203956	0.213335	0.205222	>Statistical analysis	0.122186	0.207504	1.69826	UP	7.75543e-05	0.00075137	YES	NO
>Phosphoprotoeme identification	2052	1001	Q5JX69	Q5JX69	FAM209B	Protein FAM209B	171	0.966658	2.79003e-05	118.5	118.5	S	8	2	0.17625	22453000	14.623	1	IWGEESS(0.033)S(0.967)	IWGEES(-58.9)S(-14.62)S(14.62)	WGEESSS______	Yes	>Quantification (Relative expression)	0.114015	0.128139	0.124405	0.203956	0.213335	0.205222	>Statistical analysis	0.122186	0.207504	1.69826	UP	7.75543e-05	0.00075137	YES	NO
>Phosphoprotoeme identification	2055	1002	Q5JX71	Q5JX71	FAM209A	Protein FAM209A	143	0.990897	1.94619e-14	107.69	60.901	S	8	2	-0.34645	2951200000	20.0207	1;2	AMAT(0.085)GS(0.924)GS(0.991)NLR	AMAT(-10.79)GS(10.79)GS(20.02)NLR	MATGSGSNLRLRK	Yes	>Quantification (Relative expression)	0.121685	0.123965	0.108691	0.209664	0.213689	0.219633	>Statistical analysis	0.118113	0.214329	1.8146	UP	6.58664e-05	0.000711299	YES	NO
>Phosphoprotoeme identification	2054	1002	Q5JX71	Q5JX71	FAM209A	Protein FAM209A	141	0.923787	0.00012328	80.746	60.901	S	6	2	-0.34645	1677200000	10.7924	1;2	AMAT(0.085)GS(0.924)GS(0.991)NLR	AMAT(-10.79)GS(10.79)GS(20.02)NLR	RAMATGSGSNLRL	Yes	>Quantification (Relative expression)	0.121685	0.123965	0.108691	0.209664	0.213689	0.219633	>Statistical analysis	0.118113	0.214329	1.8146	UP	6.58664e-05	0.000711299	YES	NO
>Phosphoprotoeme identification	2057	1002	Q5JX71	Q5JX71	FAM209A	Protein FAM209A	106	0.99929	4.11948e-51	119.28	119.28	S	3	4	-0.14064	51208000	31.4847	1	NAS(0.999)PNKDCAFNT(0.001)LMELEVELMK	NAS(31.48)PNKDCAFNT(-31.48)LMELEVELMK	KKKRNASPNKDCA	Yes	>Quantification (Relative expression)	0.0807629	0.0783367	0.0513867	0.28005	0.245305	0.264159	>Statistical analysis	0.0701621	0.263171	3.7509	UP	0.000150072	0.00105121	YES	NO
>Phosphoprotoeme identification	2056	1002	Q5JX71	Q5JX71	FAM209A	Protein FAM209A	97	1	0.00619372	44.543	29.55	S	6	4	0.30316	83472000	29.55	1	GGQLHS(1)PLKK	GGQLHS(29.55)PLKK	RGGQLHSPLKKKR	Yes	>Quantification (Relative expression)	0.0921365	0.10001	0.0917408	0.241781	0.221022	0.241217	>Statistical analysis	0.0946291	0.234674	2.47993	UP	4.44444e-05	0.000600643	YES	NO
>Phosphoprotoeme identification	2059	1004	Q5RHP9-2	Q5RHP9	ERICH3	Isoform 2 of Glutamate-rich protein 3	635	0.855711	2.24508e-71	164.46	164.46	S	3	3	0.78496	72478000	7.7596	1	AS(0.143)S(0.856)FS(0.001)DVAEEETWHQQDELVGK	AS(-7.76)S(7.76)FS(-29.55)DVAEEET(-61.49)WHQQDELVGK	IANKASSFSDVAE	Yes	>Quantification (Relative expression)	0.130533	0.131766	0.118035	0.222025	0.195452	0.20219	>Statistical analysis	0.126778	0.206556	1.62927	UP	0.000933983	0.00335198	YES	YES
>Phosphoprotoeme identification	2058	1003	Q5JXX7	Q5JXX7	TMEM31	Transmembrane protein 31	50	0.993935	0.0162219	38.238	38.238	S	6	3	-0.067602	55055000	22.1451	1	ADT(0.006)QPS(0.994)RCR	ADT(-22.15)QPS(22.15)RCR	RADTQPSRCRLPS	Yes	>Quantification (Relative expression)	0.117595	0.0923581	0.119333	0.217753	0.224017	0.228944	>Statistical analysis	0.109762	0.223571	2.03688	UP	0.000255853	0.00144267	YES	YES
>Phosphoprotoeme identification	1506	813	P16401	P16401	H1-5	Histone H1.5	81	1	2.0307e-30	120.82	120.82	S	14	3	0.1074	171200000	99.4683	1	ALAAGGYDVEKNNS(1)R	ALAAGGY(-99.47)DVEKNNS(99.47)R	DVEKNNSRIKLGL	Yes	>Quantification (Relative expression)	0.107918	0.100014	0.106903	0.229465	0.228749	0.226952	>Statistical analysis	0.104945	0.228389	2.17627	UP	1.16462e-06	0.000208965	YES	YES
>Phosphoprotoeme identification	3522	1061	Q6ZQR2-2	Q6ZQR2	CFAP77	Isoform 2 of Cilia- and flagella-associated protein 77	178	1	2.43563e-58	180.88	64.249	T	5	3	-0.51192	1880400000	64.2492	1;2	ARPS(1)T(1)PFFDLLQHR	ARPS(64.25)T(64.25)PFFDLLQHR	IRARPSTPFFDLL	Yes	>Quantification (Relative expression)	0.211351	0.188211	0.232853	0.128251	0.13381	0.114841	>Statistical analysis	0.210805	0.125634	-1.67793	DOWN	0.00375418	0.00884871	YES	NO
>Phosphoprotoeme identification	1227	709	O00505	O00505	KPNA3	Importin subunit alpha-4	60	1	3.71909e-29	110.83	51.001	S	11	3	-0.64619	311540000	51.0009	1;2	NVPQEES(1)LEDS(1)DVDADFK	NVPQEES(51)LEDS(51)DVDADFK	EESLEDSDVDADF	Yes	>Quantification (Relative expression)	0.137303	0.146414	0.117143	0.201426	0.203383	0.199211	>Statistical analysis	0.13362	0.20134	1.50681	UP	0.00148939	0.00446636	YES	YES
>Phosphoprotoeme identification	3529	1066	Q75WM6	Q75WM6	H1-7	Testis-specific H1 histone	226	0.861836	0.0128239	55.724	55.724	T	9	3	0.77542	475450000	7.9503	1	GQAVKEDT(0.138)T(0.862)PR	GQAVKEDT(-7.95)T(7.95)PR	AVKEDTTPRSGKD	Yes	>Quantification (Relative expression)	0.102561	0.100012	0.110533	0.21018	0.252463	0.224252	>Statistical analysis	0.104369	0.228965	2.1938	UP	0.000629242	0.0026374	YES	YES
>Phosphoprotoeme identification	3225	400	D6RC14	D6RC14	MRPL3	39S ribosomal protein L3, mitochondrial (Fragment)	39	1	0.0332803	20.141	20.141	T	3	2	3.0527	0	20.1409	2	MAT(1)LS(1)VGGK	MAT(20.14)LS(20.14)VGGK	CNGKMATLSVGGK	Yes	>Quantification (Relative expression)	0.126059	0.138895	0.115702	0.205388	0.197854	0.216102	>Statistical analysis	0.126885	0.206448	1.62705	UP	0.000740502	0.00291897	YES	YES
>Phosphoprotoeme identification	2699	1225	Q96QV6	Q96QV6	H2AC1	Histone H2A type 1-A	123	0.999968	0.000185211	89.561	89.561	S	4	5	0.014045	135590000	44.9214	1	KTES(1)HHHK	KT(-44.92)ES(44.92)HHHK	LPKKTESHHHKAQ	Yes	>Quantification (Relative expression)	0.295942	0.275216	0.301612	0.0412113	0.0438172	0.0422014	>Statistical analysis	0.290923	0.04241	-6.85978	DOWN	6.58705e-06	0.000328901	YES	YES
>Phosphoprotoeme identification	1976	994	Q5JQC9-2	Q5JQC9	AKAP4	Isoform 2 of A-kinase anchor protein 4	143	0.940944	2.92958e-26	85.004	57.423	S	3	3	1.2897	1164800000	12.6084	1	AS(0.052)S(0.941)ENCY(0.003)S(0.003)VY(0.001)ADQVNIDYLMNRPQNLR	AS(-12.61)S(12.61)ENCY(-24.92)S(-24.54)VY(-29.33)ADQVNIDY(-50.43)LMNRPQNLR	EYHRASSENCYSV	Yes	>Quantification (Relative expression)	0.213284	0.257891	0.200873	0.0705096	0.134659	0.130984	>Statistical analysis	0.224016	0.112051	-1.99923	DOWN	0.0144047	0.0256007	YES	NO
>Phosphoprotoeme identification	2697	1223	Q96QH8	Q96QH8	SPACA5	Sperm acrosome-associated protein 5	136	0.999509	1.7363e-59	184	184	S	4	3	-0.61667	142340000	33.0858	1	LHCS(1)GHDLSEWLK	LHCS(33.09)GHDLS(-33.09)EWLK	SWRLHCSGHDLSE	Yes	>Quantification (Relative expression)	0.244919	0.226555	0.237997	0.0945341	0.0978676	0.0981275	>Statistical analysis	0.23649	0.0968431	-2.44199	DOWN	1.40624e-05	0.000415244	YES	YES
>Phosphoprotoeme identification	1226	709	O00505	O00505	KPNA3	Importin subunit alpha-4	56	1	0.000101393	51.001	51.001	S	7	3	-0.64619	75269000	51.0009	2	NVPQEES(1)LEDS(1)DVDADFK	NVPQEES(51)LEDS(51)DVDADFK	NVPQEESLEDSDV	Yes	>Quantification (Relative expression)	0.137303	0.146414	0.117143	0.201426	0.203383	0.199211	>Statistical analysis	0.13362	0.20134	1.50681	UP	0.00148939	0.00446636	YES	YES
>Phosphoprotoeme identification	1973	994	Q5JQC9-2	Q5JQC9	AKAP4	Isoform 2 of A-kinase anchor protein 4	658	0.986732	4.24556e-10	61.586	53.563	S	5	3	-1.635	9597000000	20.1005	2;3	AAS(0.984)MS(0.987)NRS(0.999)DKAEEQCQEHQELDCT(0.022)S(0.009)GMK	AAS(19.19)MS(20.1)NRS(31.4)DKAEEQCQEHQELDCT(-19.19)S(-23.42)GMK	SKAASMSNRSDKA	Yes	>Quantification (Relative expression)	0.206602	0.208028	0.203994	0.122819	0.130197	0.134518	>Statistical analysis	0.206208	0.129178	-1.59631	DOWN	2.86406e-05	0.000519702	YES	NO
>Phosphoprotoeme identification	1972	994	Q5JQC9-2	Q5JQC9	AKAP4	Isoform 2 of A-kinase anchor protein 4	656	0.994618	2.01828e-12	123.5	123.5	S	3	2	-0.0083375	11694000000	22.6675	1;2;3	AAS(0.995)MS(0.005)NR	AAS(22.67)MS(-22.67)NR	RASKAASMSNRSD	Yes	>Quantification (Relative expression)	0.206602	0.208028	0.203994	0.122819	0.130197	0.134518	>Statistical analysis	0.206208	0.129178	-1.59631	DOWN	2.86406e-05	0.000519702	YES	NO
>Phosphoprotoeme identification	3223	382	C9K0K7	C9K0K7	PRPSAP2	Phosphoribosyl pyrophosphate synthase-associated protein 2 (Fragment)	11	0.915636	0.0232519	23.456	23.456	T	11	2	-4.1598	40910000	10.3556	1	MFCVT(0.084)PPELET(0.916)K	MFCVT(-10.36)PPELET(10.36)K	TPPELETKMNITK	Yes	>Quantification (Relative expression)	0.101602	0.136724	0.11775	0.216463	0.232516	0.194945	>Statistical analysis	0.118692	0.214641	1.80839	UP	0.00297852	0.00744472	YES	YES
>Phosphoprotoeme identification	3222	381	C9K0A9	C9K0A9	NXPE3	NXPE family member 3 (Fragment)	3	1	0.00659923	46.457	46.457	T	3	2	3.7863	154760000	46.4568	1	MWT(1)NFFK	MWT(46.46)NFFK	____MWTNFFKLR	Yes	>Quantification (Relative expression)	0.278649	0.254839	0.279748	0.0651312	0.0802622	0.0413712	>Statistical analysis	0.271078	0.0622549	-4.35433	DOWN	0.000115472	0.000900333	YES	YES
>Phosphoprotoeme identification	3230	411	E5RG13	E5RG13	IMPA1	Inositol monophosphatase 1 (Fragment)	133	0.769015	2.12751e-27	106.86	106.86	T	12	3	0.89012	95676000	6.58128	1	SLLVTELGS(0.031)S(0.169)RT(0.769)PET(0.031)VR	S(-76.08)LLVT(-41.01)ELGS(-13.93)S(-6.58)RT(6.58)PET(-13.97)VR	ELGSSRTPETVRM	Yes	>Quantification (Relative expression)	0.108796	0.116419	0.0983494	0.224234	0.2371	0.215102	>Statistical analysis	0.107855	0.225478	2.09057	UP	0.000140902	0.00100346	YES	YES
>Phosphoprotoeme identification	3231	418	E5RJL1	E5RJL1	SLC6A7	Transporter	623	0.980109	0.0313224	15.586	15.586	T	2	2	5.1097	72746000	12.6182	3	MT(0.98)VS(0.708)AT(0.637)Y(0.675)IR	MT(12.62)VS(0.96)AT(-0.49)Y(0.49)IR	LLYARMTVSATYI	Yes	>Quantification (Relative expression)	0.142067	0.123816	0.124302	0.211013	0.193945	0.204857	>Statistical analysis	0.130062	0.203272	1.56289	UP	0.000720537	0.00285456	YES	YES
>Phosphoprotoeme identification	2872	1299	Q9P1V8-2	Q9P1V8	SAMD15	Isoform 2 of Sterile alpha motif domain-containing protein 15	83	0.793896	4.7179e-16	95.414	95.414	S	10	3	0.069719	1131200000	5.85677	1	NVQLKPGGT(0.206)S(0.794)QEGIAK	NVQLKPGGT(-5.86)S(5.86)QEGIAK	LKPGGTSQEGIAK	Yes	>Quantification (Relative expression)	0.133357	0.13571	0.12231	0.20532	0.192323	0.210979	>Statistical analysis	0.130459	0.202874	1.55508	UP	0.000465129	0.00218919	YES	YES
>Phosphoprotoeme identification	2879	1301	Q9P225-3	Q9P225	DNAH2	Isoform 3 of Dynein heavy chain 2, axonemal	66	0.999572	0.000171356	38.478	38.478	S	8	4	0.88936	245520000	33.6809	2	LEGPQAQS(1)EES(0.998)VEPEADVKPLFLS(0.002)R	LEGPQAQS(33.68)EES(27.93)VEPEADVKPLFLS(-27.93)R	EGPQAQSEESVEP	Yes	>Quantification (Relative expression)	0.124792	0.131356	0.114227	0.21959	0.189401	0.226036	>Statistical analysis	0.123458	0.211676	1.71455	UP	0.00202869	0.00560845	YES	YES
>Phosphoprotoeme identification	3358	759	O95760-4	O95760	IL33	Isoform 4 of Interleukin-33	9	0.798741	0.0232537	23.118	23.118	T	5	2	0.79349	0	5.45221	3	MKY(0.496)S(0.551)T(0.799)NKIS(0.795)T(0.359)AK	MKY(-0.54)S(0.54)T(5.45)NKIS(5.45)T(-5.45)AK	PKMKYSTNKISTA	Yes	>Quantification (Relative expression)	0.0985402	0.115253	0.11567	0.208134	0.224585	0.237818	>Statistical analysis	0.109821	0.223512	2.03524	UP	0.000379168	0.00188888	YES	YES
>Phosphoprotoeme identification	1762	946	Q13642-1	Q13642	FHL1	Isoform 1 of Four and a half LIM domains protein 1	98	0.999649	0.00104207	52.527	52.527	S	7	4	-0.29512	258880000	37.5579	1	CTTREDS(1)PKCK	CT(-37.56)T(-37.56)REDS(37.56)PKCK	CTTREDSPKCKGC	Yes	>Quantification (Relative expression)	0.133601	0.137807	0.129016	0.198614	0.195964	0.207273	>Statistical analysis	0.133474	0.200617	1.50304	UP	9.42345e-05	0.000807602	YES	YES
>Phosphoprotoeme identification	1766	947	Q13733	Q13733	ATP1A4	Sodium/potassium-transporting ATPase subunit alpha-4	16	0.999998	1.05818e-12	99.055	99.055	S	10	4	-0.14844	608710000	56.7385	1	KGTVAPHDQS(1)PR	KGT(-56.74)VAPHDQS(56.74)PR	VAPHDQSPRRRPK	Yes	>Quantification (Relative expression)	0.110935	0.11048	0.104907	0.215946	0.223427	0.226687	>Statistical analysis	0.108774	0.22202	2.04111	UP	6.96124e-06	0.000328901	YES	YES
>Phosphoprotoeme identification	1764	946	Q13642-1	Q13642	FHL1	Isoform 1 of Four and a half LIM domains protein 1	256	1	0.00556843	43.68	43.68	S	3	3	0.30664	17839000	43.6798	1	KCS(1)VNLANK	KCS(43.68)VNLANK	FHCKKCSVNLANK	Yes	>Quantification (Relative expression)	0.137433	0.121305	0.119833	0.215547	0.203444	0.202437	>Statistical analysis	0.12619	0.207143	1.64151	UP	0.000326045	0.00172503	YES	YES
>Phosphoprotoeme identification	1142	645	J3KQ42	J3KQ42	TSPAN4	Tetraspanin	9	0.75	0.0244276	23.398	23.398	S	8	3	5.4848	129760000	0	3	T(0.75)PRS(0.75)AGT(0.75)S(0.75)AHGAELK	T(0)PRS(0)AGT(0)S(0)AHGAELK	PRSAGTSAHGAEL	Yes	>Quantification (Relative expression)	0.120727	0.134879	0.123381	0.193237	0.221041	0.206735	>Statistical analysis	0.126329	0.207004	1.63861	UP	0.000904326	0.00328286	YES	YES
>Phosphoprotoeme identification	1141	645	J3KQ42	J3KQ42	TSPAN4	Tetraspanin	5	0.75	0.0244276	23.398	23.398	S	4	3	5.4848	129760000	0	3	T(0.75)PRS(0.75)AGT(0.75)S(0.75)AHGAELK	T(0)PRS(0)AGT(0)S(0)AHGAELK	__MTPRSAGTSAH	Yes	>Quantification (Relative expression)	0.120727	0.134879	0.123381	0.193237	0.221041	0.206735	>Statistical analysis	0.126329	0.207004	1.63861	UP	0.000904326	0.00328286	YES	YES
>Phosphoprotoeme identification	1148	648	J3KQX6	J3KQX6	C7orf57	Uncharacterized protein C7orf57	226	0.989204	0.00303661	50.188	50.188	S	3	3	0.19181	33613000	19.6136	2	Y(0.012)LS(0.989)KAGT(0.998)PLGPK	Y(-19.61)LS(19.61)KAGT(28.09)PLGPK	IDSKYLSKAGTPL	Yes	>Quantification (Relative expression)	0.212467	0.218026	0.231701	0.107001	0.122361	0.108444	>Statistical analysis	0.220731	0.112602	-1.96028	DOWN	0.000136374	0.000982947	YES	YES
>Phosphoprotoeme identification	1547	839	P27797	P27797	CALR	Calreticulin	44	1	0.0139858	67.334	67.334	S	3	3	0.40256	290280000	67.3338	1	HKS(1)DFGK	HKS(67.33)DFGK	IESKHKSDFGKFV	Yes	>Quantification (Relative expression)	0.128194	0.1176	0.11378	0.212592	0.222835	0.205	>Statistical analysis	0.119858	0.213475	1.78107	UP	0.000154843	0.00106463	YES	YES
>Phosphoprotoeme identification	1544	834	P26373	P26373	RPL13	60S ribosomal protein L13	106	0.994964	2.8162e-24	135.09	114.55	S	3	2	0.099814	356070000	20.2677	1;2	NKS(0.995)T(0.464)ES(0.541)LQANVQR	NKS(20.27)T(-0.67)ES(0.67)LQANVQR	PRRRNKSTESLQA	Yes	>Quantification (Relative expression)	0.257922	0.247753	0.24974	0.0762277	0.082046	0.0863112	>Statistical analysis	0.251805	0.0815283	-3.08856	DOWN	2.36044e-06	0.000208965	YES	YES
>Phosphoprotoeme identification	1545	834	P26373	P26373	RPL13	60S ribosomal protein L13	109	0.978495	2.8162e-24	114.55	42.388	S	4	2	0.55466	213970000	18.1629	1;2	S(0.007)T(0.015)ES(0.978)LQANVQR	S(-21.73)T(-18.16)ES(18.16)LQANVQR	RNKSTESLQANVQ	Yes	>Quantification (Relative expression)	0.257922	0.247753	0.24974	0.0762277	0.082046	0.0863112	>Statistical analysis	0.251805	0.0815283	-3.08856	DOWN	2.36044e-06	0.000208965	YES	YES
>Phosphoprotoeme identification	1542	834	P26373	P26373	RPL13	60S ribosomal protein L13	140	1	0.00495204	43.03	38.116	S	5	2	-1.011	218430000	38.1155	1;2	KGDS(1)S(1)AEELK	KGDS(38.12)S(38.12)AEELK	PKKGDSSAEELKL	Yes	>Quantification (Relative expression)	0.0987939	0.103214	0.0963539	0.239055	0.232419	0.228278	>Statistical analysis	0.0994541	0.233251	2.34531	UP	3.58918e-06	0.000248269	YES	YES
>Phosphoprotoeme identification	1543	834	P26373	P26373	RPL13	60S ribosomal protein L13	122	0.993676	0.0272731	35.541	35.541	S	6	3	0.60608	103330000	21.9623	1	LKEY(0.006)RS(0.994)K	LKEY(-21.96)RS(21.96)K	RLKEYRSKLILFP	Yes	>Quantification (Relative expression)	0.281237	0.250531	0.266672	0.0739215	0.068845	0.0587938	>Statistical analysis	0.266147	0.0671868	-3.96129	DOWN	3.64671e-05	0.000555679	YES	YES
>Phosphoprotoeme identification	1540	834	P26373	P26373	RPL13	60S ribosomal protein L13	77	1	4.13104e-05	93.096	93.096	S	3	2	-1.9055	126470000	93.0956	1	GFS(1)LEELR	GFS(93.1)LEELR	RAGRGFSLEELRV	Yes	>Quantification (Relative expression)	0.262545	0.242803	0.2562	0.0597353	0.0805731	0.0981443	>Statistical analysis	0.253849	0.0794842	-3.1937	DOWN	0.000154816	0.00106463	YES	YES
>Phosphoprotoeme identification	1541	834	P26373	P26373	RPL13	60S ribosomal protein L13	139	1	0.000427329	76.759	38.116	S	4	2	-1.011	201420000	38.1155	1;2	KGDS(1)S(1)AEELK	KGDS(38.12)S(38.12)AEELK	APKKGDSSAEELK	Yes	>Quantification (Relative expression)	0.0987939	0.103214	0.0963539	0.239055	0.232419	0.228278	>Statistical analysis	0.0994541	0.233251	2.34531	UP	3.58918e-06	0.000248269	YES	YES
>Phosphoprotoeme identification	699	357	H0YE82	H0YE82	NAGK	N-acetyl-D-glucosamine kinase (Fragment)	25	0.997991	3.22664e-58	177.09	177.09	S	7	2	0.11154	451270000	26.963	1	SLGLS(0.002)LS(0.998)GGDQEDAGR	S(-62.74)LGLS(-26.96)LS(26.96)GGDQEDAGR	SLGLSLSGGDQED	Yes	>Quantification (Relative expression)	0.129939	0.134365	0.124244	0.196476	0.198917	0.200337	>Statistical analysis	0.129516	0.198576	1.53322	UP	2.52479e-05	0.000498034	YES	YES
>Phosphoprotoeme identification	546	271	A8K010	A8K010	LINC00473	Putative transcriptional regulator encoded by LINC00473	4	1	0.0304409	21.351	21.351	S	4	2	-2.7547	0	21.3508	1	MELS(1)AAAGRRR	MELS(21.35)AAAGRRR	___MELSAAAGRR	Yes	>Quantification (Relative expression)	0.426244	0.190512	0.383014	0	0.000212445	1.87344e-05	>Statistical analysis	0.333256	7.70597e-05	-4324.65	DOWN	0.0100429	0.0191122	YES	YES
>Phosphoprotoeme identification	544	270	A7E2U8	A7E2U8	C4orf47	UPF0602 protein C4orf47	164	0.648431	3.48506e-24	118.72	118.72	S	3	3	0.2901	122150000	2.65853	1	QFS(0.648)HS(0.352)ADFYDAAK	QFS(2.66)HS(-2.66)ADFY(-99.9)DAAK	TIGKQFSHSADFY	Yes	>Quantification (Relative expression)	0.247227	0.234128	0.231679	0.096997	0.0900209	0.0999484	>Statistical analysis	0.237678	0.0956554	-2.48473	DOWN	1.49046e-05	0.000427126	YES	YES
>Phosphoprotoeme identification	3784	755	O95168-2	O95168	NDUFB4	Isoform 2 of NADH dehydrogenase [ubiquinone] 1 beta subcomplex subunit 4	70	0.734516	0.0297905	16.615	16.615	Y	3	3	2.7771	0	3.72489	2	WAY(0.735)ART(0.433)INVY(0.676)PNFRPT(0.156)PK	WAY(3.72)ART(-3.72)INVY(3.72)PNFRPT(-7.33)PK	ALLRWAYARTINV	Yes	>Quantification (Relative expression)	0.120916	0.125459	0.118881	0.252022	0.202823	0.179901	>Statistical analysis	0.121752	0.211582	1.73781	UP	0.0136433	0.0244656	YES	YES
>Phosphoprotoeme identification	1782	954	Q14990	Q14990	ODF1	Outer dense fiber protein 1	194	1	1.38473e-73	154.26	154.26	S	21	4	-0.36988	556560000	79.8815	1	EFSLPPCVDEKDVTYSYGLGS(1)CVK	EFS(-133.99)LPPCVDEKDVT(-105.66)Y(-111.56)S(-79.88)Y(-90.89)GLGS(79.88)CVK	YSYGLGSCVKIES	Yes	>Quantification (Relative expression)	0.185278	0.214533	0.20031	0.127889	0.125365	0.127968	>Statistical analysis	0.20004	0.127074	-1.5742	DOWN	0.00100691	0.00351431	YES	NO
>Phosphoprotoeme identification	1783	954	Q14990	Q14990	ODF1	Outer dense fiber protein 1	167	0.999601	1.12687e-08	113.54	113.54	S	3	2	-0.16675	21011000000	35.027	1	KYS(1)YMNICK	KY(-40.69)S(35.03)Y(-35.03)MNICK	LGSKKYSYMNICK	Yes	>Quantification (Relative expression)	0.293334	0.276014	0.30303	0.041695	0.0411984	0.0405919	>Statistical analysis	0.290793	0.0411617	-7.06464	DOWN	6.00264e-06	0.000314243	YES	NO
>Phosphoprotoeme identification	1784	954	Q14990	Q14990	ODF1	Outer dense fiber protein 1	86	1	1.04327e-07	96.171	96.171	S	7	3	-0.48599	549770000	72.8177	1;2	LYCLRPS(1)LR	LY(-72.82)CLRPS(72.82)LR	LYCLRPSLRSLER	Yes	>Quantification (Relative expression)	0.284178	0.250772	0.268992	0.0547898	0.064594	0.0766745	>Statistical analysis	0.267981	0.0653528	-4.10052	DOWN	6.1906e-05	0.000705067	YES	NO
>Phosphoprotoeme identification	1785	954	Q14990	Q14990	ODF1	Outer dense fiber protein 1	89	0.999061	0.00827643	35.624	35.624	S	10	3	-0.095854	53750000	30.2638	2	LY(0.003)CLRPS(0.998)LRS(0.999)LER	LY(-27.85)CLRPS(27.85)LRS(30.26)LER	LRPSLRSLERKAI	Yes	>Quantification (Relative expression)	0.282131	0.19825	0.227521	0.0840043	0.0923701	0.115724	>Statistical analysis	0.235967	0.0973661	-2.42351	DOWN	0.00625343	0.0129137	YES	NO
>Phosphoprotoeme identification	414	205	K7EMV3	K7EMV3	H3-3B	Histone H3	58	0.989604	6.08096e-07	100.02	100.02	S	1	2	0.42843	83487000	19.7858	1	S(0.99)T(0.01)ELLIR	S(19.79)T(-19.79)ELLIR	IRRYQKSTELLIR	Yes	>Quantification (Relative expression)	0.219565	0.198913	0.204492	0.120865	0.12345	0.132715	>Statistical analysis	0.207657	0.125677	-1.65231	DOWN	0.000328562	0.00172973	YES	YES
>Phosphoprotoeme identification	417	208	A0A5F9ZI13	A0A5F9ZI13	ODAD2	Outer dynein arm-docking complex subunit 2	36	0.96681	0.0157522	63.624	63.624	S	3	2	-0.13982	153000000	14.6433	1;2	DIS(0.967)GS(0.033)DKR	DIS(14.64)GS(-14.64)DKR	ALRKDISGSDKRS	Yes	>Quantification (Relative expression)	0.120394	0.117661	0.109574	0.213581	0.226117	0.212674	>Statistical analysis	0.115876	0.217457	1.87663	UP	4.7684e-05	0.000613315	YES	YES
>Phosphoprotoeme identification	418	208	A0A5F9ZI13	A0A5F9ZI13	ODAD2	Outer dynein arm-docking complex subunit 2	42	0.961994	0.0328915	26.837	26.837	S	9	3	0.21185	29102000	12.8781	2	DIS(0.775)GS(0.263)DKRS(0.962)LEK	DIS(5.16)GS(-5.16)DKRS(12.88)LEK	SGSDKRSLEKNQI	Yes	>Quantification (Relative expression)	0.12341	0.122346	0.110659	0.220913	0.221924	0.200748	>Statistical analysis	0.118805	0.214528	1.80571	UP	0.000281635	0.00154645	YES	YES
>Phosphoprotoeme identification	1382	762	O95995	O95995	GAS8	Dynein regulatory complex subunit 4	27	0.987039	6.75901e-24	67.911	67.911	S	14	3	3.455	118740000	18.8171	1	GTPIVDGLAPEDMS(0.987)KEQVEEHVS(0.013)R	GT(-63.28)PIVDGLAPEDMS(18.82)KEQVEEHVS(-18.82)R	LAPEDMSKEQVEE	Yes	>Quantification (Relative expression)	0.125776	0.144952	0.126459	0.22645	0.184601	0.189111	>Statistical analysis	0.132396	0.200054	1.51103	UP	0.0099508	0.0189612	YES	YES
>Phosphoprotoeme identification	3820	1216	Q96NG3	Q96NG3	ODAD4	Outer dynein arm-docking complex subunit 4	514	0.922891	6.08624e-15	106.26	106.26	Y	8	2	-0.19413	53790000	10.7805	1	SEGEAS(0.077)LY(0.923)EDR	S(-75.95)EGEAS(-10.78)LY(10.78)EDR	EGEASLYEDRIIT	Yes	>Quantification (Relative expression)	0.120737	0.114445	0.106709	0.217336	0.208129	0.206068	>Statistical analysis	0.113964	0.210511	1.84718	UP	5.48028e-05	0.000670616	YES	YES
>Phosphoprotoeme identification	3829	1316	Q9UII2	Q9UII2	ATP5IF1	ATPase inhibitor, mitochondrial	58	1	0.00257968	68.107	68.107	Y	8	3	1.9993	17017000	68.1074	1	EQAEEERY(1)FR	EQAEEERY(68.11)FR	QAEEERYFRAQSR	Yes	>Quantification (Relative expression)	0.103049	0.135699	0.127575	0.228503	0.218237	0.186937	>Statistical analysis	0.122107	0.211226	1.72984	UP	0.00496799	0.010973	YES	YES
>Phosphoprotoeme identification	3828	1310	Q9UDV7	Q9UDV7	ZNF282	Zinc finger protein 282	583	0.53413	0.0346499	19.678	19.678	Y	8	3	-2.817	0	0.433738	2	CS(0.149)ECEKT(0.5)Y(0.534)S(0.817)RK	CS(-6.28)ECEKT(-0.43)Y(0.43)S(4.89)RK	SECEKTYSRKEHL	Yes	>Quantification (Relative expression)	0.134977	0.116471	0.128491	0.189821	0.208881	0.22136	>Statistical analysis	0.126646	0.206687	1.632	UP	0.00167952	0.00483286	YES	YES
>Phosphoprotoeme identification	3587	1129	Q8N9Z9-4	Q8N9Z9	LMNTD1	Isoform 4 of Lamin tail domain-containing protein 1	272	0.933245	2.92521e-07	54.964	54.964	T	10	2	3.6768	0	10.3869	2	VFQWT(0.008)AS(0.445)T(0.596)AT(0.933)IT(0.018)K	VFQWT(-18.84)AS(-1.41)T(1.41)AT(10.39)IT(-17.67)K	WTASTATITKEKQ	Yes	>Quantification (Relative expression)	0.210327	0.189786	0.227313	0.11109	0.14631	0.115174	>Statistical analysis	0.209142	0.124192	-1.68402	DOWN	0.00544328	0.0116686	YES	YES
>Phosphoprotoeme identification	3588	1130	Q8NA47	Q8NA47	CCDC63	Coiled-coil domain-containing protein 63	14	0.999215	0.00296644	48.288	48.288	T	6	4	-2.6345	22535000	31.0472	2	RKDS(0.999)DT(0.999)PQEPS(0.001)EK	RKDS(31.98)DT(31.05)PQEPS(-31.05)EK	RRKDSDTPQEPSE	Yes	>Quantification (Relative expression)	0.116235	0.11302	0.108858	0.225906	0.207045	0.217864	>Statistical analysis	0.112705	0.216938	1.92484	UP	5.89566e-05	0.000684539	YES	YES
>Phosphoprotoeme identification	366	170	A0A2R8YDT1	A0A2R8YDT1	GLUL	Glutamine synthetase	88	1	8.0225e-13	103.14	32.858	S	9	2	0.75825	262650000	32.8581	2;3;4	CLS(1)PS(1)PS(1)PS(1)PR	CLS(32.86)PS(32.86)PS(32.86)PS(32.86)PR	SPSPSPSPRKLRC	Yes	>Quantification (Relative expression)	0.222653	0.206631	0.199686	0.123369	0.123867	0.126653	>Statistical analysis	0.209656	0.12463	-1.68223	DOWN	0.000245914	0.00140317	YES	NO
>Phosphoprotoeme identification	364	170	A0A2R8YDT1	A0A2R8YDT1	GLUL	Glutamine synthetase	84	1	1.29723e-40	178.23	32.858	S	5	2	0.75825	1341400000	32.8581	1;2;3;4	CLS(1)PS(1)PS(1)PS(1)PR	CLS(32.86)PS(32.86)PS(32.86)PS(32.86)PR	GRCLSPSPSPSPR	Yes	>Quantification (Relative expression)	0.222653	0.206631	0.199686	0.123369	0.123867	0.126653	>Statistical analysis	0.209656	0.12463	-1.68223	DOWN	0.000245914	0.00140317	YES	NO
>Phosphoprotoeme identification	365	170	A0A2R8YDT1	A0A2R8YDT1	GLUL	Glutamine synthetase	86	1	0.000374273	58.079	32.858	S	7	2	0.75825	172000000	32.8581	3;4	CLS(1)PS(1)PS(1)PS(1)PR	CLS(32.86)PS(32.86)PS(32.86)PS(32.86)PR	CLSPSPSPSPRKL	Yes	>Quantification (Relative expression)	0.222653	0.206631	0.199686	0.123369	0.123867	0.126653	>Statistical analysis	0.209656	0.12463	-1.68223	DOWN	0.000245914	0.00140317	YES	NO
>Phosphoprotoeme identification	362	170	A0A2R8YDT1	A0A2R8YDT1	GLUL	Glutamine synthetase	100	1	3.186e-33	166.92	38.227	S	7	3	2.4181	1729300000	38.2271	1	CLDQLES(1)EKEERR	CLDQLES(38.23)EKEERR	CLDQLESEKEERR	Yes	>Quantification (Relative expression)	0.223047	0.221557	0.228314	0.0925875	0.105441	0.105005	>Statistical analysis	0.224306	0.101011	-2.22061	DOWN	1.23965e-05	0.000397754	YES	NO
>Phosphoprotoeme identification	363	170	A0A2R8YDT1	A0A2R8YDT1	GLUL	Glutamine synthetase	82	1	3.91745e-116	222.81	32.858	S	3	2	0.75825	4081800000	32.8581	1;2;3;4	CLS(1)PS(1)PS(1)PS(1)PR	CLS(32.86)PS(32.86)PS(32.86)PS(32.86)PR	RAGRCLSPSPSPS	Yes	>Quantification (Relative expression)	0.222653	0.206631	0.199686	0.123369	0.123867	0.126653	>Statistical analysis	0.209656	0.12463	-1.68223	DOWN	0.000245914	0.00140317	YES	NO
>Phosphoprotoeme identification	360	170	A0A2R8YDT1	A0A2R8YDT1	GLUL	Glutamine synthetase	38	0.92062	1.45373e-38	125.54	52.249	S	16	4	-0.37473	990270000	10.5996	2;3	KATNENYEDNEKS(0.999)DS(0.99)S(0.921)GS(0.09)R	KAT(-41.08)NENY(-38.24)EDNEKS(32.26)DS(19.64)S(10.6)GS(-10.6)R	NEKSDSSGSRSSC	Yes	>Quantification (Relative expression)	0.208806	0.193102	0.210952	0.125395	0.130292	0.129851	>Statistical analysis	0.204287	0.128512	-1.58962	DOWN	0.000203567	0.00127645	YES	NO
>Phosphoprotoeme identification	3214	359	C9JG08	C9JG08	C2orf16	Uncharacterized protein C2orf16	4315	0.56084	0.011488	32.702	32.702	T	6	3	-0.0066352	95914000	0.550096	2	KLCS(0.938)QT(0.561)S(0.502)LAER	KLCS(9.03)QT(0.55)S(-0.55)LAER	RKLCSQTSLAERA	Yes	>Quantification (Relative expression)	0.199237	0.208199	0.208049	0.109489	0.141325	0.133701	>Statistical analysis	0.205162	0.128172	-1.60068	DOWN	0.0015571	0.00458222	YES	YES
>Phosphoprotoeme identification	2760	1256	Q9C099-2	Q9C099	LRRCC1	Isoform 2 of Leucine-rich repeat and coiled-coil domain-containing protein 1	922	1	1.33645e-05	95.477	95.477	S	3	3	0.0045781	89446000	95.4772	1	DKS(1)IELQK	DKS(95.48)IELQK	KAERDKSIELQKN	Yes	>Quantification (Relative expression)	0.260496	0.235307	0.238537	0.0831324	0.104374	0.078153	>Statistical analysis	0.24478	0.0885531	-2.76422	DOWN	0.000157594	0.00108106	YES	YES
>Phosphoprotoeme identification	385	184	A0A3B3ITD8	A0A3B3ITD8	NUP98	Nuclear pore complex protein Nup98-Nup96	591	0.999606	1.65193e-77	196.65	196.65	S	5	2	0.23042	346770000	34.0461	1	NLNNS(1)NLFSPVNR	NLNNS(34.05)NLFS(-34.05)PVNR	LKNLNNSNLFSPV	Yes	>Quantification (Relative expression)	0.131917	0.129161	0.13266	0.207525	0.200874	0.195839	>Statistical analysis	0.131246	0.201412	1.53462	UP	3.85526e-05	0.000566704	YES	YES
>Phosphoprotoeme identification	386	184	A0A3B3ITD8	A0A3B3ITD8	NUP98	Nuclear pore complex protein Nup98-Nup96	595	0.970208	0.00140372	55.851	55.851	S	9	2	0.41645	41503000	15.1276	1	NLNNS(0.03)NLFS(0.97)PVNR	NLNNS(-15.13)NLFS(15.13)PVNR	NNSNLFSPVNRDS	Yes	>Quantification (Relative expression)	0.131917	0.129161	0.13266	0.207525	0.200874	0.195839	>Statistical analysis	0.131246	0.201412	1.53462	UP	3.85526e-05	0.000566704	YES	YES
>Phosphoprotoeme identification	2792	1260	Q9H0B3-4	Q9H0B3	IQCN	Isoform 4 of IQ domain-containing protein N	1356	0.506588	4.80631e-05	60.272	60.272	S	12	3	0.086345	23522000	1.30769	1	NTEALLGPADPS(0.507)AS(0.375)S(0.119)R	NT(-59.17)EALLGPADPS(1.31)AS(-1.31)S(-6.31)R	LGPADPSASSRHM	Yes	>Quantification (Relative expression)	0.120257	0.128813	0.119344	0.225632	0.223853	0.182102	>Statistical analysis	0.122805	0.210529	1.71434	UP	0.00380344	0.00893659	YES	YES
>Phosphoprotoeme identification	3759	418	E5RJL1	E5RJL1	SLC6A7	Transporter	628	0.675068	0.0313224	15.586	15.586	Y	7	2	5.1097	72746000	0.486803	3	MT(0.98)VS(0.708)AT(0.637)Y(0.675)IR	MT(12.62)VS(0.96)AT(-0.49)Y(0.49)IR	MTVSATYIRSTDK	Yes	>Quantification (Relative expression)	0.142067	0.123816	0.124302	0.211013	0.193945	0.204857	>Statistical analysis	0.130062	0.203272	1.56289	UP	0.000720537	0.00285456	YES	YES
>Phosphoprotoeme identification	3757	398	D6RDM2	D6RDM2	SCLT1	Sodium channel and clathrin linker 1	7	0.666851	0.0346168	15.514	15.514	Y	7	3	2.8295	0	0	4	MES(0.988)FS(0.988)KY(0.667)S(0.691)S(0.667)VQK	MES(14.38)FS(14.38)KY(0)S(0.32)S(0)VQK	MESFSKYSSVQKA	Yes	>Quantification (Relative expression)	0.209627	0.213276	0.22247	0.113989	0.113225	0.127414	>Statistical analysis	0.215124	0.118209	-1.81986	DOWN	8.51388e-05	0.000784118	YES	YES
>Phosphoprotoeme identification	258	130	A0A0U1RRL8	A0A0U1RRL8	SPATA20	Spermatogenesis-associated protein 20	24	0.995382	0.0280771	26.532	26.532	S	8	3	-0.081614	11370000	23.3356	1	GHS(0.005)LPHGS(0.995)ER	GHS(-23.34)LPHGS(23.34)ER	HSLPHGSERGSSS	Yes	>Quantification (Relative expression)	0.118137	0.13311	0.124425	0.209323	0.204308	0.210697	>Statistical analysis	0.125224	0.208109	1.66189	UP	6.36074e-05	0.000708445	YES	YES
>Phosphoprotoeme identification	250	125	A0A1B0GU90	A0A1B0GU90	CLN6	Ceroid-lipofuscinosis neuronal protein 6 (Fragment)	7	0.988739	0.00954862	48.214	48.214	S	3	2	0.38522	24558000	19.4351	1	HGS(0.989)VS(0.011)ADEAAR	HGS(19.44)VS(-19.44)ADEAAR	XQARHGSVSADEA	Yes	>Quantification (Relative expression)	0.0929699	0.0641999	0.0735841	0.27728	0.257657	0.234309	>Statistical analysis	0.076918	0.256415	3.33362	UP	0.000281927	0.00154645	YES	YES
>Phosphoprotoeme identification	251	126	D6REC4	D6REC4	CFAP99	Cilia- and flagella-associated protein 99	12	1	0.00200072	84.169	84.169	S	4	2	-0.061819	272000000	84.1687	1	VQGS(1)KQQLR	VQGS(84.17)KQQLR	RERVQGSKQQLRL	Yes	>Quantification (Relative expression)	0.125515	0.128568	0.130406	0.206055	0.204189	0.216515	>Statistical analysis	0.128163	0.20892	1.63011	UP	3.89015e-05	0.00056903	YES	YES
>Phosphoprotoeme identification	2208	1060	Q6ZQQ2	Q6ZQQ2	SPATA31D1	Spermatogenesis-associated protein 31D1	1170	0.922955	0.00557048	68.972	68.972	S	5	2	0.57264	101920000	11.538	1	S(0.004)GS(0.065)CS(0.923)LT(0.008)NVK	S(-23.69)GS(-11.54)CS(11.54)LT(-20.45)NVK	SKSGSCSLTNVKA	Yes	>Quantification (Relative expression)	0.132592	0.135765	0.130589	0.196501	0.203791	0.200762	>Statistical analysis	0.132982	0.200351	1.5066	UP	1.3108e-05	0.00040324	YES	YES
>Phosphoprotoeme identification	2428	1123	Q8N7X0	Q8N7X0	ADGB	Androglobin	306	0.852868	4.2894e-93	198.64	97.273	S	7	2	-1.2745	822910000	7.76602	1	LSDEAS(0.143)S(0.853)ES(0.004)K	LS(-60.33)DEAS(-7.77)S(7.77)ES(-22.8)K	LSDEASSESKIAV	Yes	>Quantification (Relative expression)	0.131258	0.130255	0.127989	0.218849	0.195551	0.197857	>Statistical analysis	0.129834	0.204085	1.57189	UP	0.000576575	0.00251903	YES	YES
>Phosphoprotoeme identification	1849	978	Q4G0P3	Q4G0P3	HYDIN	Hydrocephalus-inducing protein homolog	1294	0.982983	2.78682e-40	140.41	140.41	S	13	3	0.53207	97321000	17.6186	3	AS(0.001)S(0.003)VIS(0.996)DEIKIS(0.999)S(0.983)T(0.018)EIER	AS(-32.76)S(-24.86)VIS(24.86)DEIKIS(30.38)S(17.62)T(-17.62)EIER	DEIKISSTEIERI	Yes	>Quantification (Relative expression)	0.141135	0.130397	0.124751	0.184202	0.217138	0.202377	>Statistical analysis	0.132094	0.201239	1.52345	UP	0.00292111	0.00735671	YES	YES
>Phosphoprotoeme identification	2427	1123	Q8N7X0	Q8N7X0	ADGB	Androglobin	1301	0.977508	8.57574e-19	89.622	89.622	S	9	4	-0.19414	102130000	16.6869	1	HEELINLGS(0.978)PDS(0.021)HT(0.001)ISEGQK	HEELINLGS(16.69)PDS(-16.69)HT(-29.15)IS(-34.57)EGQK	ELINLGSPDSHTI	Yes	>Quantification (Relative expression)	0.117245	0.115759	0.1336	0.216566	0.210662	0.206167	>Statistical analysis	0.122201	0.211132	1.72774	UP	0.000161348	0.00108887	YES	YES
>Phosphoprotoeme identification	1848	978	Q4G0P3	Q4G0P3	HYDIN	Hydrocephalus-inducing protein homolog	1293	0.999099	2.78682e-40	140.41	140.41	S	12	3	0.53207	97321000	30.3835	3	AS(0.001)S(0.003)VIS(0.996)DEIKIS(0.999)S(0.983)T(0.018)EIER	AS(-32.76)S(-24.86)VIS(24.86)DEIKIS(30.38)S(17.62)T(-17.62)EIER	SDEIKISSTEIER	Yes	>Quantification (Relative expression)	0.141135	0.130397	0.124751	0.184202	0.217138	0.202377	>Statistical analysis	0.132094	0.201239	1.52345	UP	0.00292111	0.00735671	YES	YES
>Phosphoprotoeme identification	168	102	A0A0C4DGH5	A0A0C4DGH5	CAND1	Cullin-associated NEDD8-dissociated protein 1 (Fragment)	759	0.603356	3.03606e-77	194.77	194.77	S	2	2	-0.065251	188050000	1.99301	1	DS(0.603)S(0.381)S(0.013)T(0.003)NLESMDTS	DS(1.99)S(-1.99)S(-16.75)T(-23.69)NLES(-121.48)MDT(-167.69)S(-167.69)	ESIQKDSSSTNLE	Yes	>Quantification (Relative expression)	0.127733	0.124389	0.122796	0.200498	0.207746	0.206097	>Statistical analysis	0.124973	0.20478	1.6386	UP	7.04892e-06	0.000328901	YES	YES
>Phosphoprotoeme identification	169	102	A0A0C4DGH5	A0A0C4DGH5	CAND1	Cullin-associated NEDD8-dissociated protein 1 (Fragment)	760	0.734908	9.75024e-170	239.37	239.37	S	3	2	-0.44913	528080000	7.44575	1	DS(0.132)S(0.735)S(0.132)TNLESMDTS	DS(-7.45)S(7.45)S(-7.45)T(-32.31)NLES(-128.82)MDT(-197.62)S(-197.62)	SIQKDSSSTNLES	Yes	>Quantification (Relative expression)	0.127733	0.124389	0.122796	0.200498	0.207746	0.206097	>Statistical analysis	0.124973	0.20478	1.6386	UP	7.04892e-06	0.000328901	YES	YES
>Phosphoprotoeme identification	161	99	E7ENN3	E7ENN3	SYNE1	Nesprin-1	2013	0.998242	0.0103394	37.613	37.613	S	1	3	-0.42755	58173000	27.5416	1	S(0.998)IEDIEERT(0.002)DK	S(27.54)IEDIEERT(-27.54)DK	KEELLKSIEDIEE	Yes	>Quantification (Relative expression)	0.0566646	0.0710501	0.0639177	0.269573	0.256271	0.282523	>Statistical analysis	0.0638775	0.269456	4.21832	UP	1.85151e-05	0.000445557	YES	YES
>Phosphoprotoeme identification	3689	1334	Q9Y216-2	Q9Y216	MTMR7	Isoform 2 of Myotubularin-related protein 7	172	0.821844	0.0298844	26.292	26.292	T	3	2	5.3365	0	6.99415	2	S(0.176)AT(0.822)AHIIVGS(0.77)S(0.232)K	S(-6.99)AT(6.99)AHIIVGS(5.45)S(-5.45)K	YVPKSATAHIIVG	Yes	>Quantification (Relative expression)	0.118117	0.130674	0.117254	0.218165	0.19549	0.2203	>Statistical analysis	0.122015	0.211318	1.7319	UP	0.000590585	0.0025535	YES	YES
>Phosphoprotoeme identification	3688	1326	Q9ULM0-2	Q9ULM0	PLEKHH1	Isoform 2 of Pleckstrin homology domain-containing family H member 1	84	0.670398	0.0078485	26.548	26.548	T	6	3	5.3981	61870000	0	4	T(0.67)S(0.67)S(0.67)Y(0.641)S(0.67)T(0.67)DGLGLGGES(0.007)LEK	T(0)S(0)S(0)Y(-0.47)S(0)T(0)DGLGLGGES(-23.01)LEK	RTSSYSTDGLGLG	Yes	>Quantification (Relative expression)	0.204987	0.190111	0.208861	0.121464	0.13449	0.140087	>Statistical analysis	0.20132	0.132014	-1.52499	DOWN	0.000950474	0.00336864	YES	YES
>Phosphoprotoeme identification	3681	1314	Q9UI46	Q9UI46	DNAI1	Dynein intermediate chain 1, axonemal	189	0.999981	0.00440093	68.481	68.481	T	3	3	4.0668	40291000	47.2314	1	KLT(1)NQFNFSER	KLT(47.23)NQFNFS(-47.23)ER	PKERKLTNQFNFS	Yes	>Quantification (Relative expression)	0.112908	0.114942	0.0996052	0.241846	0.203648	0.22705	>Statistical analysis	0.109152	0.224182	2.05385	UP	0.000686733	0.00278804	YES	YES
>Phosphoprotoeme identification	3687	1326	Q9ULM0-2	Q9ULM0	PLEKHH1	Isoform 2 of Pleckstrin homology domain-containing family H member 1	79	0.670398	0.0078485	26.548	26.548	T	1	3	5.3981	61870000	0	4	T(0.67)S(0.67)S(0.67)Y(0.641)S(0.67)T(0.67)DGLGLGGES(0.007)LEK	T(0)S(0)S(0)Y(-0.47)S(0)T(0)DGLGLGGES(-23.01)LEK	EHKLQRTSSYSTD	Yes	>Quantification (Relative expression)	0.204987	0.190111	0.208861	0.121464	0.13449	0.140087	>Statistical analysis	0.20132	0.132014	-1.52499	DOWN	0.000950474	0.00336864	YES	YES
>Phosphoprotoeme identification	3684	1317	Q9UJT2	Q9UJT2	TSKS	Testis-specific serine kinase substrate	148	0.832241	0.017403	28.627	28.627	T	6	3	-1.5713	121170000	6.57603	2	AKDS(0.237)IT(0.832)S(0.93)LKEK	AKDS(-6.58)IT(6.58)S(10.39)LKEK	RAKDSITSLKEKT	Yes	>Quantification (Relative expression)	0.196898	0.200015	0.206113	0.117079	0.148882	0.131013	>Statistical analysis	0.201009	0.132325	-1.51906	DOWN	0.0020147	0.00560845	YES	NO
>Phosphoprotoeme identification	2514	1155	Q8TC56	Q8TC56	FAM71B	Protein FAM71B	184	0.786983	3.0275e-16	72.657	72.657	S	14	4	0.16242	428030000	7.95619	2	LVYLLRPPVES(0.073)Y(0.006)CS(0.787)T(0.787)PT(0.236)LLS(0.111)GDAPPEDNK	LVY(-48.62)LLRPPVES(-12.32)Y(-25.81)CS(7.96)T(7.96)PT(-7.96)LLS(-12.24)GDAPPEDNK	PVESYCSTPTLLS	Yes	>Quantification (Relative expression)	0.131728	0.126621	0.126198	0.203448	0.213644	0.198171	>Statistical analysis	0.128182	0.205088	1.59997	UP	9.44548e-05	0.000807602	YES	YES
>Phosphoprotoeme identification	2515	1155	Q8TC56	Q8TC56	FAM71B	Protein FAM71B	190	0.9996	3.24293e-45	105.66	105.66	S	20	4	-0.97218	115320000	34.4554	2	LVYLLRPPVES(0.004)YCS(0.186)T(0.794)PT(0.017)LLS(1)GDAPPEDNK	LVY(-67.3)LLRPPVES(-22.67)Y(-54.4)CS(-6.31)T(6.31)PT(-16.85)LLS(34.46)GDAPPEDNK	STPTLLSGDAPPE	Yes	>Quantification (Relative expression)	0.131728	0.126621	0.126198	0.203448	0.213644	0.198171	>Statistical analysis	0.128182	0.205088	1.59997	UP	9.44548e-05	0.000807602	YES	YES
>Phosphoprotoeme identification	2731	1248	Q9BX95	Q9BX95	SGPP1	Sphingosine-1-phosphate phosphatase 1	112	0.977406	0.00668569	45.577	45.577	S	3	2	-0.42201	42447000	16.3608	1	RNS(0.977)LT(0.023)GEEGQLAR	RNS(16.36)LT(-16.36)GEEGQLAR	GALRRNSLTGEEG	Yes	>Quantification (Relative expression)	0.142412	0.117854	0.124424	0.237572	0.189866	0.187871	>Statistical analysis	0.12823	0.205103	1.59949	UP	0.0125227	0.0228966	YES	YES
>Phosphoprotoeme identification	2739	1251	Q9NY87	Q9NY87	SPANXC	Sperm protein associated with the nucleus on the X chromosome C	47	0.977067	1.82153e-115	219.26	135.02	S	4	2	-0.38648	19518000000	19.343	1;2	T(0.012)S(0.012)ES(0.977)S(0.978)T(0.022)ILVVR	T(-19.34)S(-19.34)ES(19.34)S(16.52)T(-16.52)ILVVR	KLKTSESSTILVV	Yes	>Quantification (Relative expression)	0.125351	0.123949	0.133645	0.209059	0.195411	0.212586	>Statistical analysis	0.127648	0.205685	1.61134	UP	0.000208094	0.00127645	YES	YES
>Phosphoprotoeme identification	3213	350	C9JAA8	C9JAA8	SPAG8	Sperm-associated antigen 8	475	1	0.0149329	26.532	23.817	T	9	2	-1.057	100490000	23.8169	1	LGGGGGRMT(1)PF	LGGGGGRMT(23.82)PF	GGGGRMTPF____	Yes	>Quantification (Relative expression)	0.232992	0.207551	0.21709	0.117149	0.114322	0.110896	>Statistical analysis	0.219211	0.114122	-1.92084	DOWN	0.000161645	0.00108887	YES	NO
>Phosphoprotoeme identification	3536	1081	Q7Z6Z7-2	Q7Z6Z7	HUWE1	Isoform 2 of E3 ubiquitin-protein ligase HUWE1	1905	0.568109	4.09915e-10	67.367	67.367	T	11	3	0.8036	131370000	1.07215	2	IALPAPRGS(0.985)GT(0.568)AS(0.447)DDEFENLR	IALPAPRGS(15.58)GT(1.07)AS(-1.07)DDEFENLR	APRGSGTASDDEF	Yes	>Quantification (Relative expression)	0.116489	0.105826	0.126104	0.231017	0.222564	0.194032	>Statistical analysis	0.11614	0.215871	1.85872	UP	0.00139071	0.00424324	YES	YES
>Phosphoprotoeme identification	679	343	M0R1Q8	M0R1Q8	RCC1	Regulator of chromosome condensation (Fragment)	113	1	5.28291e-10	93.424	29.324	S	3	2	0.084851	447440000	29.3238	1	RRS(1)PPADAIPK	RRS(29.32)PPADAIPK	RIAKRRSPPADAI	Yes	>Quantification (Relative expression)	0.194322	0.209689	0.197014	0.12306	0.13365	0.136348	>Statistical analysis	0.200341	0.131019	-1.5291	DOWN	0.000372677	0.00187217	YES	YES
>Phosphoprotoeme identification	1817	967	Q16566	Q16566	CAMK4	Calcium/calmodulin-dependent protein kinase type IV	360	1	3.92306e-124	141.22	141.22	S	3	2	-0.9948	1166900000	141.22	1;2	DPS(1)PIQDGNEDMK	DPS(141.22)PIQDGNEDMK	KASRDPSPIQDGN	Yes	>Quantification (Relative expression)	0.103112	0.0973191	0.0976199	0.238215	0.231675	0.236293	>Statistical analysis	0.0993502	0.235394	2.36934	UP	9.33884e-07	0.000208965	YES	YES
>Phosphoprotoeme identification	1818	967	Q16566	Q16566	CAMK4	Calcium/calmodulin-dependent protein kinase type IV	341	0.866454	0.00084171	44.641	44.641	S	3	3	0.31323	202600000	4.45381	3	LGS(0.866)AS(0.632)S(0.632)S(0.856)HGS(0.012)IQES(0.001)HK	LGS(4.45)AS(0)S(0)S(4.26)HGS(-20.36)IQES(-32.83)HK	ASSRLGSASSSHG	Yes	>Quantification (Relative expression)	0.130226	0.11893	0.1175	0.204925	0.202591	0.21434	>Statistical analysis	0.122219	0.207285	1.69602	UP	9.44541e-05	0.000807602	YES	YES
>Phosphoprotoeme identification	1819	967	Q16566	Q16566	CAMK4	Calcium/calmodulin-dependent protein kinase type IV	343	0.679586	0.00084171	44.641	22.585	S	5	4	0.41669	202600000	0.635594	3	LGS(0.806)AS(0.68)S(0.667)S(0.648)HGS(0.166)IQES(0.033)HK	LGS(3.29)AS(0.64)S(0.34)S(-0.34)HGS(-8.92)IQES(-17.88)HK	SRLGSASSSHGSI	Yes	>Quantification (Relative expression)	0.130226	0.11893	0.1175	0.204925	0.202591	0.21434	>Statistical analysis	0.122219	0.207285	1.69602	UP	9.44541e-05	0.000807602	YES	YES
>Phosphoprotoeme identification	1608	874	P46821	P46821	MAP1B	Microtubule-associated protein 1B	1797	0.819229	5.89379e-06	46.558	46.558	S	7	3	1.675	0	8.29096	2	ES(0.475)S(0.469)PLY(0.165)S(0.819)PT(0.065)FS(0.004)DS(0.002)T(0.001)SAVK	ES(0)S(0)PLY(-8.29)S(8.29)PT(-11.31)FS(-25.25)DS(-28.99)T(-33.13)S(-36.56)AVK	ESSPLYSPTFSDS	Yes	>Quantification (Relative expression)	0.141346	0.126591	0.129526	0.216704	0.191723	0.19411	>Statistical analysis	0.132488	0.200846	1.51595	UP	0.0017144	0.00490015	YES	YES
>Phosphoprotoeme identification	1600	867	P42677	P42677	RPS27	40S ribosomal protein S27	11	1	0.00162193	42.947	42.947	S	6	4	0.32266	42331000	42.9467	1	DLLHPS(1)PEEEKRK	DLLHPS(42.95)PEEEKRK	KDLLHPSPEEEKR	Yes	>Quantification (Relative expression)	0.129218	0.111529	0.131225	0.201464	0.22713	0.199434	>Statistical analysis	0.123991	0.209343	1.68837	UP	0.00143134	0.00434058	YES	YES
>Phosphoprotoeme identification	1605	873	P46781	P46781	RPS9	40S ribosomal protein S9	163	0.985068	3.98332e-06	61.942	61.942	S	8	4	0.36068	45407000	18.2451	1	HIDFS(0.015)LRS(0.985)PYGGGRPGR	HIDFS(-18.25)LRS(18.25)PY(-37.46)GGGRPGR	IDFSLRSPYGGGR	Yes	>Quantification (Relative expression)	0.253698	0.226694	0.215445	0.0754903	0.114297	0.114376	>Statistical analysis	0.231945	0.101388	-2.28771	DOWN	0.0016228	0.00473357	YES	YES
>Phosphoprotoeme identification	1604	872	P46019	P46019	PHKA2	Phosphorylase b kinase regulatory subunit alpha, liver isoform	729	0.992642	1.81001e-05	70.837	70.837	S	1	3	0.027544	28960000	21.3004	1	S(0.993)LNLVDS(0.007)PQPLLEK	S(21.3)LNLVDS(-21.3)PQPLLEK	LSAHRKSLNLVDS	Yes	>Quantification (Relative expression)	0.127889	0.12282	0.112597	0.220062	0.246841	0.169791	>Statistical analysis	0.121102	0.212231	1.7525	UP	0.0167147	0.0288638	YES	YES
>Phosphoprotoeme identification	808	421	P0DP25	P0DP25	CALM3	Calmodulin-3	102	1	2.16611e-33	147.67	147.67	S	11	2	1.226	1104700000	87.1793	1	VFDKDGNGYIS(1)AAELR	VFDKDGNGY(-87.18)IS(87.18)AAELR	DGNGYISAAELRH	Yes	>Quantification (Relative expression)	0.12029	0.116143	0.118004	0.226653	0.206409	0.208359	>Statistical analysis	0.118146	0.213807	1.80969	UP	0.000128496	0.000940216	YES	YES
>Phosphoprotoeme identification	803	418	E5RJL1	E5RJL1	SLC6A7	Transporter	625	0.708297	0.0313224	15.586	15.586	S	4	2	5.1097	72746000	0.955319	3	MT(0.98)VS(0.708)AT(0.637)Y(0.675)IR	MT(12.62)VS(0.96)AT(-0.49)Y(0.49)IR	YARMTVSATYIRS	Yes	>Quantification (Relative expression)	0.142067	0.123816	0.124302	0.211013	0.193945	0.204857	>Statistical analysis	0.130062	0.203272	1.56289	UP	0.000720537	0.00285456	YES	YES
>Phosphoprotoeme identification	801	416	H0YIQ0	H0YIQ0	ARFGAP1	ADP-ribosylation factor GTPase-activating protein 1 (Fragment)	14	0.632415	0.0344478	15.296	15.296	S	7	3	-0.30661	0	6.95066	2	KS(0.186)PS(0.373)S(0.388)DS(0.632)WT(0.18)CADT(0.084)S(0.079)T(0.078)ER	KS(-4.1)PS(-0.25)S(0.25)DS(6.95)WT(-6.95)CADT(-12.1)S(-12.02)T(-12.1)ER	KSPSSDSWTCADT	Yes	>Quantification (Relative expression)	0.113164	0.126264	0.109688	0.21475	0.188865	0.247269	>Statistical analysis	0.116372	0.216961	1.86438	UP	0.0046687	0.0104599	YES	YES
>Phosphoprotoeme identification	807	421	P0DP25	P0DP25	CALM3	Calmodulin-3	82	0.850216	0.0031268	38.116	38.116	S	7	3	0.42525	94432000	7.54065	1	KMKDT(0.15)DS(0.85)EEEIR	KMKDT(-7.54)DS(7.54)EEEIR	KMKDTDSEEEIRE	Yes	>Quantification (Relative expression)	0.121406	0.121639	0.120164	0.208246	0.208537	0.206144	>Statistical analysis	0.12107	0.207642	1.71507	UP	6.46249e-08	9.64204e-05	YES	YES
>Phosphoprotoeme identification	3321	713	O14829-4	O14829	PPEF1	Isoform 2 of Serine/threonine-protein phosphatase with EF-hands 1	10	0.674614	0.0073125	60.301	60.301	T	1	3	-0.66297	101810000	3.3457	1	T(0.675)RRS(0.312)DT(0.009)S(0.004)LR	T(3.35)RRS(-3.35)DT(-18.73)S(-22.14)LR	SSSSTKTRRSDTS	Yes	>Quantification (Relative expression)	0.137549	0.12537	0.124445	0.183854	0.191014	0.237768	>Statistical analysis	0.129121	0.204212	1.58155	UP	0.0125498	0.0228966	YES	YES
>Phosphoprotoeme identification	3322	719	O15173	O15173	PGRMC2	Membrane-associated progesterone receptor component 2	211	0.67364	0.000385513	38.379	38.379	T	12	5	2.48	30252000	4.58885	1	LLKPGEEPS(0.086)EY(0.234)T(0.674)DEEDT(0.006)KDHNK	LLKPGEEPS(-8.93)EY(-4.59)T(4.59)DEEDT(-20.48)KDHNK	EEPSEYTDEEDTK	Yes	>Quantification (Relative expression)	0.125196	0.102721	0.123362	0.226879	0.198709	0.208385	>Statistical analysis	0.117093	0.211324	1.80476	UP	0.00100695	0.00351431	YES	NO
>Phosphoprotoeme identification	3323	720	O15417-2	O15417	TNRC18	Isoform 2 of Trinucleotide repeat-containing gene 18 protein	2139	1	0.0244327	21.351	21.351	T	1	3	4.0191	0	21.3508	1	T(1)MRQPPPPRLALPR	T(21.35)MRQPPPPRLALPR	TLPAARTMRQPPP	Yes	>Quantification (Relative expression)	0.20904	0.185835	0.212215	0.1143	0.122599	0.156012	>Statistical analysis	0.202363	0.13097	-1.54511	DOWN	0.00937291	0.0181145	YES	YES
>Phosphoprotoeme identification	1771	949	Q13939	Q13939	CCIN	Calicin	248	0.963806	1.56684e-66	159.76	159.76	S	9	3	-0.61973	591760000	14.4262	1;2	LVGMENT(0.001)S(0.035)S(0.964)HTTLIESVLMDR	LVGMENT(-28.48)S(-14.43)S(14.43)HT(-43.96)T(-53.13)LIES(-97.11)VLMDR	GMENTSSHTTLIE	Yes	>Quantification (Relative expression)	0.205443	0.223309	0.188255	0.13815	0.142873	0.115634	>Statistical analysis	0.205669	0.132219	-1.55552	DOWN	0.00504478	0.0110851	YES	NO
>Phosphoprotoeme identification	1770	949	Q13939	Q13939	CCIN	Calicin	247	0.614042	0.00368936	29.842	29.842	S	8	3	-0.45174	19158000	4.58513	2	LVGMENT(0.295)S(0.614)S(0.614)HT(0.321)T(0.148)LIES(0.008)VLMDR	LVGMENT(-4.59)S(4.59)S(4.59)HT(-4.59)T(-8.92)LIES(-22.75)VLMDR	VGMENTSSHTTLI	Yes	>Quantification (Relative expression)	0.205443	0.223309	0.188255	0.13815	0.142873	0.115634	>Statistical analysis	0.205669	0.132219	-1.55552	DOWN	0.00504478	0.0110851	YES	NO
>Phosphoprotoeme identification	608	293	H0Y6L4	H0Y6L4	WDR64	WD repeat-containing protein 64 (Fragment)	200	0.551263	7.50584e-05	55.437	26.837	S	3	3	-1.2937	0	0	3	RS(0.551)S(0.551)QDS(0.664)ICS(0.664)S(0.368)S(0.177)QCES(0.015)S(0.011)K	RS(0)S(0)QDS(4.79)ICS(4.79)S(-4.79)S(-9.27)QCES(-23.09)S(-25.1)K	ECARRSSQDSICS	Yes	>Quantification (Relative expression)	0.127328	0.130851	0.13303	0.201497	0.183637	0.202281	>Statistical analysis	0.130403	0.195805	1.50154	UP	0.00048937	0.00223626	YES	YES
>Phosphoprotoeme identification	1159	655	J3KSY6	J3KSY6	NT5C	5'(3')-deoxyribonucleotidase, cytosolic type	96	0.984963	1.73209e-07	98.407	98.407	S	3	2	-0.74842	27193000	18.1625	1	LLS(0.985)WS(0.015)DNWR	LLS(18.16)WS(-18.16)DNWR	TRRRLLSWSDNWR	Yes	>Quantification (Relative expression)	0.211264	0.191341	0.244488	0.125913	0.123543	0.103451	>Statistical analysis	0.215698	0.117635	-1.83361	DOWN	0.00454154	0.0102978	YES	YES
>Phosphoprotoeme identification	51	28	G3V112	G3V112	RGS22	Regulator of G-protein signalling 22, isoform CRA_c	203	0.759345	0.000461992	44.164	44.164	S	8	3	0.91435	53961000	5.96802	2	S(0.003)EEIEQT(0.204)S(0.759)LS(0.14)S(0.818)KNES(0.074)AGPES(0.002)R	S(-25.4)EEIEQT(-5.97)S(5.97)LS(-9.01)S(9.01)KNES(-10.85)AGPES(-27.92)R	EEIEQTSLSSKNE	Yes	>Quantification (Relative expression)	0.113996	0.154216	0.119823	0.203974	0.203184	0.204807	>Statistical analysis	0.129345	0.203988	1.57709	UP	0.00401809	0.00932346	YES	YES
>Phosphoprotoeme identification	52	28	G3V112	G3V112	RGS22	Regulator of G-protein signalling 22, isoform CRA_c	206	0.817661	0.000461992	44.164	44.164	S	11	3	0.91435	53961000	9.00581	2	S(0.003)EEIEQT(0.204)S(0.759)LS(0.14)S(0.818)KNES(0.074)AGPES(0.002)R	S(-25.4)EEIEQT(-5.97)S(5.97)LS(-9.01)S(9.01)KNES(-10.85)AGPES(-27.92)R	EQTSLSSKNESAG	Yes	>Quantification (Relative expression)	0.113996	0.154216	0.119823	0.203974	0.203184	0.204807	>Statistical analysis	0.129345	0.203988	1.57709	UP	0.00401809	0.00932346	YES	YES
>Phosphoprotoeme identification	533	264	F8W0I5	F8W0I5	NPIPB12	Nuclear pore complex-interacting protein family member B12	861	0.937114	0.00375829	38.995	38.995	S	8	3	-0.76982	12324000	11.7324	1	AADVEPS(0.063)S(0.937)PEPK	AADVEPS(-11.73)S(11.73)PEPK	ADVEPSSPEPKRR	Yes	>Quantification (Relative expression)	0.139197	0.119747	0.113564	0.236202	0.219361	0.171928	>Statistical analysis	0.124169	0.209164	1.6845	UP	0.014862	0.0261751	YES	YES
>Phosphoprotoeme identification	531	263	A6NJI9	A6NJI9	LRRC72	Leucine-rich repeat-containing protein 72	21	0.994358	6.15338e-13	133.79	133.79	S	3	2	0.17753	531470000	22.462	1	RAS(0.994)ET(0.006)ALQSSR	RAS(22.46)ET(-22.46)ALQS(-60.03)S(-73.91)R	WRLRRASETALQS	Yes	>Quantification (Relative expression)	0.133825	0.123023	0.132472	0.217887	0.197871	0.204701	>Statistical analysis	0.129773	0.206819	1.5937	UP	0.000343191	0.00175356	YES	YES
>Phosphoprotoeme identification	530	261	A6NIV6	A6NIV6	LRRIQ4	Leucine-rich repeat and IQ domain-containing protein 4	11	1	0.000500157	59.227	58.814	S	8	3	-0.026568	162680000	58.8141	1;2	DIKS(1)VEHS(1)PK	DIKS(58.81)VEHS(58.81)PK	IKSVEHSPKIHQR	Yes	>Quantification (Relative expression)	0.121326	0.114629	0.104653	0.214954	0.23288	0.217902	>Statistical analysis	0.113536	0.221912	1.95455	UP	0.000124212	0.000933624	YES	YES
>Phosphoprotoeme identification	3541	1081	Q7Z6Z7-2	Q7Z6Z7	HUWE1	Isoform 2 of E3 ubiquitin-protein ligase HUWE1	1853	0.625674	4.31398e-36	107.65	107.65	T	10	3	-0.52556	124340000	2.30236	1	SAATSGAGS(0.368)T(0.626)T(0.006)SGVVSGSLGSR	S(-47.31)AAT(-41.85)S(-35.77)GAGS(-2.3)T(2.3)T(-20.46)S(-33.98)GVVS(-77.81)GS(-86.73)LGS(-94.04)R	TSGAGSTTSGVVS	Yes	>Quantification (Relative expression)	0.119425	0.114604	0.112055	0.23914	0.196915	0.217862	>Statistical analysis	0.115361	0.217972	1.88947	UP	0.00115663	0.00378151	YES	YES
>Phosphoprotoeme identification	2805	1266	Q9H3Z4-2	Q9H3Z4	DNAJC5	Isoform 2 of DnaJ homolog subfamily C member 5	10	0.670424	1.85843e-59	172.66	172.66	S	3	3	-0.37057	384660000	7.35567	1	S(0.092)LS(0.67)T(0.092)S(0.123)GES(0.023)LYHVLGLDK	S(-8.64)LS(7.36)T(-8.64)S(-7.36)GES(-14.68)LY(-105.83)HVLGLDK	QRQRSLSTSGESL	Yes	>Quantification (Relative expression)	0.084907	0.0715118	0.0765285	0.265346	0.246696	0.257857	>Statistical analysis	0.0776491	0.256633	3.30504	UP	1.15356e-05	0.000390442	YES	YES
>Phosphoprotoeme identification	3294	631	I3L1R7	I3L1R7	PCYT2	Ethanolamine-phosphate cytidylyltransferase	320	0.997986	1.34008e-95	203.58	203.58	T	10	2	-0.22626	167390000	26.9641	1	QIDSGSNLT(0.002)T(0.998)DLIVQR	QIDS(-71.68)GS(-51.94)NLT(-26.96)T(26.96)DLIVQR	SGSNLTTDLIVQR	Yes	>Quantification (Relative expression)	0.131909	0.134007	0.126019	0.192571	0.206288	0.224627	>Statistical analysis	0.130645	0.207829	1.59079	UP	0.0012932	0.00409088	YES	YES
>Phosphoprotoeme identification	428	215	A0A669KB26	A0A669KB26	WFS1	Wolframin (Fragment)	126	0.724655	0.00461971	71.506	71.506	S	4	2	-0.47117	64801000	4.42614	1	QLS(0.262)S(0.725)ET(0.014)DLER	QLS(-4.43)S(4.43)ET(-17.2)DLER	EVRQLSSETDLER	Yes	>Quantification (Relative expression)	0.122057	0.121759	0.125085	0.206317	0.215924	0.208858	>Statistical analysis	0.122967	0.210366	1.71075	UP	8.99252e-06	0.000377939	YES	YES
>Phosphoprotoeme identification	3292	628	H9KV82	H9KV82	EFHB	EF-hand domain-containing family member B	287	1	0.000636648	85.813	85.813	T	3	2	0.73319	308730000	85.8127	1	LIT(1)PPEAK	LIT(85.81)PPEAK	KLPRLITPPEAKK	Yes	>Quantification (Relative expression)	0.231407	0.235252	0.246103	0.0883404	0.105283	0.0936149	>Statistical analysis	0.237587	0.095746	-2.48143	DOWN	2.88178e-05	0.000519702	YES	YES
>Phosphoprotoeme identification	3812	1048	Q6PCE3	Q6PCE3	PGM2L1	Glucose 1,6-bisphosphate synthase	482	0.647892	0.0318073	18.136	18.136	Y	5	3	-4.9871	152300000	0	2	VY(0.648)EKY(0.648)GY(0.648)HIS(0.056)K	VY(0)EKY(0)GY(0)HIS(-12.24)K	VKVYEKYGYHISK	Yes	>Quantification (Relative expression)	0.199411	0.267546	0.252844	0.0953023	0.0857771	0.0991193	>Statistical analysis	0.239934	0.0933996	-2.56889	DOWN	0.00224923	0.00597702	YES	YES
>Phosphoprotoeme identification	3811	1048	Q6PCE3	Q6PCE3	PGM2L1	Glucose 1,6-bisphosphate synthase	479	0.647892	0.0318073	18.136	18.136	Y	2	3	-4.9871	152300000	0	2	VY(0.648)EKY(0.648)GY(0.648)HIS(0.056)K	VY(0)EKY(0)GY(0)HIS(-12.24)K	QQLVKVYEKYGYH	Yes	>Quantification (Relative expression)	0.199411	0.267546	0.252844	0.0953023	0.0857771	0.0991193	>Statistical analysis	0.239934	0.0933996	-2.56889	DOWN	0.00224923	0.00597702	YES	YES
>Phosphoprotoeme identification	3816	1108	Q8IZT6	Q8IZT6	ASPM	Abnormal spindle-like microcephaly-associated protein	2564	0.610719	0.025524	26.49	26.49	Y	9	2	-5.4596	1267800000	0	2	AS(0.074)IVIQS(0.626)T(0.624)Y(0.611)RMY(0.065)R	AS(-9.91)IVIQS(0)T(0)Y(0)RMY(-10.13)R	IVIQSTYRMYRQY	Yes	>Quantification (Relative expression)	0.0285912	0.0361702	0.0237778	0.297011	0.285825	0.328624	>Statistical analysis	0.0295131	0.30382	10.2944	UP	3.27758e-05	0.000523011	YES	YES
>Phosphoprotoeme identification	3817	1162	Q8TCY9-3	Q8TCY9	URGCP	Isoform 3 of Up-regulator of cell proliferation	315	0.908954	0.0124864	26.012	26.012	Y	8	4	-3.1886	6611000	11.4098	1	Y(0.013)Y(0.013)FILS(0.066)PY(0.909)RGKR	Y(-18.56)Y(-18.56)FILS(-11.41)PY(11.41)RGKR	YFILSPYRGKRNT	Yes	>Quantification (Relative expression)	0.22326	0.198088	0.186568	0.139047	0.136583	0.116454	>Statistical analysis	0.202639	0.130695	-1.55047	DOWN	0.00518642	0.0112767	YES	YES
>Phosphoprotoeme identification	3814	1054	Q6UX71-2	Q6UX71	PLXDC2	Isoform 2 of Plexin domain-containing protein 2	253	0.984897	0.028276	22.329	22.329	Y	5	2	2.8143	64122000	18.0792	2	RRT(0.986)IY(0.985)EY(0.03)HR	RRT(18.28)IY(18.08)EY(-18.08)HR	VRRRTIYEYHRVE	Yes	>Quantification (Relative expression)	0.204437	0.204859	0.195484	0.136982	0.144139	0.114098	>Statistical analysis	0.201594	0.13174	-1.53024	DOWN	0.00186688	0.00527036	YES	YES
>Phosphoprotoeme identification	3819	1216	Q96NG3	Q96NG3	ODAD4	Outer dynein arm-docking complex subunit 4	671	0.999491	0.00926234	34.264	32.933	Y	10	3	0.85371	200410000	32.9326	1	KT(0.001)GNEMEKEY(0.999)E	KT(-32.93)GNEMEKEY(32.93)E	NEMEKEYE_____	Yes	>Quantification (Relative expression)	0.132649	0.127517	0.136288	0.195544	0.191182	0.210498	>Statistical analysis	0.132151	0.199075	1.50642	UP	0.000466409	0.00219176	YES	YES
>Phosphoprotoeme identification	3626	1206	Q96LK8	Q96LK8	SPATA32	Spermatogenesis-associated protein 32	153	0.50675	0.00150466	34.512	34.512	T	19	4	-0.7667	59214000	0	2	S(0.005)FT(0.005)EENHVS(0.044)ACHHS(0.258)IS(0.674)AQT(0.507)S(0.507)K	S(-21.86)FT(-21.49)EENHVS(-12.13)ACHHS(-4.24)IS(4.24)AQT(0)S(0)K	HSISAQTSKHLFW	Yes	>Quantification (Relative expression)	0.126159	0.10558	0.114515	0.198773	0.231264	0.223709	>Statistical analysis	0.115418	0.217915	1.88805	UP	0.000870994	0.0032087	YES	YES
>Phosphoprotoeme identification	3474	994	Q5JQC9-2	Q5JQC9	AKAP4	Isoform 2 of A-kinase anchor protein 4	565	0.698977	1.60808e-73	155.32	155.32	T	13	3	-0.74656	887090000	3.65868	1	GKDTCEEDCPGS(0.301)T(0.699)MGYMAQSTQYEK	GKDT(-56.33)CEEDCPGS(-3.66)T(3.66)MGY(-55.72)MAQS(-93.6)T(-98.64)QY(-116.12)EK	EDCPGSTMGYMAQ	Yes	>Quantification (Relative expression)	0.245282	0.22636	0.226419	0.091708	0.11194	0.10491	>Statistical analysis	0.232687	0.102853	-2.26234	DOWN	0.000114811	0.000900333	YES	NO
>Phosphoprotoeme identification	2183	1057	Q6ZN50	Q6ZN50	OSBP2	Oxysterol-binding protein	608	0.999038	0.0048092	77.894	77.894	S	7	2	1.1255	43281000	30.1823	1	TVYQT(0.001)LS(0.999)AK	T(-54.22)VY(-63.78)QT(-30.18)LS(30.18)AK	TVYQTLSAKLLWK	Yes	>Quantification (Relative expression)	0.127122	0.130321	0.131449	0.215067	0.191319	0.204721	>Statistical analysis	0.129631	0.203702	1.5714	UP	0.000450202	0.00214944	YES	YES
>Phosphoprotoeme identification	2182	1056	Q6WRX3-2	Q6WRX3	ZYG11A	Isoform 2 of Protein zyg-11 homolog A	5	0.665525	0.0149977	28.812	28.812	S	5	2	2.0475	30086000	5.35585	2	MS(0.208)QIS(0.666)EALS(0.351)RY(0.775)RNR	MS(-5.36)QIS(5.36)EALS(-4.88)RY(4.88)RNR	__MSQISEALSRY	Yes	>Quantification (Relative expression)	0.212003	0.192667	0.222588	0.110942	0.135999	0.1258	>Statistical analysis	0.209086	0.124247	-1.68283	DOWN	0.00173354	0.0049454	YES	YES
>Phosphoprotoeme identification	224	115	I3L170	I3L170	MAPT	Microtubule-associated protein	130	0.87921	5.25483e-07	76.526	76.526	S	5	2	0.36847	243890000	11.3513	1;2	SGYS(0.064)S(0.879)PGS(0.053)PGT(0.004)PGSR	S(-41.22)GY(-60.35)S(-11.35)S(11.35)PGS(-12.23)PGT(-23.8)PGS(-49.19)R	DRSGYSSPGSPGT	Yes	>Quantification (Relative expression)	0.124809	0.137598	0.131395	0.207641	0.190171	0.197366	>Statistical analysis	0.131268	0.198393	1.51136	UP	0.000431733	0.00208125	YES	YES
>Phosphoprotoeme identification	2211	1061	Q6ZQR2-2	Q6ZQR2	CFAP77	Isoform 2 of Cilia- and flagella-associated protein 77	177	1	7.43915e-05	64.249	64.249	S	4	3	-0.51192	26510000	64.2492	2	ARPS(1)T(1)PFFDLLQHR	ARPS(64.25)T(64.25)PFFDLLQHR	GIRARPSTPFFDL	Yes	>Quantification (Relative expression)	0.211351	0.188211	0.232853	0.128251	0.13381	0.114841	>Statistical analysis	0.210805	0.125634	-1.67793	DOWN	0.00375418	0.00884871	YES	NO
>Phosphoprotoeme identification	2217	1063	Q6ZU69	Q6ZU69	FAM205A	Protein FAM205A	988	0.998233	0.000263872	58.98	30.489	S	6	3	3.5539	86108000	26.7728	1;2	AVPQGS(0.998)AHS(0.842)VS(0.16)K	AVPQGS(26.77)AHS(7.26)VS(-7.26)K	KAVPQGSAHSVSK	Yes	>Quantification (Relative expression)	0.134391	0.128108	0.129478	0.225203	0.212824	0.198495	>Statistical analysis	0.130659	0.212174	1.62388	UP	0.000509832	0.00227648	YES	YES
>Phosphoprotoeme identification	2215	1061	Q6ZQR2-2	Q6ZQR2	CFAP77	Isoform 2 of Cilia- and flagella-associated protein 77	6	0.992201	2.26938e-95	213.25	213.25	S	1	2	0.21508	2125800000	21.0455	1	S(0.992)S(0.008)GPDLTR	S(21.05)S(-21.05)GPDLT(-154.66)R	_MPEARSSGPDLT	Yes	>Quantification (Relative expression)	0.212238	0.212356	0.224028	0.109402	0.127438	0.112201	>Statistical analysis	0.216207	0.116347	-1.8583	DOWN	0.000127552	0.000940216	YES	NO
>Phosphoprotoeme identification	2218	1063	Q6ZU69	Q6ZU69	FAM205A	Protein FAM205A	991	0.918609	0.00122943	50.077	50.077	S	9	3	-3.2537	31926000	10.5464	1;2	AVPQGSAHS(0.919)VS(0.081)K	AVPQGS(-33.71)AHS(10.55)VS(-10.55)K	PQGSAHSVSKISQ	Yes	>Quantification (Relative expression)	0.134391	0.128108	0.129478	0.225203	0.212824	0.198495	>Statistical analysis	0.130659	0.212174	1.62388	UP	0.000509832	0.00227648	YES	YES
>Phosphoprotoeme identification	153	90	A0A0A0MTN3	A0A0A0MTN3	GSTM3	Glutathione S-transferase	48	0.999681	6.43198e-13	85.805	85.805	S	12	3	-0.14655	107110000	34.974	1	YTCGEAPDYDRS(1)QWLDVK	Y(-68.24)T(-60.55)CGEAPDY(-34.97)DRS(34.97)QWLDVK	APDYDRSQWLDVK	Yes	>Quantification (Relative expression)	0.213694	0.199155	0.228529	0.116601	0.11883	0.123191	>Statistical analysis	0.213793	0.119541	-1.78845	DOWN	0.000411449	0.00202936	YES	YES
>Phosphoprotoeme identification	152	90	A0A0A0MTN3	A0A0A0MTN3	GSTM3	Glutathione S-transferase	143	1	0.0021954	80.69	80.69	S	3	2	-0.35814	25407000	80.6901	1	QFS(1)MFLGK	QFS(80.69)MFLGK	GQLKQFSMFLGKF	Yes	>Quantification (Relative expression)	0.262885	0.246289	0.264456	0.0721639	0.0699753	0.0842315	>Statistical analysis	0.257876	0.0754569	-3.41753	DOWN	1.53001e-05	0.000427126	YES	YES
>Phosphoprotoeme identification	156	94	K7EM56	K7EM56	RPS15	40S ribosomal protein S15	105	0.680228	2.16021e-10	89.636	83.751	S	11	3	0.50446	115340000	3.33976	1	HGRPGIGAT(0.005)HS(0.68)S(0.315)R	HGRPGIGAT(-21.79)HS(3.34)S(-3.34)R	GIGATHSSRFIPL	Yes	>Quantification (Relative expression)	0.076841	0.093903	0.123021	0.201797	0.276574	0.234729	>Statistical analysis	0.0979216	0.2377	2.42745	UP	0.00538855	0.0116181	YES	YES
>Phosphoprotoeme identification	2436	1125	Q8N865	Q8N865	C7orf31	Uncharacterized protein C7orf31	549	0.854881	0.00369527	58.32	58.32	S	4	3	0.09785	38970000	8.23254	1	NS(0.128)FS(0.855)KT(0.017)GAQK	NS(-8.23)FS(8.23)KT(-17.09)GAQK	ELKNSFSKTGAQK	Yes	>Quantification (Relative expression)	0.200344	0.222958	0.223537	0.110789	0.124587	0.117784	>Statistical analysis	0.215613	0.11772	-1.83157	DOWN	0.000341689	0.00175356	YES	NO
>Phosphoprotoeme identification	2435	1125	Q8N865	Q8N865	C7orf31	Uncharacterized protein C7orf31	422	0.814209	0.000113111	70.47	70.47	S	4	3	-0.082249	18289000	6.43076	1	DLT(0.185)S(0.814)IY(0.001)DIKPFPK	DLT(-6.43)S(6.43)IY(-31.45)DIKPFPK	PTKDLTSIYDIKP	Yes	>Quantification (Relative expression)	0.248077	0.234144	0.231336	0.0954981	0.0915413	0.0994034	>Statistical analysis	0.237852	0.0954809	-2.4911	DOWN	1.47443e-05	0.000427126	YES	NO
>Phosphoprotoeme identification	2236	1066	Q75WM6	Q75WM6	H1-7	Testis-specific H1 histone	54	0.932786	4.29728e-06	104.42	104.42	S	3	2	-0.43921	65397000	13.1583	1	GCS(0.933)S(0.045)S(0.022)VLR	GCS(13.16)S(-13.16)S(-16.25)VLR	GPSRGCSSSVLRV	Yes	>Quantification (Relative expression)	0.106734	0.0980565	0.103372	0.236365	0.233906	0.205723	>Statistical analysis	0.102721	0.225331	2.19363	UP	0.000269282	0.00149968	YES	YES
>Phosphoprotoeme identification	2727	1247	Q9BWH2	Q9BWH2	FUNDC2	FUN14 domain-containing protein 2	20	0.794949	0.00325086	40.88	40.88	S	13	3	0.76316	54416000	9.12175	1	AGS(0.007)QVVAT(0.097)T(0.097)ARHS(0.795)AAY(0.003)R	AGS(-20.27)QVVAT(-9.12)T(-9.12)ARHS(9.12)AAY(-24.28)R	ATTARHSAAYRAD	Yes	>Quantification (Relative expression)	0.130774	0.107191	0.159035	0.199579	0.180999	0.222423	>Statistical analysis	0.132333	0.201	1.5189	UP	0.0231865	0.0379531	YES	YES
>Phosphoprotoeme identification	2723	1245	Q9BVG9	Q9BVG9	PTDSS2	Phosphatidylserine synthase 2	24	0.998569	0.00059146	36.716	36.716	S	2	3	1.437	327290000	30.3531	1	AS(0.999)LEEPPDGPS(0.001)AGQAT(0.001)GPGEGRR	AS(30.35)LEEPPDGPS(-32.91)AGQAT(-30.35)GPGEGRR	VPAGRASLEEPPD	Yes	>Quantification (Relative expression)	0.123055	0.114388	0.094232	0.232807	0.203533	0.231985	>Statistical analysis	0.110558	0.222775	2.015	UP	0.000951662	0.00336864	YES	YES
>Phosphoprotoeme identification	2728	1247	Q9BWH2	Q9BWH2	FUNDC2	FUN14 domain-containing protein 2	151	0.999838	0.000328451	70.197	70.197	S	4	3	-0.092505	245880000	37.9122	1	IRKS(1)NQIPTEVR	IRKS(37.91)NQIPT(-37.91)EVR	QLKIRKSNQIPTE	Yes	>Quantification (Relative expression)	0.0905375	0.0963141	0.0894094	0.234146	0.244556	0.241656	>Statistical analysis	0.092087	0.240119	2.60753	UP	2.50646e-06	0.000208965	YES	YES
>Phosphoprotoeme identification	1803	962	Q15506	Q15506	SPA17	Sperm surface protein Sp17	141	0.951682	2.99578e-32	141.64	87.676	S	3	2	1.0712	4323600000	12.9438	1	T(0.048)NS(0.952)LQNEEKEENK	T(-12.94)NS(12.94)LQNEEKEENK	KKMKTNSLQNEEK	Yes	>Quantification (Relative expression)	0.134917	0.12678	0.129371	0.196939	0.202238	0.203086	>Statistical analysis	0.130356	0.200755	1.54005	UP	2.15817e-05	0.000487877	YES	YES
>Phosphoprotoeme identification	1801	960	Q15435	Q15435	PPP1R7	Protein phosphatase 1 regulatory subunit 7	322	0.999745	2.03659e-13	151.26	151.26	S	1	2	-0.11934	137830000	35.9302	1	S(1)LETVYLER	S(35.93)LET(-35.93)VY(-77.08)LER	ELKGARSLETVYL	Yes	>Quantification (Relative expression)	0.130065	0.135776	0.1204	0.191764	0.217978	0.204018	>Statistical analysis	0.128747	0.204587	1.58906	UP	0.000997494	0.00349357	YES	YES
>Phosphoprotoeme identification	1800	960	Q15435	Q15435	PPP1R7	Protein phosphatase 1 regulatory subunit 7	27	1	4.99698e-07	81.807	30.042	S	6	3	3.9704	1474200000	30.042	1;2	VES(1)EES(1)GDEEGKK	VES(30.04)EES(30.04)GDEEGKK	RVESEESGDEEGK	Yes	>Quantification (Relative expression)	0.122072	0.125822	0.133768	0.20929	0.201062	0.197746	>Statistical analysis	0.127221	0.2027	1.59329	UP	0.00010073	0.000830327	YES	YES
>Phosphoprotoeme identification	690	350	C9JAA8	C9JAA8	SPAG8	Sperm-associated antigen 8	430	0.879188	8.30656e-33	87.24	87.24	S	3	3	0.25393	0	8.73879	1	NCS(0.879)FS(0.118)T(0.003)PVPLSLGK	NCS(8.74)FS(-8.74)T(-24.3)PVPLS(-73.49)LGK	PFRKNCSFSTPVP	Yes	>Quantification (Relative expression)	0.307495	0.229724	0.257481	0.0592249	0.0714564	0.0746183	>Statistical analysis	0.2649	0.0684332	-3.87093	DOWN	0.00107159	0.00362728	YES	NO
>Phosphoprotoeme identification	1946	989	Q5CZC0	Q5CZC0	FSIP2	Fibrous sheath-interacting protein 2	6565	0.997107	5.24959e-45	105.99	85.536	S	4	3	0.11879	375770000	25.3741	1	T(0.003)GHS(0.997)IAELRR	T(-25.37)GHS(25.37)IAELRR	LKRTGHSIAELRR	Yes	>Quantification (Relative expression)	0.212675	0.213786	0.22693	0.102137	0.136387	0.129356	>Statistical analysis	0.217797	0.122626	-1.7761	DOWN	0.0011266	0.00371058	YES	YES
>Phosphoprotoeme identification	816	423	E9PBD8	E9PBD8	LSP1	Lymphocyte-specific protein 1 (Fragment)	142	0.984397	1.20645e-09	120.87	120.87	S	7	3	-0.22593	50675000	17.9995	1	LIDRT(0.016)ES(0.984)LNR	LIDRT(-18)ES(18)LNR	LIDRTESLNRSIE	Yes	>Quantification (Relative expression)	0.252801	0.238811	0.234659	0.0482712	0.0891084	0.13635	>Statistical analysis	0.24209	0.0912434	-2.65323	DOWN	0.00441047	0.0100772	YES	YES
>Phosphoprotoeme identification	2851	1290	Q9NTM9	Q9NTM9	CUTC	Copper homeostasis protein cutC homolog	238	0.734758	2.09127e-06	56.048	56.048	S	4	3	-0.36423	53830000	4.42695	2	FRNS(0.735)S(0.265)VAMGAS(0.234)LS(0.414)CS(0.327)EY(0.002)S(0.023)LK	FRNS(4.43)S(-4.43)VAMGAS(-2.47)LS(1.03)CS(-1.03)EY(-23.68)S(-12.69)LK	GMKFRNSSVAMGA	Yes	>Quantification (Relative expression)	0.120929	0.131003	0.12014	0.204556	0.208783	0.199269	>Statistical analysis	0.124024	0.204203	1.64648	UP	5.57957e-05	0.000670616	YES	YES
>Phosphoprotoeme identification	2850	1289	Q9NTI5-2	Q9NTI5	PDS5B	Isoform 2 of Sister chromatid cohesion protein PDS5 homolog B	1358	0.921742	4.24603e-07	65.184	65.184	S	3	3	0.8904	28751000	11.559	1	AES(0.922)PES(0.064)S(0.014)AIESTQSTPQK	AES(11.56)PES(-11.56)S(-18.23)AIES(-48.57)T(-47.94)QS(-55.71)T(-58.91)PQK	AQQRAESPESSAI	Yes	>Quantification (Relative expression)	0.125836	0.144378	0.114853	0.235097	0.191865	0.187971	>Statistical analysis	0.128356	0.204977	1.59695	UP	0.0116281	0.0214584	YES	YES
>Phosphoprotoeme identification	2853	1290	Q9NTM9	Q9NTM9	CUTC	Copper homeostasis protein cutC homolog	249	0.979569	4.50362e-20	99.11	99.11	S	13	3	-0.65089	140870000	18.7942	1	NSSVAMGASLS(0.002)CS(0.98)EY(0.013)S(0.005)LK	NS(-85.23)S(-85.23)VAMGAS(-58.12)LS(-25.97)CS(18.79)EY(-18.79)S(-22.9)LK	GASLSCSEYSLKV	Yes	>Quantification (Relative expression)	0.120929	0.131003	0.12014	0.204556	0.208783	0.199269	>Statistical analysis	0.124024	0.204203	1.64648	UP	5.57957e-05	0.000670616	YES	YES
>Phosphoprotoeme identification	1490	808	P13861	P13861	PRKAR2A	cAMP-dependent protein kinase type II-alpha regulatory subunit	78	1	1.30912e-145	213.84	129.48	S	8	4	0.085413	99361000000	123.644	1;2	VADAKGDS(1)ES(1)EEDEDLEVPVPSR	VADAKGDS(123.64)ES(123.64)EEDEDLEVPVPS(-123.64)R	ADAKGDSESEEDE	Yes	>Quantification (Relative expression)	0.126778	0.132041	0.119616	0.207361	0.203918	0.208832	>Statistical analysis	0.126145	0.206704	1.63862	UP	3.19249e-05	0.000522215	YES	YES
>Phosphoprotoeme identification	1491	808	P13861	P13861	PRKAR2A	cAMP-dependent protein kinase type II-alpha regulatory subunit	80	1	7.30532e-173	227.24	129.48	S	10	4	0.085413	99930000000	123.644	1;2	VADAKGDS(1)ES(1)EEDEDLEVPVPSR	VADAKGDS(123.64)ES(123.64)EEDEDLEVPVPS(-123.64)R	AKGDSESEEDEDL	Yes	>Quantification (Relative expression)	0.126778	0.132041	0.119616	0.207361	0.203918	0.208832	>Statistical analysis	0.126145	0.206704	1.63862	UP	3.19249e-05	0.000522215	YES	YES
>Phosphoprotoeme identification	420	208	A0A5F9ZI13	A0A5F9ZI13	ODAD2	Outer dynein arm-docking complex subunit 2	9	0.773923	0.0152613	33.893	33.893	S	6	3	-1.8556	48931000	5.34442	1	LGIS(0.226)FS(0.774)EDQQKEK	LGIS(-5.34)FS(5.34)EDQQKEK	KLGISFSEDQQKE	Yes	>Quantification (Relative expression)	0.131027	0.144379	0.120931	0.204199	0.219291	0.180174	>Statistical analysis	0.132112	0.201221	1.52311	UP	0.00646406	0.0132934	YES	YES
>Phosphoprotoeme identification	1994	994	Q5JQC9-2	Q5JQC9	AKAP4	Isoform 2 of A-kinase anchor protein 4	538	1	7.98761e-07	106.67	106.67	S	5	2	0.11277	65473000	106.667	1	DLIVS(1)ALK	DLIVS(106.67)ALK	AKDLIVSALKLIQ	Yes	>Quantification (Relative expression)	0.220359	0.215024	0.224556	0.106484	0.100036	0.10229	>Statistical analysis	0.21998	0.102937	-2.13704	DOWN	3.97261e-06	0.000248269	YES	NO
>Phosphoprotoeme identification	1997	994	Q5JQC9-2	Q5JQC9	AKAP4	Isoform 2 of A-kinase anchor protein 4	319	0.998473	3.63998e-10	97.235	97.235	S	8	3	0.49645	1282300000	28.7548	1;2	ESKEFADS(0.998)IS(0.001)K	ES(-37.04)KEFADS(28.75)IS(-28.75)K	SKEFADSISKGLM	Yes	>Quantification (Relative expression)	0.233686	0.228371	0.235126	0.0928655	0.101371	0.107823	>Statistical analysis	0.232394	0.100687	-2.3081	DOWN	1.04392e-05	0.000390442	YES	NO
>Phosphoprotoeme identification	3200	299	B3KS81	B3KS81	SRRM5	Serine/arginine repetitive matrix protein 5	90	0.892504	0.0218372	25.995	25.995	T	3	3	-0.34147	19530000	12.5705	2	ART(0.893)PS(0.615)RVS(0.225)T(0.225)DT(0.043)R	ART(12.57)PS(5.4)RVS(-5.4)T(-5.4)DT(-14.41)R	VRSKARTPSRVST	Yes	>Quantification (Relative expression)	0.116997	0.14207	0.139719	0.209254	0.223304	0.168656	>Statistical analysis	0.132928	0.200405	1.50761	UP	0.0208126	0.0346761	YES	YES
>Phosphoprotoeme identification	3813	1048	Q6PCE3	Q6PCE3	PGM2L1	Glucose 1,6-bisphosphate synthase	484	0.647892	0.0318073	18.136	18.136	Y	7	3	-4.9871	152300000	0	2	VY(0.648)EKY(0.648)GY(0.648)HIS(0.056)K	VY(0)EKY(0)GY(0)HIS(-12.24)K	VYEKYGYHISKTS	Yes	>Quantification (Relative expression)	0.199411	0.267546	0.252844	0.0953023	0.0857771	0.0991193	>Statistical analysis	0.239934	0.0933996	-2.56889	DOWN	0.00224923	0.00597702	YES	YES
>Phosphoprotoeme identification	1122	636	I3L305	I3L305	STX8	Syntaxin-8 (Fragment)	12	0.82716	1.68956e-63	154.86	154.86	S	11	3	-1.1391	129870000	7.74754	1	APDPWFS(0.004)T(0.03)YDS(0.827)T(0.139)CQIAQEIAEK	APDPWFS(-22.93)T(-14.45)Y(-62.76)DS(7.75)T(-7.75)CQIAQEIAEK	WFSTYDSTCQIAQ	Yes	>Quantification (Relative expression)	0.0981189	0.0981021	0.0995108	0.231014	0.221117	0.253586	>Statistical analysis	0.0985773	0.235239	2.38634	UP	0.000142541	0.00100792	YES	YES
>Phosphoprotoeme identification	1126	640	J3KNU1	J3KNU1	CATSPER4	Cation channel sperm-associated protein 4 (Fragment)	43	0.819072	0.0326805	15.297	15.297	S	4	4	0.97011	47060000	10.9921	1	GRPS(0.819)PLQS(0.065)T(0.065)IHES(0.025)Y(0.025)GRPEEQVLINR	GRPS(10.99)PLQS(-10.99)T(-10.99)IHES(-15.1)Y(-15.11)GRPEEQVLINR	ALRGRPSPLQSTI	Yes	>Quantification (Relative expression)	0.117033	0.117483	0.109526	0.211091	0.240436	0.204432	>Statistical analysis	0.114681	0.218653	1.90662	UP	0.000790215	0.00303475	YES	YES
>Phosphoprotoeme identification	3815	1056	Q6WRX3-2	Q6WRX3	ZYG11A	Isoform 2 of Protein zyg-11 homolog A	11	0.775137	0.0149977	28.812	28.812	Y	11	2	2.0475	30086000	4.8781	2	MS(0.208)QIS(0.666)EALS(0.351)RY(0.775)RNR	MS(-5.36)QIS(5.36)EALS(-4.88)RY(4.88)RNR	SEALSRYRNRSCF	Yes	>Quantification (Relative expression)	0.212003	0.192667	0.222588	0.110942	0.135999	0.1258	>Statistical analysis	0.209086	0.124247	-1.68283	DOWN	0.00173354	0.0049454	YES	YES
>Phosphoprotoeme identification	526	260	A6NHN6	A6NHN6	NPIPB15	Nuclear pore complex-interacting protein family member B15	383	1	0.00357723	37.77	37.77	S	8	4	0.65611	25992000	37.7696	1	RADEVEQS(1)PKPK	RADEVEQS(37.77)PKPK	ADEVEQSPKPKRQ	Yes	>Quantification (Relative expression)	0.124421	0.125799	0.137738	0.215386	0.206176	0.192886	>Statistical analysis	0.129319	0.204816	1.5838	UP	0.000631257	0.00263819	YES	YES
>Phosphoprotoeme identification	520	258	A6NFR6	A6NFR6	C5orf60	Uncharacterized protein C5orf60	120	0.768369	0.0159523	25.846	25.846	S	3	4	0.024281	36142000	3.64964	2	KLS(0.768)REGS(0.768)S(0.463)HHLPR	KLS(3.65)REGS(3.65)S(-3.65)HHLPR	KCLKKLSREGSSH	Yes	>Quantification (Relative expression)	0.128768	0.142681	0.112641	0.21715	0.206003	0.192756	>Statistical analysis	0.12803	0.205303	1.60356	UP	0.00230067	0.00607003	YES	YES
>Phosphoprotoeme identification	523	259	A6NFZ4	A6NFZ4	FAM24A	Protein FAM24A	78	0.999903	4.98952e-14	91.889	91.889	S	9	3	-2.5896	226500000	40.278	1	ATTMESCPS(1)LQCCEGCR	AT(-61.11)T(-56.56)MES(-40.28)CPS(40.28)LQCCEGCR	TMESCPSLQCCEG	Yes	>Quantification (Relative expression)	0.123469	0.137757	0.115089	0.190844	0.197151	0.212305	>Statistical analysis	0.125438	0.2001	1.59521	UP	0.00124541	0.00396193	YES	YES
>Phosphoprotoeme identification	1014	571	H0YDT0	H0YDT0	REPS1	RalBP1-associated Eps domain-containing protein 1 (Fragment)	633	0.857354	0.0145886	34.253	34.253	S	3	2	2.6074	0	6.99868	2	T(0.285)DS(0.857)KT(0.857)EEK	T(-7)DS(7)KT(7)EEK	RVAKTDSKTEEKT	Yes	>Quantification (Relative expression)	0.118107	0.110953	0.110552	0.239377	0.20927	0.211739	>Statistical analysis	0.113204	0.220129	1.94453	UP	0.000426355	0.00206869	YES	YES
>Phosphoprotoeme identification	1015	573	H0YDV3	H0YDV3	CCDC83	Coiled-coil domain-containing protein 83 (Fragment)	244	0.980885	7.43923e-18	71.148	20.767	S	7	3	-2.2154	0	17.017	1;2	IDKEENS(0.981)GT(0.981)EFGDT(0.038)DMK	IDKEENS(17.02)GT(17.02)EFGDT(-17.02)DMK	IDKEENSGTEFGD	Yes	>Quantification (Relative expression)	0.123756	0.126597	0.113923	0.21083	0.2063	0.218595	>Statistical analysis	0.121425	0.211908	1.74517	UP	6.68269e-05	0.000711299	YES	YES
>Phosphoprotoeme identification	1017	574	H0YE58	H0YE58	EEF1D	Elongation factor 1-delta (Fragment)	2	1	7.94891e-07	71.309	62.871	S	2	3	0.1535	503380000	62.8713	1	GS(1)DNEEEDKEAAQLREER	GS(62.87)DNEEEDKEAAQLREER	_____GSDNEEED	Yes	>Quantification (Relative expression)	0.0633707	0.0650161	0.0521194	0.291455	0.264884	0.263155	>Statistical analysis	0.0601687	0.273165	4.53997	UP	2.89043e-05	0.000519702	YES	YES
>Phosphoprotoeme identification	529	261	A6NIV6	A6NIV6	LRRIQ4	Leucine-rich repeat and IQ domain-containing protein 4	7	1	0.00221381	58.814	58.814	S	4	3	-0.026568	109780000	58.8141	2	DIKS(1)VEHS(1)PK	DIKS(58.81)VEHS(58.81)PK	MSKDIKSVEHSPK	Yes	>Quantification (Relative expression)	0.121326	0.114629	0.104653	0.214954	0.23288	0.217902	>Statistical analysis	0.113536	0.221912	1.95455	UP	0.000124212	0.000933624	YES	YES
>Phosphoprotoeme identification	1013	571	H0YDT0	H0YDT0	REPS1	RalBP1-associated Eps domain-containing protein 1 (Fragment)	129	0.876734	0.0306249	21.237	21.237	S	3	3	1.013	0	9.33637	1	KGS(0.877)VS(0.102)HDT(0.021)VQPR	KGS(9.34)VS(-9.34)HDT(-16.18)VQPR	GQVKKGSVSHDTV	Yes	>Quantification (Relative expression)	0.11182	0.144078	0.135074	0.230619	0.181166	0.197242	>Statistical analysis	0.130324	0.203009	1.55772	UP	0.0140821	0.0251321	YES	YES
>Phosphoprotoeme identification	1230	711	O14556	O14556	GAPDHS	Glyceraldehyde-3-phosphate dehydrogenase, testis-specific	130	0.993642	0.0107267	54.259	54.259	S	4	3	-0.007345	17670000	21.9391	1	Y(0.006)KGS(0.994)VEFR	Y(-21.94)KGS(21.94)VEFR	HGRYKGSVEFRNG	Yes	>Quantification (Relative expression)	0.268591	0.254097	0.280638	0.0178391	0.108924	0.0699114	>Statistical analysis	0.267775	0.0655582	-4.08454	DOWN	0.00181592	0.00516069	YES	NO
>Phosphoprotoeme identification	1232	712	O14598	O14598	VCY	Testis-specific basic protein Y 1	27	0.862383	8.77192e-05	81.992	46.89	S	7	3	0.73518	167990000	11.7984	1	KS(0.029)S(0.029)S(0.023)QPS(0.862)PS(0.057)GPK	KS(-14.74)S(-14.74)S(-15.8)QPS(11.8)PS(-11.8)GPK	KSSSQPSPSGPKK	Yes	>Quantification (Relative expression)	0.125357	0.124567	0.13233	0.220359	0.203488	0.201133	>Statistical analysis	0.127418	0.208327	1.63499	UP	0.000244975	0.00140317	YES	YES
>Phosphoprotoeme identification	1239	718	O15127	O15127	SCAMP2	Secretory carrier-associated membrane protein 2	319	0.853302	3.34222e-32	88.385	88.385	S	3	2	-1.2872	0	7.64679	1	AAS(0.853)S(0.147)AAQGAFQGN	AAS(7.65)S(-7.65)AAQGAFQGN	TFHRAASSAAQGA	Yes	>Quantification (Relative expression)	0.120688	0.143929	0.130087	0.192401	0.204086	0.208808	>Statistical analysis	0.131568	0.201765	1.53354	UP	0.0010843	0.00365185	YES	YES
>Phosphoprotoeme identification	3167	185	H0Y3A3	H0Y3A3	DAB2IP	Disabled homolog 2-interacting protein (Fragment)	970	0.992129	0.0331875	26.786	26.786	T	6	2	-0.35174	0	21.0054	1	LEEY(0.008)ET(0.992)LFK	LEEY(-21.01)ET(21.01)LFK	KLEEYETLFKCQE	Yes	>Quantification (Relative expression)	0.0996236	0.116453	0.0886363	0.254571	0.216323	0.224393	>Statistical analysis	0.101571	0.231762	2.28178	UP	0.000780348	0.00301237	YES	YES
>Phosphoprotoeme identification	436	219	A0A6E2AE84	A0A6E2AE84	C10orf67	Uncharacterized protein C10orf67, mitochondrial	543	0.607064	0.0244139	54.023	54.023	S	2	2	-0.38495	12990000	1.89129	1	QS(0.607)S(0.393)PAETVD	QS(1.89)S(-1.89)PAET(-34.92)VD	EPSMRQSSPAETV	Yes	>Quantification (Relative expression)	0.125881	0.106658	0.113482	0.219781	0.219062	0.215137	>Statistical analysis	0.11534	0.217993	1.89	UP	6.02195e-05	0.000693803	YES	YES
>Phosphoprotoeme identification	434	217	A0A669KBL0	A0A669KBL0	TSGA10	Testis-specific gene 10 protein	213	0.997246	0.00682016	74.376	55.649	S	3	2	0.31125	264160000	25.5891	1	RPS(0.997)PT(0.003)AR	RPS(25.59)PT(-25.59)AR	KSPRRPSPTARGA	Yes	>Quantification (Relative expression)	0.244262	0.238076	0.275973	0.066618	0.0869452	0.0813686	>Statistical analysis	0.252771	0.0783106	-3.22779	DOWN	0.000190011	0.00122197	YES	YES
>Phosphoprotoeme identification	430	217	A0A669KBL0	A0A669KBL0	TSGA10	Testis-specific gene 10 protein	771	1	0.00240025	42.947	42.947	S	5	3	0.06313	0	42.9467	1	AHHRS(1)PDRGLDR	AHHRS(42.95)PDRGLDR	ERAHHRSPDRGLD	Yes	>Quantification (Relative expression)	0.241674	0.247349	0.208463	0.10624	0.123546	0.0727286	>Statistical analysis	0.232495	0.100838	-2.30563	DOWN	0.00237911	0.00623838	YES	YES
>Phosphoprotoeme identification	431	217	A0A669KBL0	A0A669KBL0	TSGA10	Testis-specific gene 10 protein	779	1	9.60512e-41	159.14	159.14	S	5	3	-0.038223	589170000	109.955	1	GLDRS(1)LEENLCYRDF	GLDRS(109.96)LEENLCY(-109.96)RDF	DRGLDRSLEENLC	Yes	>Quantification (Relative expression)	0.257248	0.254127	0.237065	0.0644198	0.100109	0.0836275	>Statistical analysis	0.24948	0.0827188	-3.016	DOWN	0.000159085	0.00108729	YES	YES
>Phosphoprotoeme identification	3805	994	Q5JQC9-2	Q5JQC9	AKAP4	Isoform 2 of A-kinase anchor protein 4	294	0.958184	1.06622e-37	175.49	36.637	Y	4	3	0.96051	2088700000	13.3439	1;4	S(0.097)FLY(0.958)S(0.946)ELS(0.999)NKS(1)K	S(-12.23)FLY(13.34)S(12.23)ELS(31.17)NKS(33.92)K	GQKSFLYSELSNK	Yes	>Quantification (Relative expression)	0.249644	0.233175	0.246325	0.0808964	0.102121	0.0929106	>Statistical analysis	0.243048	0.0919761	-2.64251	DOWN	4.49554e-05	0.000600643	YES	NO
>Phosphoprotoeme identification	3806	994	Q5JQC9-2	Q5JQC9	AKAP4	Isoform 2 of A-kinase anchor protein 4	575	0.989873	1.827e-68	137.52	137.52	Y	23	4	-0.64993	915110000	20.7814	1	GKDTCEEDCPGSTMGYMAQS(0.002)T(0.008)QY(0.99)EK	GKDT(-125.59)CEEDCPGS(-106.6)T(-101.59)MGY(-79.15)MAQS(-27.27)T(-20.78)QY(20.78)EK	MAQSTQYEKCGGG	Yes	>Quantification (Relative expression)	0.245282	0.22636	0.226419	0.091708	0.11194	0.10491	>Statistical analysis	0.232687	0.102853	-2.26234	DOWN	0.000114811	0.000900333	YES	NO
>Phosphoprotoeme identification	3802	968	Q17RS7	Q17RS7	GEN1	Flap endonuclease GEN homolog 1	815	0.988057	0.0223136	23.676	23.676	Y	1	3	5.4399	0	16.0659	4	Y(0.988)T(0.989)T(0.989)QRMKHS(0.517)S(0.517)QK	Y(16.07)T(16.31)T(16.31)QRMKHS(0)S(0)QK	VFGKAKYTTQRMK	Yes	>Quantification (Relative expression)	0.118273	0.0929417	0.102912	0.208245	0.239129	0.238499	>Statistical analysis	0.104709	0.228624	2.18343	UP	0.000595006	0.0025535	YES	YES
>Phosphoprotoeme identification	236	117	Q08648-5	Q08648	SPAG11B	Isoform EP2E of Sperm-associated antigen 11B	44	1	6.57402e-08	94.122	94.122	S	6	3	0.081659	120890000	94.1217	1	LFFCHS(1)GEK	LFFCHS(94.12)GEK	RLFFCHSGEKKRD	Yes	>Quantification (Relative expression)	0.225636	0.210757	0.240379	0.0927208	0.120853	0.109654	>Statistical analysis	0.225591	0.107743	-2.09379	DOWN	0.000570732	0.00250299	YES	NO
>Phosphoprotoeme identification	2226	1063	Q6ZU69	Q6ZU69	FAM205A	Protein FAM205A	68	1	0.0128558	33.616	33.616	S	1	3	0.34842	157790000	33.6161	1	S(1)REEAEKPQK	S(33.62)REEAEKPQK	STARRRSREEAEK	Yes	>Quantification (Relative expression)	0.127265	0.13207	0.108474	0.210731	0.215826	0.205634	>Statistical analysis	0.122603	0.21073	1.7188	UP	0.000345816	0.00176095	YES	YES
>Phosphoprotoeme identification	2223	1063	Q6ZU69	Q6ZU69	FAM205A	Protein FAM205A	1112	0.999998	7.90738e-12	74.364	74.364	S	11	5	-0.094029	20357000	57.4392	1	SFHLADPCQHS(1)PQHHPQLK	S(-57.44)FHLADPCQHS(57.44)PQHHPQLK	ADPCQHSPQHHPQ	Yes	>Quantification (Relative expression)	0.120897	0.140391	0.101525	0.211655	0.182831	0.205054	>Statistical analysis	0.120938	0.199847	1.65247	UP	0.0051452	0.011224	YES	YES
>Phosphoprotoeme identification	2221	1063	Q6ZU69	Q6ZU69	FAM205A	Protein FAM205A	1205	0.956811	5.96205e-10	121.45	121.45	S	3	3	0.05281	98308000	13.4547	1	KPS(0.957)LT(0.043)ESSFR	KPS(13.45)LT(-13.45)ES(-59.29)S(-63.35)FR	HAQKKPSLTESSF	Yes	>Quantification (Relative expression)	0.128448	0.122935	0.116109	0.209139	0.211767	0.211602	>Statistical analysis	0.122497	0.210836	1.72115	UP	1.76391e-05	0.000442576	YES	YES
>Phosphoprotoeme identification	147	88	B8ZWD1	B8ZWD1	DBI	Acyl-CoA-binding protein	31	0.8194	1.23207e-20	102.07	102.07	S	4	3	-0.23989	48209000	6.56778	1	T(0.181)KPS(0.819)DEEMLFIYGHYK	T(-6.57)KPS(6.57)DEEMLFIY(-81.54)GHY(-93.75)K	HLKTKPSDEEMLF	Yes	>Quantification (Relative expression)	0.110889	0.123131	0.114845	0.219936	0.21258	0.221631	>Statistical analysis	0.116288	0.218049	1.87507	UP	2.37243e-05	0.000498034	YES	YES
>Phosphoprotoeme identification	145	86	A0A0A0MT44	A0A0A0MT44	FLNB	Filamin-B	92	0.835394	0.0106587	71.176	71.176	S	2	2	-2.557	26480000	7.05448	1	S(0.165)S(0.835)FLVDCSK	S(-7.05)S(7.05)FLVDCS(-63.42)K	FVGQKSSFLVDCS	Yes	>Quantification (Relative expression)	0.126124	0.11175	0.128188	0.212735	0.21076	0.210443	>Statistical analysis	0.122021	0.211313	1.73178	UP	6.84763e-05	0.00071317	YES	YES
>Phosphoprotoeme identification	142	83	J3KR24	J3KR24	IARS1	Isoleucyl-tRNA synthetase	1063	0.924364	0.0187498	29.474	29.474	S	6	3	0.40585	0	11.6557	1	T(0.063)QLKGS(0.924)ELEIT(0.008)LT(0.005)R	T(-11.66)QLKGS(11.66)ELEIT(-20.8)LT(-22.83)R	KTQLKGSELEITL	Yes	>Quantification (Relative expression)	0.112706	0.123017	0.119289	0.212156	0.225237	0.207595	>Statistical analysis	0.118337	0.214996	1.81681	UP	9.18634e-05	0.000807602	YES	YES
>Phosphoprotoeme identification	140	82	A0A0A0MSW3	A0A0A0MSW3	NUP214	Nuclear pore complex protein Nup214	356	0.828761	0.00589041	50.353	50.353	S	5	3	0.44065	41102000	6.86095	1	TTIES(0.829)HT(0.171)K	T(-35.21)T(-35.21)IES(6.86)HT(-6.86)K	LKTTIESHTKSLP	Yes	>Quantification (Relative expression)	0.113556	0.113451	0.140286	0.231934	0.201212	0.199561	>Statistical analysis	0.122431	0.210902	1.72262	UP	0.00304376	0.00754994	YES	YES
>Phosphoprotoeme identification	148	89	Q5T2B5	Q5T2B5	CUL2	Cullin-2	656	0.519996	0.0301742	54.539	54.539	S	4	2	-0.20676	15921000	0.473419	1	IT(0.014)T(0.466)S(0.52)MQK	IT(-15.79)T(-0.47)S(0.47)MQK	KFKITTSMQKDTP	Yes	>Quantification (Relative expression)	0.127944	0.123812	0.127163	0.214912	0.223647	0.182521	>Statistical analysis	0.126306	0.207027	1.63909	UP	0.00302609	0.00751861	YES	YES
>Phosphoprotoeme identification	149	90	A0A0A0MTN3	A0A0A0MTN3	GSTM3	Glutathione S-transferase	77	0.999749	2.35065e-08	137.39	137.39	S	4	2	0.10795	221620000	36.003	1	ITQS(1)NAILR	IT(-36)QS(36)NAILR	KNKITQSNAILRY	Yes	>Quantification (Relative expression)	0.223049	0.211942	0.215205	0.104037	0.116935	0.12259	>Statistical analysis	0.216732	0.114521	-1.89252	DOWN	9.00549e-05	0.000804562	YES	YES
>Phosphoprotoeme identification	2086	1017	Q5T5S1-2	Q5T5S1	CCDC183	Isoform 2 of Coiled-coil domain-containing protein 183	5	0.999199	1.6408e-30	128.66	92.932	S	3	2	0.50952	2033800000	30.9902	1	RHS(0.999)ET(0.001)DVEEQTQELK	RHS(30.99)ET(-30.99)DVEEQT(-52.5)QELK	__MRRHSETDVEE	Yes	>Quantification (Relative expression)	0.11658	0.120802	0.119515	0.216029	0.204299	0.202284	>Statistical analysis	0.118966	0.207537	1.74451	UP	3.80665e-05	0.000566704	YES	YES
>Phosphoprotoeme identification	3343	748	O75969	O75969	AKAP3	A-kinase anchor protein 3	166	0.961873	3.42277e-61	163.09	70.051	T	13	3	-0.22837	719840000	14.3608	1;2	CVYQSLY(0.005)MGNEPT(0.962)PT(0.118)KS(0.825)LS(0.09)K	CVY(-46.71)QS(-34.85)LY(-23.23)MGNEPT(14.36)PT(-9.67)KS(9.67)LS(-9.67)K	YMGNEPTPTKSLS	Yes	>Quantification (Relative expression)	0.208386	0.18946	0.203532	0.145297	0.125922	0.126662	>Statistical analysis	0.200459	0.132627	-1.51145	DOWN	0.00134126	0.00419091	YES	NO
>Phosphoprotoeme identification	2712	1233	Q96SK2-2	Q96SK2	TMEM209	Isoform 2 of Transmembrane protein 209	296	1	1.21973e-10	86.539	86.539	S	1	3	0.193	43174000	70.6953	1	S(1)QAPCANKDEADLSSK	S(70.7)QAPCANKDEADLS(-70.7)S(-74.9)K	YQLACRSQAPCAN	Yes	>Quantification (Relative expression)	0.135955	0.111623	0.110263	0.218041	0.19752	0.226599	>Statistical analysis	0.11928	0.214053	1.79454	UP	0.00139221	0.00424346	YES	YES
>Phosphoprotoeme identification	2711	1233	Q96SK2-2	Q96SK2	TMEM209	Isoform 2 of Transmembrane protein 209	375	0.978228	2.5762e-10	75.064	75.064	S	12	3	-0.37657	24465000	17.5803	1	MGCPELQIGEAS(0.978)IT(0.017)S(0.005)LK	MGCPELQIGEAS(17.58)IT(-17.58)S(-23.19)LK	LQIGEASITSLKQ	Yes	>Quantification (Relative expression)	0.109777	0.12446	0.132974	0.196828	0.229	0.206961	>Statistical analysis	0.122404	0.21093	1.72323	UP	0.00161749	0.00472269	YES	YES
>Phosphoprotoeme identification	2716	1239	Q9BS26	Q9BS26	ERP44	Endoplasmic reticulum resident protein 44	96	1	0.0014531	63.682	63.682	S	7	2	-0.48491	14485000	63.6823	1	VDCDQHS(1)DIAQR	VDCDQHS(63.68)DIAQR	VDCDQHSDIAQRY	Yes	>Quantification (Relative expression)	0.134592	0.130867	0.105928	0.196043	0.220879	0.211692	>Statistical analysis	0.123796	0.209538	1.69261	UP	0.00176078	0.00500873	YES	YES
>Phosphoprotoeme identification	2717	1241	Q9BSL1	Q9BSL1	UBAC1	Ubiquitin-associated domain-containing protein 1	98	1	0.000704779	79.201	79.201	S	4	3	-0.080728	216120000	79.2014	1	RAPS(1)PLPK	RAPS(79.2)PLPK	IKKRAPSPLPKMA	Yes	>Quantification (Relative expression)	0.111446	0.112951	0.119679	0.24127	0.217292	0.217312	>Statistical analysis	0.114692	0.225291	1.96432	UP	0.000190461	0.00122223	YES	YES
>Phosphoprotoeme identification	2715	1236	Q99523-2	Q99523	SORT1	Isoform 2 of Sortilin	688	0.991714	7.37509e-13	95.57	95.57	S	7	2	0.58696	140990000	20.7806	1	S(0.008)GYHDDS(0.992)DEDLLE	S(-20.78)GY(-68.23)HDDS(20.78)DEDLLE	SGYHDDSDEDLLE	Yes	>Quantification (Relative expression)	0.118381	0.143986	0.13011	0.213022	0.198043	0.196458	>Statistical analysis	0.130826	0.202508	1.54792	UP	0.00139759	0.00424685	YES	YES
>Phosphoprotoeme identification	3344	748	O75969	O75969	AKAP3	A-kinase anchor protein 3	168	0.599738	1.09747e-73	177.6	177.6	T	15	3	-0.25222	3189500000	2.14528	1	CVYQSLYMGNEPT(0.025)PT(0.6)KS(0.366)LS(0.01)K	CVY(-152.81)QS(-111.77)LY(-116.13)MGNEPT(-13.86)PT(2.15)KS(-2.15)LS(-17.94)K	GNEPTPTKSLSKI	Yes	>Quantification (Relative expression)	0.208386	0.18946	0.203532	0.145297	0.125922	0.126662	>Statistical analysis	0.200459	0.132627	-1.51145	DOWN	0.00134126	0.00419091	YES	NO
>Phosphoprotoeme identification	1832	969	Q2M243	Q2M243	CCDC27	Coiled-coil domain-containing protein 27	210	0.772146	3.06747e-05	41.908	41.908	S	5	3	0.28244	122100000	8.64504	1;4	S(0.105)QT(0.089)LS(0.772)PVT(0.022)S(0.008)S(0.003)S(0.001)VASQSCLR	S(-8.65)QT(-9.4)LS(8.65)PVT(-15.55)S(-20.01)S(-24.19)S(-28.05)VAS(-34.33)QS(-40.8)CLR	RKSQTLSPVTSSS	Yes	>Quantification (Relative expression)	0.124244	0.120785	0.110515	0.231033	0.192476	0.205002	>Statistical analysis	0.118515	0.209504	1.76775	UP	0.00166416	0.00479793	YES	YES
>Phosphoprotoeme identification	1831	969	Q2M243	Q2M243	CCDC27	Coiled-coil domain-containing protein 27	206	0.960304	1.00462e-05	54.017	54.017	S	3	3	0.14818	520030000	12.9818	2;3;4	RKS(0.96)QT(0.779)LS(0.249)PVT(0.008)S(0.002)S(0.001)S(0.001)VASQSCLR	RKS(12.98)QT(5.44)LS(-5.44)PVT(-20.41)S(-27.88)S(-31.35)S(-31.03)VAS(-35.1)QS(-41.34)CLR	LRKRRKSQTLSPV	Yes	>Quantification (Relative expression)	0.124244	0.120785	0.110515	0.231033	0.192476	0.205002	>Statistical analysis	0.118515	0.209504	1.76775	UP	0.00166416	0.00479793	YES	YES
>Phosphoprotoeme identification	1834	969	Q2M243	Q2M243	CCDC27	Coiled-coil domain-containing protein 27	219	0.684215	0.00128449	34.603	34.603	S	16	3	-0.23404	122100000	7.72278	4	RKS(0.676)QT(0.485)LS(0.634)PVT(0.379)S(0.268)S(0.276)S(0.454)VAS(0.684)QS(0.143)CLR	RKS(2.28)QT(-2.28)LS(3.63)PVT(-2.11)S(-3.63)S(-3.96)S(2.11)VAS(7.72)QS(-7.72)CLR	TSSSVASQSCLRK	Yes	>Quantification (Relative expression)	0.124244	0.120785	0.110515	0.231033	0.192476	0.205002	>Statistical analysis	0.118515	0.209504	1.76775	UP	0.00166416	0.00479793	YES	YES
>Phosphoprotoeme identification	3795	880	P49840	P49840	GSK3A	Glycogen synthase kinase-3 alpha	279	0.90184	1.95963e-13	121.66	121.66	Y	7	2	-0.11249	904720000	9.63195	1;2	GEPNVS(0.098)Y(0.902)ICSR	GEPNVS(-9.63)Y(9.63)ICS(-63.26)R	GEPNVSYICSRYY	Yes	>Quantification (Relative expression)	0.111306	0.126771	0.112476	0.222073	0.214186	0.223925	>Statistical analysis	0.116851	0.220061	1.88327	UP	5.8565e-05	0.000684539	YES	YES
>Phosphoprotoeme identification	1838	971	Q2WGJ8	Q2WGJ8	TMEM249	Transmembrane protein 249	232	0.885267	0.000569187	54.253	54.253	S	13	3	-2.593	53918000	12.7233	1	S(0.008)PMGHKPS(0.023)S(0.023)S(0.014)QS(0.047)S(0.885)LEV	S(-20.55)PMGHKPS(-15.88)S(-15.88)S(-18.05)QS(-12.72)S(12.72)LEV	PSSSQSSLEV___	Yes	>Quantification (Relative expression)	0.10386	0.116076	0.118417	0.207855	0.250897	0.202896	>Statistical analysis	0.112784	0.220549	1.9555	UP	0.00247075	0.00639992	YES	YES
>Phosphoprotoeme identification	3791	837	P26718	P26718	KLRK1	NKG2-D type II integral membrane protein	138	1	0.0105754	31.597	31.597	Y	2	3	-2.7273	70033000	31.5969	2	VY(1)S(1)KEDQDLLK	VY(31.6)S(31.6)KEDQDLLK	ASLLKVYSKEDQD	Yes	>Quantification (Relative expression)	0.0824086	0.0820435	0.091176	0.246658	0.240531	0.239073	>Statistical analysis	0.0852094	0.242088	2.84109	UP	2.02095e-06	0.000208965	YES	YES
>Phosphoprotoeme identification	2151	1043	Q6JEL2	Q6JEL2	KLHL10	Kelch-like protein 10	501	0.999508	0.00020888	71.685	71.685	S	6	2	0.011205	40935000	34.0401	1	SAEAYS(1)PVANTWR	S(-40.64)AEAY(-49.19)S(34.04)PVANT(-34.04)WR	RSAEAYSPVANTW	Yes	>Quantification (Relative expression)	0.129227	0.145131	0.124091	0.199273	0.208898	0.193381	>Statistical analysis	0.132816	0.200517	1.50973	UP	0.000961385	0.00338719	YES	YES
>Phosphoprotoeme identification	931	511	F8VRS1	F8VRS1	ATP8A2	Phospholipid-transporting ATPase	6	0.953492	1.4471e-09	89.566	89.566	S	3	2	0.75265	52121000	13.1179	1	AT(0.047)S(0.953)VGDQLEAPAR	AT(-13.12)S(13.12)VGDQLEAPAR	_MSRATSVGDQLE	Yes	>Quantification (Relative expression)	0.108965	0.10326	0.102328	0.225819	0.243303	0.216326	>Statistical analysis	0.104851	0.228483	2.17912	UP	0.000111085	0.000899227	YES	YES
>Phosphoprotoeme identification	930	510	F8VRJ5	F8VRJ5	FAM186B	Protein FAM186B	151	0.591354	4.94908e-05	57.366	57.366	S	4	3	-5.2641	24162000	1.61148	1	GIES(0.591)LT(0.408)ALCSTLIEGQK	GIES(1.61)LT(-1.61)ALCS(-32.89)T(-32.89)LIEGQK	TKRGIESLTALCS	Yes	>Quantification (Relative expression)	0.274674	0.249595	0.243873	0.0607715	0.0765489	0.0945384	>Statistical analysis	0.256047	0.0772863	-3.31297	DOWN	0.000192789	0.00123187	YES	YES
>Phosphoprotoeme identification	937	515	F8VW18	F8VW18	DCTN2	Dynactin subunit 2 (Fragment)	97	0.95711	1.68161e-66	177.02	177.02	S	5	3	0.62402	213360000	13.4861	1	T(0.043)GYES(0.957)GEYEMLGEGLGVK	T(-13.49)GY(-91.01)ES(13.49)GEY(-76.98)EMLGEGLGVK	KRTGYESGEYEML	Yes	>Quantification (Relative expression)	0.138919	0.137542	0.121899	0.214101	0.197583	0.211515	>Statistical analysis	0.132787	0.207733	1.56441	UP	0.000560728	0.00247517	YES	YES
>Phosphoprotoeme identification	1954	989	Q5CZC0	Q5CZC0	FSIP2	Fibrous sheath-interacting protein 2	3192	0.99993	5.48985e-05	68.41	68.41	S	7	3	-0.77067	136080000	41.5733	1	TGFVFCS(1)DEDMKEK	T(-41.57)GFVFCS(41.57)DEDMKEK	TGFVFCSDEDMKE	Yes	>Quantification (Relative expression)	0.203937	0.198054	0.211675	0.114299	0.137204	0.134831	>Statistical analysis	0.204555	0.128778	-1.58843	DOWN	0.000788531	0.00303219	YES	YES
>Phosphoprotoeme identification	1956	989	Q5CZC0	Q5CZC0	FSIP2	Fibrous sheath-interacting protein 2	3692	0.916226	0.0106301	40.767	40.767	S	4	3	0.11477	77817000	11.6363	1	T(0.021)S(0.063)ES(0.916)KEVVNK	T(-16.42)S(-11.64)ES(11.64)KEVVNK	NLKTSESKEVVNK	Yes	>Quantification (Relative expression)	0.234883	0.210593	0.214812	0.102838	0.123621	0.113253	>Statistical analysis	0.220096	0.113237	-1.94367	DOWN	0.000370525	0.00186631	YES	YES
>Phosphoprotoeme identification	1951	989	Q5CZC0	Q5CZC0	FSIP2	Fibrous sheath-interacting protein 2	6900	0.987158	3.15879e-51	176.25	122.53	S	14	3	-0.42218	167090000	20.1454	1;2	VFSQCNT(0.001)NIS(0.01)RS(0.048)S(0.954)S(0.987)PAHQDEH	VFS(-39.93)QCNT(-34.79)NIS(-21.58)RS(-14.04)S(14.04)S(20.15)PAHQDEH	NISRSSSPAHQDE	Yes	>Quantification (Relative expression)	0.130142	0.127621	0.0902806	0.219015	0.240011	0.192931	>Statistical analysis	0.116014	0.217319	1.87321	UP	0.00567997	0.0120634	YES	YES
>Phosphoprotoeme identification	1950	989	Q5CZC0	Q5CZC0	FSIP2	Fibrous sheath-interacting protein 2	6899	0.953844	3.15879e-51	122.53	122.53	S	13	3	-0.42218	133840000	14.0354	2	VFSQCNT(0.001)NIS(0.01)RS(0.048)S(0.954)S(0.987)PAHQDEH	VFS(-39.93)QCNT(-34.79)NIS(-21.58)RS(-14.04)S(14.04)S(20.15)PAHQDEH	TNISRSSSPAHQD	Yes	>Quantification (Relative expression)	0.130142	0.127621	0.0902806	0.219015	0.240011	0.192931	>Statistical analysis	0.116014	0.217319	1.87321	UP	0.00567997	0.0120634	YES	YES
>Phosphoprotoeme identification	1958	989	Q5CZC0	Q5CZC0	FSIP2	Fibrous sheath-interacting protein 2	6896	0.999627	0.00172368	73.296	73.296	S	10	2	1.4085	36587000	34.3008	1	VFSQCNTNIS(1)R	VFS(-59.21)QCNT(-34.3)NIS(34.3)R	QCNTNISRSSSPA	Yes	>Quantification (Relative expression)	0.135248	0.130868	0.118378	0.200657	0.224185	0.190664	>Statistical analysis	0.128165	0.205169	1.60082	UP	0.00230368	0.00607261	YES	YES
>Phosphoprotoeme identification	3242	437	E7ESZ3	E7ESZ3	PLEKHG2	Pleckstrin homology domain-containing family G member 2	997	0.666521	0.00650387	35.711	35.711	T	16	3	3.7563	490330000	0	2	QEGHLDSES(0.667)PT(0.667)NIPLT(0.667)K	QEGHLDS(-33.8)ES(0)PT(0)NIPLT(0)K	PTNIPLTKQGGSR	Yes	>Quantification (Relative expression)	0.129537	0.127978	0.126313	0.202999	0.19395	0.219223	>Statistical analysis	0.127943	0.205391	1.60533	UP	0.000483883	0.00223515	YES	YES
>Phosphoprotoeme identification	3241	437	E7ESZ3	E7ESZ3	PLEKHG2	Pleckstrin homology domain-containing family G member 2	992	0.666541	0.00650387	35.711	35.711	T	11	3	3.7563	490330000	0	2	QEGHLDSES(0.667)PT(0.667)NIPLT(0.667)K	QEGHLDS(-33.8)ES(0)PT(0)NIPLT(0)K	LDSESPTNIPLTK	Yes	>Quantification (Relative expression)	0.129537	0.127978	0.126313	0.202999	0.19395	0.219223	>Statistical analysis	0.127943	0.205391	1.60533	UP	0.000483883	0.00223515	YES	YES
>Phosphoprotoeme identification	3247	465	E9PL10	E9PL10	BTF3L4	Transcription factor BTF3	33	1	0.0260025	19.787	19.787	T	3	4	-5.5885	5225300	19.7865	2	T(1)AT(1)ADDKK	T(19.79)AT(19.79)ADDKK	VVHRTATADDKKL	Yes	>Quantification (Relative expression)	0.101314	0.0970222	0.0953552	0.235453	0.245535	0.225321	>Statistical analysis	0.0978971	0.235436	2.40494	UP	2.29033e-05	0.000490938	YES	YES
>Phosphoprotoeme identification	3246	465	E9PL10	E9PL10	BTF3L4	Transcription factor BTF3	31	1	0.0260025	19.787	19.787	T	1	4	-5.5885	5225300	19.7865	2	T(1)AT(1)ADDKK	T(19.79)AT(19.79)ADDKK	KKVVHRTATADDK	Yes	>Quantification (Relative expression)	0.101314	0.0970222	0.0953552	0.235453	0.245535	0.225321	>Statistical analysis	0.0978971	0.235436	2.40494	UP	2.29033e-05	0.000490938	YES	YES
>Phosphoprotoeme identification	3245	446	E9PDE8	E9PDE8	HSPA4L	Heat shock 70 kDa protein 4L	519	1	3.91205e-41	144.72	144.72	T	6	4	0.16432	577440000	99.369	1	CHAEHT(1)PEEEIDHTGAK	CHAEHT(99.37)PEEEIDHT(-99.37)GAK	KCHAEHTPEEEID	Yes	>Quantification (Relative expression)	0.12234	0.113314	0.135718	0.219353	0.217641	0.191634	>Statistical analysis	0.123791	0.209543	1.69272	UP	0.00150174	0.00447673	YES	YES
>Phosphoprotoeme identification	825	429	F5H282	F5H282	TCP1	T-complex protein 1 subunit alpha	320	0.999999	1.68296e-23	100.7	100.7	S	6	3	1.5572	1242500000	59.0249	1;2	DDKHGS(1)YEDAVHS(1)GALND	DDKHGS(59.02)Y(-59.02)EDAVHS(75.92)GALND	KDDKHGSYEDAVH	Yes	>Quantification (Relative expression)	0.124475	0.138929	0.12529	0.204375	0.206359	0.20065	>Statistical analysis	0.129564	0.203795	1.57292	UP	0.000117763	0.000905682	YES	YES
>Phosphoprotoeme identification	827	430	E7ER77	E7ER77	ERMP1	Endoplasmic reticulum metallopeptidase 1	53	0.941132	0.028941	25.365	25.365	S	3	3	0.49643	74811000	13.7223	1	KRS(0.941)PGGS(0.04)GGAS(0.019)R	KRS(13.72)PGGS(-13.72)GGAS(-16.97)R	GRTRKRSPGGSGG	Yes	>Quantification (Relative expression)	0.0561458	0.056603	0.0444464	0.318132	0.229378	0.295295	>Statistical analysis	0.0523984	0.280935	5.36152	UP	0.00105314	0.00360388	YES	YES
>Phosphoprotoeme identification	826	429	F5H282	F5H282	TCP1	T-complex protein 1 subunit alpha	327	1	1.68296e-23	100.7	100.7	S	13	3	1.5572	65197000	75.9169	1;2	DDKHGS(1)YEDAVHS(1)GALND	DDKHGS(59.02)Y(-59.02)EDAVHS(75.92)GALND	YEDAVHSGALND_	Yes	>Quantification (Relative expression)	0.124475	0.138929	0.12529	0.204375	0.206359	0.20065	>Statistical analysis	0.129564	0.203795	1.57292	UP	0.000117763	0.000905682	YES	YES
>Phosphoprotoeme identification	823	426	E7EP66	E7EP66	ACRBP	Acrosin-binding protein	357	0.9838	0.00110549	50.831	50.831	S	9	3	-0.017005	27056000	17.8338	1	LEQCHS(0.016)EAS(0.984)LQR	LEQCHS(-17.83)EAS(17.83)LQR	QCHSEASLQRQQC	Yes	>Quantification (Relative expression)	0.106254	0.123529	0.0859868	0.253632	0.190506	0.240092	>Statistical analysis	0.105257	0.228077	2.16686	UP	0.00508351	0.011162	YES	YES
>Phosphoprotoeme identification	1483	804	P13489	P13489	RNH1	Ribonuclease inhibitor	178	0.966737	0.0318797	30.945	30.945	S	5	2	5.9591	0	14.6334	1	ELT(0.033)VS(0.967)NNDINEAGVR	ELT(-14.63)VS(14.63)NNDINEAGVR	FKELTVSNNDINE	Yes	>Quantification (Relative expression)	0.0956609	0.135371	0.109825	0.254913	0.197807	0.206423	>Statistical analysis	0.113619	0.219714	1.93378	UP	0.00751037	0.0150713	YES	YES
>Phosphoprotoeme identification	1489	808	P13861	P13861	PRKAR2A	cAMP-dependent protein kinase type II-alpha regulatory subunit	58	1	2.67697e-28	89.011	48.968	S	2	2	-1.8103	6197200000	48.9684	1;2	QS(1)LGHPPPEPGPDR	QS(48.97)LGHPPPEPGPDR	AATPRQSLGHPPP	Yes	>Quantification (Relative expression)	0.119935	0.138769	0.129565	0.211	0.195178	0.198748	>Statistical analysis	0.129423	0.201642	1.55801	UP	0.000569572	0.00250299	YES	YES
>Phosphoprotoeme identification	1488	808	P13861	P13861	PRKAR2A	cAMP-dependent protein kinase type II-alpha regulatory subunit	350	0.998479	0.00339224	62.357	62.357	S	3	2	-1.9953	72101000	28.1716	1	AAS(0.998)AY(0.002)AVGDVK	AAS(28.17)AY(-28.17)AVGDVK	NKPRAASAYAVGD	Yes	>Quantification (Relative expression)	0.129214	0.132397	0.117383	0.210611	0.204602	0.205794	>Statistical analysis	0.126331	0.207002	1.63857	UP	8.11908e-05	0.000766688	YES	YES
>Phosphoprotoeme identification	797	409	E2QRG8	E2QRG8	REEP5	Receptor expression-enhancing protein (Fragment)	141	0.986834	0.00446829	45.28	45.28	S	3	2	2.9054	0	18.7478	1	HES(0.987)QMDS(0.013)VVK	HES(18.75)QMDS(-18.75)VVK	FFLKHESQMDSVV	Yes	>Quantification (Relative expression)	0.115724	0.132169	0.122048	0.217731	0.218027	0.194301	>Statistical analysis	0.123314	0.21002	1.70313	UP	0.000707793	0.00283497	YES	YES
>Phosphoprotoeme identification	798	413	E5RGF4	E5RGF4	DNAJC5B	DnaJ homolog subfamily C member 5B (Fragment)	31	1	0.0038579	71.558	71.558	S	3	2	0.57765	694910000	71.5575	1	GAS(1)NEEIKK	GAS(71.56)NEEIKK	GLHKGASNEEIKK	Yes	>Quantification (Relative expression)	0.0834753	0.0800738	0.0720568	0.267042	0.245171	0.244715	>Statistical analysis	0.0785353	0.252309	3.21268	UP	2.80282e-05	0.000519702	YES	YES
>Phosphoprotoeme identification	2790	1260	Q9H0B3-4	Q9H0B3	IQCN	Isoform 4 of IQ domain-containing protein N	183	1	9.19109e-15	97.463	73.632	S	3	3	-0.069639	75937000	73.6317	1	LLS(1)PPIMVNK	LLS(73.63)PPIMVNK	EENRLLSPPIMVN	Yes	>Quantification (Relative expression)	0.0974427	0.0939203	0.0868675	0.254257	0.230265	0.23306	>Statistical analysis	0.0927435	0.239194	2.57909	UP	5.74197e-05	0.000677235	YES	YES
>Phosphoprotoeme identification	2793	1260	Q9H0B3-4	Q9H0B3	IQCN	Isoform 4 of IQ domain-containing protein N	268	0.946816	3.20679e-21	106.28	106.28	S	1	2	0.1492	81827000	12.5074	1	S(0.947)T(0.053)CLVHIEGDSVK	S(12.51)T(-12.51)CLVHIEGDS(-44.79)VK	LTRTIRSTCLVHI	Yes	>Quantification (Relative expression)	0.123929	0.125499	0.11021	0.219424	0.205699	0.211301	>Statistical analysis	0.119879	0.212141	1.76963	UP	0.000125011	0.000937268	YES	YES
>Phosphoprotoeme identification	518	258	A6NFR6	A6NFR6	C5orf60	Uncharacterized protein C5orf60	124	0.768369	4.65802e-10	110.54	25.846	S	7	4	0.024281	444970000	3.64964	1;2	KLS(0.768)REGS(0.768)S(0.463)HHLPR	KLS(3.65)REGS(3.65)S(-3.65)HHLPR	KLSREGSSHHLPR	Yes	>Quantification (Relative expression)	0.117276	0.108409	0.106736	0.22847	0.220994	0.21598	>Statistical analysis	0.110807	0.221815	2.00181	UP	2.22162e-05	0.000490938	YES	YES
>Phosphoprotoeme identification	1009	567	H0YBC7	H0YBC7	BNIP3L	BCL2/adenovirus E1B 19 kDa protein-interacting protein 3-like (Fragment)	144	0.99813	2.05946e-30	98.233	98.233	S	3	2	-0.23647	0	27.377	1	S(0.002)VS(0.998)LSMR	S(-27.38)VS(27.38)LS(-43.52)MR	HPKRSVSLSMRKS	Yes	>Quantification (Relative expression)	0.115898	0.0912323	0.0910731	0.225933	0.250035	0.22583	>Statistical analysis	0.099401	0.233932	2.35342	UP	0.00030809	0.00165946	YES	YES
>Phosphoprotoeme identification	1005	564	H0Y9A9	H0Y9A9	SPATS1	Spermatogenesis-associated serine-rich protein 1 (Fragment)	37	0.709457	0.0286559	25.186	25.186	S	7	3	0.23989	20295000	3.87715	1	VPEKRDS(0.709)GMT(0.291)EVER	VPEKRDS(3.88)GMT(-3.88)EVER	VPEKRDSGMTEVE	Yes	>Quantification (Relative expression)	0.10849	0.148255	0.136675	0.211685	0.21791	0.176984	>Statistical analysis	0.13114	0.202193	1.54181	UP	0.0149526	0.0263081	YES	YES
>Phosphoprotoeme identification	1003	560	H0Y8X4	H0Y8X4	DNPH1	2'-deoxynucleoside 5'-phosphate N-hydrolase 1 (Fragment)	197	1	0.0284729	77.732	77.732	S	3	2	-3.2169	103060000	77.7321	1	VLS(1)AMIR	VLS(77.73)AMIR	QSGRVLSAMIRGA	Yes	>Quantification (Relative expression)	0.212674	0.201396	0.217671	0.126292	0.122935	0.119032	>Statistical analysis	0.21058	0.122753	-1.71548	DOWN	7.48498e-05	0.000741852	YES	YES
>Phosphoprotoeme identification	1000	557	H0Y8C6	H0Y8C6	IPO5	Importin-5 (Fragment)	829	0.999618	1.30875e-27	86.32	86.32	S	13	3	1.4864	55312000	34.3532	1	RQDEDYDEQVEES(1)LQDEDDNDVYILTK	RQDEDY(-61.3)DEQVEES(34.35)LQDEDDNDVY(-34.35)ILT(-48.5)K	DEQVEESLQDEDD	Yes	>Quantification (Relative expression)	0.119002	0.136025	0.10973	0.20176	0.218344	0.215138	>Statistical analysis	0.121586	0.211748	1.74155	UP	0.000613849	0.00260188	YES	YES
>Phosphoprotoeme identification	623	299	B3KS81	B3KS81	SRRM5	Serine/arginine repetitive matrix protein 5	655	0.919574	0.0105727	35.037	35.037	S	7	3	0.49445	180110000	11.1029	1	S(0.009)PDWKRS(0.92)PT(0.071)R	S(-20.05)PDWKRS(11.1)PT(-11.1)R	SPDWKRSPTRTSS	Yes	>Quantification (Relative expression)	0.13089	0.122887	0.122506	0.208045	0.214034	0.201638	>Statistical analysis	0.125427	0.207906	1.65758	UP	5.229e-05	0.000661158	YES	YES
>Phosphoprotoeme identification	622	299	B3KS81	B3KS81	SRRM5	Serine/arginine repetitive matrix protein 5	80	0.700595	0.00751765	36.938	36.938	S	9	3	0.0077078	181850000	3.74627	1	RAPS(0.004)NRPS(0.296)S(0.701)R	RAPS(-22.76)NRPS(-3.75)S(3.75)R	PSNRPSSRSRVRS	Yes	>Quantification (Relative expression)	0.132596	0.129095	0.119511	0.178466	0.200366	0.239967	>Statistical analysis	0.127067	0.206266	1.62329	UP	0.0126432	0.0230185	YES	YES
>Phosphoprotoeme identification	620	299	B3KS81	B3KS81	SRRM5	Serine/arginine repetitive matrix protein 5	256	0.705866	0.0252899	19.912	19.912	S	3	2	0.59304	31826000	3.64732	2	EKS(0.706)Y(0.389)S(0.506)PT(0.287)EMS(0.071)S(0.042)R	EKS(3.65)Y(-0.91)S(0.91)PT(-2.62)EMS(-8.57)S(-11.29)R	IPSREKSYSPTEM	Yes	>Quantification (Relative expression)	0.107719	0.129208	0.127	0.211826	0.236072	0.188175	>Statistical analysis	0.121309	0.212024	1.7478	UP	0.00417225	0.00964369	YES	YES
>Phosphoprotoeme identification	1220	704	O00264-2	O00264	PGRMC1	Isoform 2 of Membrane-associated progesterone receptor component 1	129	0.999993	4.83363e-50	145.25	145.25	S	9	3	0.47102	1310400000	51.6215	1	EGEEPTVYS(1)DEEEPKDESAR	EGEEPT(-51.62)VY(-67.36)S(51.62)DEEEPKDES(-96.48)AR	EEPTVYSDEEEPK	Yes	>Quantification (Relative expression)	0.126448	0.121322	0.12151	0.228853	0.201894	0.203619	>Statistical analysis	0.123093	0.211455	1.71785	UP	0.000571225	0.00250299	YES	YES
>Phosphoprotoeme identification	628	301	B4DDH2	B4DDH2	STK33	Serine/threonine-protein kinase 33	46	1	2.97646e-10	112.02	112.02	S	3	3	0.71961	397440000	112.023	1	KAS(1)QQQWGR	KAS(112.02)QQQWGR	NVERKASQQQWGR	Yes	>Quantification (Relative expression)	0.255829	0.237765	0.269274	0	0.12383	0.113301	>Statistical analysis	0.25429	0.0790437	-3.21707	DOWN	0.0125627	0.0228966	YES	YES
>Phosphoprotoeme identification	2883	1304	Q9P2D7-6	Q9P2D7	DNAH1	Isoform 6 of Dynein heavy chain 1, axonemal	2166	0.963484	5.28854e-45	111.89	111.89	S	12	3	0.86567	147340000	14.3876	1	LEDAGIS(0.001)GT(0.035)NDS(0.963)EDEEEEYKQVAWVK	LEDAGIS(-28.29)GT(-14.39)NDS(14.39)EDEEEEY(-53.51)KQVAWVK	ISGTNDSEDEEEE	Yes	>Quantification (Relative expression)	0.0980896	0.100695	0.0949003	0.20904	0.25255	0.244725	>Statistical analysis	0.0978949	0.235438	2.40501	UP	0.000522118	0.00232191	YES	YES
>Phosphoprotoeme identification	2880	1301	Q9P225-3	Q9P225	DNAH2	Isoform 3 of Dynein heavy chain 2, axonemal	69	0.998393	1.97918e-42	109.56	38.478	S	11	4	0.88936	357770000	27.93	1;2	LEGPQAQS(1)EES(0.998)VEPEADVKPLFLS(0.002)R	LEGPQAQS(33.68)EES(27.93)VEPEADVKPLFLS(-27.93)R	QAQSEESVEPEAD	Yes	>Quantification (Relative expression)	0.124792	0.131356	0.114227	0.21959	0.189401	0.226036	>Statistical analysis	0.123458	0.211676	1.71455	UP	0.00202869	0.00560845	YES	YES
>Phosphoprotoeme identification	2886	1306	Q9P2T0-2	Q9P2T0	THEG	Isoform 2 of Testicular haploid expressed gene protein	241	0.5972	0.0090354	57.434	57.434	S	8	2	0.028253	48691000	1.7103	1	AAQMAVPS(0.597)S(0.403)R	AAQMAVPS(1.71)S(-1.71)R	AQMAVPSSRILQL	Yes	>Quantification (Relative expression)	0.227284	0.235097	0.211735	0.134462	0.0818844	0.109537	>Statistical analysis	0.224706	0.108628	-2.06858	DOWN	0.00223315	0.00597642	YES	YES
>Phosphoprotoeme identification	2887	1306	Q9P2T0-2	Q9P2T0	THEG	Isoform 2 of Testicular haploid expressed gene protein	286	1	0.00307204	40.493	40.493	S	3	3	0.88103	24835000	40.4932	1	AQS(1)DKCVPDRDPR	AQS(40.49)DKCVPDRDPR	ARPKAQSDKCVPD	Yes	>Quantification (Relative expression)	0.121054	0.143056	0.125386	0.219036	0.194572	0.196896	>Statistical analysis	0.129832	0.203501	1.56742	UP	0.00202099	0.00560845	YES	YES
>Phosphoprotoeme identification	2	3	A0A0G2JL47	A0A0G2JL47	BAG6	BCL2-associated athanogene 6	1062	0.998913	0.000547497	51.31	51.31	S	8	3	2.1374	122290000	29.6341	1	LQEDPNY(0.001)S(0.999)PQRFPNAQR	LQEDPNY(-29.63)S(29.63)PQRFPNAQR	QEDPNYSPQRFPN	Yes	>Quantification (Relative expression)	0.12128	0.126815	0.125158	0.220617	0.195695	0.210435	>Statistical analysis	0.124417	0.208916	1.67915	UP	0.000338787	0.00175356	YES	YES
>Phosphoprotoeme identification	13	9	K7EKX7	K7EKX7	GPX4	Glutathione peroxidase (Fragment)	13	0.999998	5.30535e-07	108.7	108.7	S	1	2	-0.61084	301170000	57.4206	1	S(1)MHEFSAK	S(57.42)MHEFS(-57.42)AK	DWRCARSMHEFSA	Yes	>Quantification (Relative expression)	0.203579	0.214245	0.226244	0.119168	0.119268	0.117498	>Statistical analysis	0.214689	0.118644	-1.80952	DOWN	0.000127517	0.000940216	YES	YES
>Phosphoprotoeme identification	12	9	K7EKX7	K7EKX7	GPX4	Glutathione peroxidase (Fragment)	85	1	9.69353e-27	103.75	103.75	S	5	3	0.10267	142920000	84.1666	1	QEPGS(1)NEEIKEFAAGYNVK	QEPGS(84.17)NEEIKEFAAGY(-84.17)NVK	GKQEPGSNEEIKE	Yes	>Quantification (Relative expression)	0.210251	0.18166	0.207634	0.113693	0.124283	0.152706	>Statistical analysis	0.199848	0.130227	-1.53461	DOWN	0.00927302	0.0179797	YES	YES
>Phosphoprotoeme identification	15	13	A0A087WTG3	A0A087WTG3	CUL3	Cullin-3	311	1	0.0194717	62.799	62.799	S	4	2	0.91353	61400000	62.7994	1	FLPS(1)PVVIK	FLPS(62.8)PVVIK	KARFLPSPVVIKK	Yes	>Quantification (Relative expression)	0.128968	0.122622	0.103372	0.200648	0.236949	0.207441	>Statistical analysis	0.118321	0.215012	1.8172	UP	0.00203466	0.00561129	YES	YES
>Phosphoprotoeme identification	17	15	A0A087WV20	A0A087WV20	ALMS1	Alstrom syndrome protein 1	3492	1	6.86795e-60	143.32	143.32	S	11	5	-0.43062	125940000	65.8763	1	FYIHHPVHLPS(1)DQDICHESLGK	FY(-114.65)IHHPVHLPS(65.88)DQDICHES(-65.88)LGK	HPVHLPSDQDICH	Yes	>Quantification (Relative expression)	0.190124	0.234469	0.205406	0.127288	0.0826135	0.160099	>Statistical analysis	0.21	0.123333	-1.7027	DOWN	0.0288421	0.0456335	YES	YES
>Phosphoprotoeme identification	16	13	A0A087WTG3	A0A087WTG3	CUL3	Cullin-3	258	1	0.018624	61.11	61.11	S	4	2	0.89118	116520000	61.1103	1	QGES(1)DPERK	QGES(61.11)DPERK	AAKQGESDPERKE	Yes	>Quantification (Relative expression)	0.114339	0.118675	0.114089	0.203143	0.239751	0.210002	>Statistical analysis	0.115701	0.217632	1.88098	UP	0.000846115	0.00315996	YES	YES
>Phosphoprotoeme identification	18	15	A0A087WV20	A0A087WV20	ALMS1	Alstrom syndrome protein 1	3811	0.922288	0.0334317	36.944	36.944	S	4	2	0.01853	94931000	12.015	1	LY(0.001)S(0.058)S(0.922)IT(0.019)NQQR	LY(-32.33)S(-12.01)S(12.01)IT(-16.82)NQQR	RIKLYSSITNQQR	Yes	>Quantification (Relative expression)	0.111141	0.114422	0.123691	0.246182	0.20235	0.202214	>Statistical analysis	0.116418	0.216915	1.86324	UP	0.00265233	0.00681702	YES	YES
>Phosphoprotoeme identification	3274	578	H0YJ97	H0YJ97	TRIP11	Thyroid receptor-interacting protein 11 (Fragment)	734	1	0.0190296	50.108	50.108	T	3	2	4.87	363140000	50.1076	1	AET(1)ERLVK	AET(50.11)ERLVK	DLSKAETERLVKG	Yes	>Quantification (Relative expression)	0.104366	0.11528	0.106546	0.229214	0.227142	0.217452	>Statistical analysis	0.108731	0.224603	2.06568	UP	1.93581e-05	0.000462117	YES	YES
>Phosphoprotoeme identification	3272	571	H0YDT0	H0YDT0	REPS1	RalBP1-associated Eps domain-containing protein 1 (Fragment)	635	0.857354	0.0145886	34.253	34.253	T	5	2	2.6074	0	6.99868	2	T(0.285)DS(0.857)KT(0.857)EEK	T(-7)DS(7)KT(7)EEK	AKTDSKTEEKTAA	Yes	>Quantification (Relative expression)	0.118107	0.110953	0.110552	0.239377	0.20927	0.211739	>Statistical analysis	0.113204	0.220129	1.94453	UP	0.000426355	0.00206869	YES	YES
>Phosphoprotoeme identification	3111	20	G3V131	G3V131	ZNF57	Zinc finger protein 57	185	1	0.0237721	21.246	21.246	T	8	2	-0.51994	0	21.2458	4	Y(1)LS(1)HHVKT(1)HT(1)AEK	Y(21.25)LS(21.25)HHVKT(21.25)HT(21.25)AEK	LSHHVKTHTAEKT	Yes	>Quantification (Relative expression)	0.149384	0.119149	0.109103	0.217139	0.215321	0.189903	>Statistical analysis	0.125879	0.207455	1.64805	UP	0.00549678	0.0117411	YES	YES
>Phosphoprotoeme identification	3476	994	Q5JQC9-2	Q5JQC9	AKAP4	Isoform 2 of A-kinase anchor protein 4	482	0.974397	2.07233e-46	130.3	130.3	T	8	4	0.22366	3631200000	15.7299	1;2	SDPCKS(0.051)LT(0.974)S(0.974)AEKVGEHILK	S(-36.28)DPCKS(-15.73)LT(15.73)S(15.73)AEKVGEHILK	DPCKSLTSAEKVG	Yes	>Quantification (Relative expression)	0.235471	0.218462	0.244394	0.100973	0.105262	0.103698	>Statistical analysis	0.232775	0.103311	-2.25316	DOWN	7.3671e-05	0.000741852	YES	NO
>Phosphoprotoeme identification	3477	994	Q5JQC9-2	Q5JQC9	AKAP4	Isoform 2 of A-kinase anchor protein 4	124	0.834366	5.12906e-60	174.02	174.02	T	13	3	-0.25738	7252900000	9.02525	1;2;3;4	YALGFQHALSPS(0.104)T(0.834)S(0.054)T(0.007)CK	Y(-144.04)ALGFQHALS(-32.38)PS(-9.03)T(9.03)S(-11.93)T(-20.65)CK	HALSPSTSTCKHK	Yes	>Quantification (Relative expression)	0.189971	0.201796	0.202046	0.124778	0.137244	0.129616	>Statistical analysis	0.197938	0.130546	-1.51623	DOWN	0.000235181	0.00136799	YES	NO
>Phosphoprotoeme identification	1572	859	P35663	P35663	CYLC1	Cylicin-1	337	0.999531	5.15077e-23	104.14	89.979	S	10	3	0.29978	908440000	36.4983	1;2;3	KDTESTDAES(1)GDS(1)KDER	KDT(-41.69)ES(-36.5)T(-37.51)DAES(36.5)GDS(57.95)KDER	ESTDAESGDSKDE	Yes	>Quantification (Relative expression)	0.09393	0.0976086	0.0864672	0.234644	0.234066	0.233892	>Statistical analysis	0.0926686	0.234201	2.52729	UP	1.7359e-06	0.000208965	YES	YES
>Phosphoprotoeme identification	1571	859	P35663	P35663	CYLC1	Cylicin-1	332	0.52549	5.15077e-23	104.14	52.359	S	5	4	0.63383	179980000	0	2	KDT(0.525)ES(0.525)T(0.947)DAES(0.001)GDS(0.001)KDER	KDT(0)ES(0)T(9.65)DAES(-30.41)GDS(-30.41)KDER	VKKDTESTDAESG	Yes	>Quantification (Relative expression)	0.09393	0.0976086	0.0864672	0.234644	0.234066	0.233892	>Statistical analysis	0.0926686	0.234201	2.52729	UP	1.7359e-06	0.000208965	YES	YES
>Phosphoprotoeme identification	3471	994	Q5JQC9-2	Q5JQC9	AKAP4	Isoform 2 of A-kinase anchor protein 4	497	1	0.0135832	72.29	72.29	T	4	2	1.174	29349000	72.2905	1	EGLT(1)IWNQK	EGLT(72.29)IWNQK	ILKEGLTIWNQKQ	Yes	>Quantification (Relative expression)	0.229326	0.237442	0.250683	0.075925	0.0899256	0.116699	>Statistical analysis	0.23915	0.0941834	-2.53919	DOWN	0.000424339	0.00206562	YES	NO
>Phosphoprotoeme identification	1577	859	P35663	P35663	CYLC1	Cylicin-1	545	0.999979	6.93845e-39	131.04	86.519	S	8	3	0.45849	13774000000	46.7235	1;2;3;4	IKGS(1)DT(1)ES(1)EES(1)LYKPGAK	IKGS(52.3)DT(45.89)ES(46.72)EES(45.47)LY(-45.47)KPGAK	KGSDTESEESLYK	Yes	>Quantification (Relative expression)	0.136376	0.128917	0.132321	0.197622	0.197463	0.206753	>Statistical analysis	0.132538	0.200613	1.51363	UP	5.42582e-05	0.000669035	YES	YES
>Phosphoprotoeme identification	3473	994	Q5JQC9-2	Q5JQC9	AKAP4	Isoform 2 of A-kinase anchor protein 4	528	0.508785	2.96707e-30	124.39	84.327	T	5	3	-1.4624	0	1.442	1	INAS(0.126)T(0.509)DS(0.365)LAKDLIVSALK	INAS(-6.06)T(1.44)DS(-1.44)LAKDLIVS(-66.76)ALK	EKINASTDSLAKD	Yes	>Quantification (Relative expression)	0.206333	0.206408	0.201096	0.129695	0.127999	0.127522	>Statistical analysis	0.204612	0.128405	-1.59349	DOWN	2.20307e-06	0.000208965	YES	NO
>Phosphoprotoeme identification	2237	1066	Q75WM6	Q75WM6	H1-7	Testis-specific H1 histone	56	0.731017	0.00140359	82.831	82.831	S	5	2	0.36361	941250000	5.63878	1	GCS(0.069)S(0.2)S(0.731)VLR	GCS(-10.22)S(-5.64)S(5.64)VLR	SRGCSSSVLRVSQ	Yes	>Quantification (Relative expression)	0.106734	0.0980565	0.103372	0.236365	0.233906	0.205723	>Statistical analysis	0.102721	0.225331	2.19363	UP	0.000269282	0.00149968	YES	YES
>Phosphoprotoeme identification	1576	859	P35663	P35663	CYLC1	Cylicin-1	541	0.999995	6.93845e-39	131.04	63.138	S	4	4	0.24734	13602000000	53.1424	1;2;3;4	IKGS(1)DT(1)ES(0.998)EES(0.993)LY(0.009)KPGAK	IKGS(53.14)DT(46.55)ES(27.94)EES(21.23)LY(-21.23)KPGAK	STKIKGSDTESEE	Yes	>Quantification (Relative expression)	0.136376	0.128917	0.132321	0.197622	0.197463	0.206753	>Statistical analysis	0.132538	0.200613	1.51363	UP	5.42582e-05	0.000669035	YES	YES
>Phosphoprotoeme identification	2184	1057	Q6ZN50	Q6ZN50	OSBP2	Oxysterol-binding protein	590	0.78163	0.000109251	60.541	60.541	S	5	3	0.17885	133040000	5.58791	1	VMHS(0.216)S(0.782)PS(0.002)SPSSDGK	VMHS(-5.59)S(5.59)PS(-25.45)S(-35.1)PS(-47.12)S(-50.04)DGK	SKVMHSSPSSPSS	Yes	>Quantification (Relative expression)	0.128296	0.13151	0.122351	0.2071	0.211457	0.199286	>Statistical analysis	0.127386	0.205948	1.61672	UP	6.09031e-05	0.00069898	YES	YES
>Phosphoprotoeme identification	3491	1028	Q5TF98	Q5TF98	NCOA7	Nuclear receptor coactivator 7 (Fragment)	3	1	0.0124045	39.305	39.305	T	3	2	-2.3006	0	39.3045	1	MDT(1)KEEK	MDT(39.3)KEEK	____MDTKEEKKE	Yes	>Quantification (Relative expression)	0.118642	0.120765	0.113169	0.219681	0.221965	0.205778	>Statistical analysis	0.117525	0.215808	1.83627	UP	5.93706e-05	0.000686674	YES	YES
>Phosphoprotoeme identification	2524	1155	Q8TC56	Q8TC56	FAM71B	Protein FAM71B	24	0.988419	1.74602e-33	176.45	176.45	S	2	2	0.18284	7083700000	19.312	1	T(0.012)S(0.988)MGDLQR	T(-19.31)S(19.31)MGDLQR	MSAFKTSMGDLQR	Yes	>Quantification (Relative expression)	0.127418	0.125317	0.121031	0.207999	0.209426	0.213129	>Statistical analysis	0.124589	0.210184	1.68703	UP	3.83081e-06	0.000248269	YES	YES
>Phosphoprotoeme identification	2705	1228	Q96RN1-2	Q96RN1	SLC26A8	Isoform 2 of Testis anion transporter 1	45	0.754024	5.25975e-07	68.192	68.192	S	4	3	0.1893	58153000	4.63285	2	KAS(0.961)S(0.754)S(0.285)GNMNINITTFR	KAS(12.6)S(4.63)S(-4.63)GNMNINIT(-59.78)T(-62.06)FR	HKRKASSSGNMNI	Yes	>Quantification (Relative expression)	0.101742	0.106025	0.0971113	0.21266	0.290217	0.192244	>Statistical analysis	0.101626	0.231707	2.28	UP	0.0122261	0.0223821	YES	YES
>Phosphoprotoeme identification	2704	1228	Q96RN1-2	Q96RN1	SLC26A8	Isoform 2 of Testis anion transporter 1	44	0.960758	5.25975e-07	68.192	68.192	S	3	3	0.1893	58153000	12.6044	2	KAS(0.961)S(0.754)S(0.285)GNMNINITTFR	KAS(12.6)S(4.63)S(-4.63)GNMNINIT(-59.78)T(-62.06)FR	EHKRKASSSGNMN	Yes	>Quantification (Relative expression)	0.101742	0.106025	0.0971113	0.21266	0.290217	0.192244	>Statistical analysis	0.101626	0.231707	2.28	UP	0.0122261	0.0223821	YES	YES
>Phosphoprotoeme identification	2706	1228	Q96RN1-2	Q96RN1	SLC26A8	Isoform 2 of Testis anion transporter 1	20	0.999993	0.00173104	72.891	72.891	S	3	3	-0.12341	17576000	51.5191	1	RNS(1)FAYDVK	RNS(51.52)FAY(-51.52)DVK	SKSRRNSFAYDVK	Yes	>Quantification (Relative expression)	0.106438	0.11149	0.121086	0.224349	0.211015	0.225621	>Statistical analysis	0.113005	0.220329	1.94973	UP	7.16744e-05	0.00073497	YES	YES
>Phosphoprotoeme identification	2703	1227	Q96RL7-4	Q96RL7	VPS13A	Isoform 4 of Vacuolar protein sorting-associated protein 13A	1416	0.991669	2.06034e-24	114.96	114.96	S	3	3	0.32385	425190000	20.76	1	QAS(0.992)FT(0.008)DVRDPSLK	QAS(20.76)FT(-20.76)DVRDPS(-52.1)LK	PGPKQASFTDVRD	Yes	>Quantification (Relative expression)	0.114878	0.108099	0.110519	0.24546	0.200572	0.220471	>Statistical analysis	0.111165	0.222168	1.99853	UP	0.00107457	0.00362728	YES	YES
>Phosphoprotoeme identification	1824	968	Q17RS7	Q17RS7	GEN1	Flap endonuclease GEN homolog 1	824	0.51726	0.0223136	23.676	23.676	S	10	3	5.4399	0	0	4	Y(0.988)T(0.989)T(0.989)QRMKHS(0.517)S(0.517)QK	Y(16.07)T(16.31)T(16.31)QRMKHS(0)S(0)QK	QRMKHSSQKHNSS	Yes	>Quantification (Relative expression)	0.118273	0.0929417	0.102912	0.208245	0.239129	0.238499	>Statistical analysis	0.104709	0.228624	2.18343	UP	0.000595006	0.0025535	YES	YES
>Phosphoprotoeme identification	1827	969	Q2M243	Q2M243	CCDC27	Coiled-coil domain-containing protein 27	294	1	0.000912251	75.764	33.918	S	7	2	-2.3673	133440000	33.9177	1;2	EQLS(1)DAS(1)LKLGR	EQLS(33.92)DAS(33.92)LKLGR	EQLSDASLKLGRL	Yes	>Quantification (Relative expression)	0.127013	0.142562	0.123884	0.212759	0.190484	0.196784	>Statistical analysis	0.131153	0.200009	1.52501	UP	0.00143545	0.00434421	YES	YES
>Phosphoprotoeme identification	1826	969	Q2M243	Q2M243	CCDC27	Coiled-coil domain-containing protein 27	291	1	0.00889514	75.764	33.918	S	4	2	-2.3673	190670000	33.9177	1;2	EQLS(1)DAS(1)LKLGR	EQLS(33.92)DAS(33.92)LKLGR	GRREQLSDASLKL	Yes	>Quantification (Relative expression)	0.127013	0.142562	0.123884	0.212759	0.190484	0.196784	>Statistical analysis	0.131153	0.200009	1.52501	UP	0.00143545	0.00434421	YES	YES
>Phosphoprotoeme identification	1821	967	Q16566	Q16566	CAMK4	Calcium/calmodulin-dependent protein kinase type IV	345	0.981368	0.000191975	53.998	53.998	S	7	3	0.94703	870710000	17.0629	2;3	LGS(0.015)AS(0.2)S(0.808)S(0.981)HGS(0.993)IQES(0.002)HK	LGS(-18.34)AS(-6.43)S(6.43)S(17.06)HGS(22.91)IQES(-28.18)HK	LGSASSSHGSIQE	Yes	>Quantification (Relative expression)	0.130226	0.11893	0.1175	0.204925	0.202591	0.21434	>Statistical analysis	0.122219	0.207285	1.69602	UP	9.44541e-05	0.000807602	YES	YES
>Phosphoprotoeme identification	1820	967	Q16566	Q16566	CAMK4	Calcium/calmodulin-dependent protein kinase type IV	344	0.807798	0.000191975	53.998	53.998	S	6	3	0.94703	870710000	6.43439	2;3	LGS(0.015)AS(0.2)S(0.808)S(0.981)HGS(0.993)IQES(0.002)HK	LGS(-18.34)AS(-6.43)S(6.43)S(17.06)HGS(22.91)IQES(-28.18)HK	RLGSASSSHGSIQ	Yes	>Quantification (Relative expression)	0.130226	0.11893	0.1175	0.204925	0.202591	0.21434	>Statistical analysis	0.122219	0.207285	1.69602	UP	9.44541e-05	0.000807602	YES	YES
>Phosphoprotoeme identification	1823	968	Q17RS7	Q17RS7	GEN1	Flap endonuclease GEN homolog 1	823	0.51726	0.0223136	23.676	23.676	S	9	3	5.4399	0	0	4	Y(0.988)T(0.989)T(0.989)QRMKHS(0.517)S(0.517)QK	Y(16.07)T(16.31)T(16.31)QRMKHS(0)S(0)QK	TQRMKHSSQKHNS	Yes	>Quantification (Relative expression)	0.118273	0.0929417	0.102912	0.208245	0.239129	0.238499	>Statistical analysis	0.104709	0.228624	2.18343	UP	0.000595006	0.0025535	YES	YES
>Phosphoprotoeme identification	1822	967	Q16566	Q16566	CAMK4	Calcium/calmodulin-dependent protein kinase type IV	348	0.993282	0.000191975	53.998	53.998	S	10	3	0.94703	270160000	22.9093	2;3	LGS(0.015)AS(0.2)S(0.808)S(0.981)HGS(0.993)IQES(0.002)HK	LGS(-18.34)AS(-6.43)S(6.43)S(17.06)HGS(22.91)IQES(-28.18)HK	ASSSHGSIQESHK	Yes	>Quantification (Relative expression)	0.130226	0.11893	0.1175	0.204925	0.202591	0.21434	>Statistical analysis	0.122219	0.207285	1.69602	UP	9.44541e-05	0.000807602	YES	YES
>Phosphoprotoeme identification	928	508	F8VQP2	F8VQP2	ATXN2	Ataxin-2	9	0.899449	0.0136695	24.029	24.029	S	9	3	-4.3577	205990000	9.66757	2	MRMVHILT(0.977)S(0.899)VVGS(0.123)K	MRMVHILT(16.45)S(9.67)VVGS(-9.67)K	MVHILTSVVGSKC	Yes	>Quantification (Relative expression)	0.225587	0.194213	0.235103	0.124691	0.10751	0.112896	>Statistical analysis	0.218301	0.115032	-1.89774	DOWN	0.00150613	0.00447971	YES	YES
>Phosphoprotoeme identification	2143	1039	Q93077	Q93077	H2AC6	Histone H2A type 1-C	123	0.8025	0.0333118	23.32	23.32	S	4	4	0.27537	14109000	6.08877	1	KT(0.198)ES(0.802)HHK	KT(-6.09)ES(6.09)HHK	LPKKTESHHKAKG	Yes	>Quantification (Relative expression)	0.261078	0.252777	0.260422	0.0619014	0.0824688	0.0813529	>Statistical analysis	0.258092	0.0752411	-3.43021	DOWN	1.4194e-05	0.000415244	YES	YES
>Phosphoprotoeme identification	923	503	F6S232	F6S232	SAXO1	Stabilizer of axonemal microtubules 1	122	0.959631	7.9178e-09	62.287	62.287	S	3	3	-3.1948	0	13.7606	1	T(0.04)IS(0.96)CKPLAMPK	T(-13.76)IS(13.76)CKPLAMPK	GLVKTISCKPLAM	Yes	>Quantification (Relative expression)	0.214434	0.173516	0.235679	0.145972	0.102577	0.127822	>Statistical analysis	0.207876	0.125457	-1.65696	DOWN	0.0204893	0.0342521	YES	YES
>Phosphoprotoeme identification	2411	1120	Q8N5Q1	Q8N5Q1	FAM71E2	Protein FAM71E2	488	0.924107	0.0035589	44.511	44.511	S	8	3	0.72239	18355000	11.319	1	KAS(0.008)AAS(0.068)AS(0.924)PR	KAS(-20.8)AAS(-11.32)AS(11.32)PR	ASAASASPRKASA	Yes	>Quantification (Relative expression)	0.111164	0.0923721	0.11537	0.241624	0.243788	0.195681	>Statistical analysis	0.106302	0.227031	2.13571	UP	0.00217324	0.00588091	YES	YES
>Phosphoprotoeme identification	1920	989	Q5CZC0	Q5CZC0	FSIP2	Fibrous sheath-interacting protein 2	3900	0.651953	0.0019745	37.28	37.28	S	12	4	-0.13955	66656000	4.043	1	KS(0.001)ELIELGQS(0.257)KS(0.652)S(0.09)LELR	KS(-27.5)ELIELGQS(-4.04)KS(4.04)S(-8.6)LELR	ELGQSKSSLELRS	Yes	>Quantification (Relative expression)	0.200256	0.19607	0.225147	0.107543	0.141703	0.129281	>Statistical analysis	0.207158	0.126176	-1.64182	DOWN	0.00387649	0.00906278	YES	YES
>Phosphoprotoeme identification	3273	573	H0YDV3	H0YDV3	CCDC83	Coiled-coil domain-containing protein 83 (Fragment)	246	0.980885	0.0304057	20.767	20.767	T	9	3	-2.2154	0	17.017	2	IDKEENS(0.981)GT(0.981)EFGDT(0.038)DMK	IDKEENS(17.02)GT(17.02)EFGDT(-17.02)DMK	KEENSGTEFGDTD	Yes	>Quantification (Relative expression)	0.123756	0.126597	0.113923	0.21083	0.2063	0.218595	>Statistical analysis	0.121425	0.211908	1.74517	UP	6.68269e-05	0.000711299	YES	YES
>Phosphoprotoeme identification	3279	587	H0YMD2	H0YMD2	NUSAP1	Nucleolar and spindle-associated protein 1 (Fragment)	26	0.985242	0.0207711	28.204	28.204	T	4	2	-1.5223	0	21.9286	3	S(0.981)LY(0.982)T(0.985)DES(0.031)S(0.02)K	S(21.3)LY(21.73)T(21.93)DES(-21.3)S(-22.49)K	GKKSLYTDESSKP	Yes	>Quantification (Relative expression)	0.132346	0.120208	0.126885	0.22064	0.192235	0.207687	>Statistical analysis	0.126479	0.206854	1.63547	UP	0.000843314	0.00315996	YES	YES
>Phosphoprotoeme identification	3470	994	Q5JQC9-2	Q5JQC9	AKAP4	Isoform 2 of A-kinase anchor protein 4	84	1	0.0157007	37.683	37.683	T	6	3	2.7209	163420000	37.6826	2;3	KDQS(1)KT(1)EGS(1)VCLFK	KDQS(37.68)KT(37.68)EGS(37.68)VCLFK	KKDQSKTEGSVCL	Yes	>Quantification (Relative expression)	0.2294	0.222734	0.234018	0.106163	0.10354	0.113998	>Statistical analysis	0.228717	0.1079	-2.11971	DOWN	1.18349e-05	0.000390442	YES	NO
>Phosphoprotoeme identification	834	435	E7ESW6	E7ESW6	WDR87	WD repeat-containing protein 87	2151	0.999993	0.00453695	54.486	54.486	S	3	3	0.53066	8816300	51.8068	1	RLS(1)IEQSK	RLS(51.81)IEQS(-51.81)K	VKERRLSIEQSKL	Yes	>Quantification (Relative expression)	0.0908111	0.11339	0.130183	0.244449	0.180875	0.240292	>Statistical analysis	0.111461	0.221872	1.99057	UP	0.00930477	0.0180002	YES	YES
>Phosphoprotoeme identification	835	437	E7ESZ3	E7ESZ3	PLEKHG2	Pleckstrin homology domain-containing family G member 2	990	0.666541	0.00650387	35.711	35.711	S	9	3	3.7563	490330000	0	2	QEGHLDSES(0.667)PT(0.667)NIPLT(0.667)K	QEGHLDS(-33.8)ES(0)PT(0)NIPLT(0)K	GHLDSESPTNIPL	Yes	>Quantification (Relative expression)	0.129537	0.127978	0.126313	0.202999	0.19395	0.219223	>Statistical analysis	0.127943	0.205391	1.60533	UP	0.000483883	0.00223515	YES	YES
>Phosphoprotoeme identification	838	439	E7EUT5	E7EUT5	GAPDH	Glyceraldehyde-3-phosphate dehydrogenase	191	1	6.09926e-05	90.434	90.434	S	3	2	0.47652	122250000	90.4338	1	QAS(1)EGPLK	QAS(90.43)EGPLK	KVVKQASEGPLKG	Yes	>Quantification (Relative expression)	0.217355	0.206075	0.219141	0.113614	0.114238	0.129577	>Statistical analysis	0.21419	0.119143	-1.79776	DOWN	0.000137715	0.000990221	YES	YES
>Phosphoprotoeme identification	839	439	E7EUT5	E7EUT5	GAPDH	Glyceraldehyde-3-phosphate dehydrogenase	166	0.999367	3.16209e-14	97.095	97.095	S	7	3	-0.32116	45622000	31.9905	1	VPT(0.001)ANVS(0.999)VVDLTCR	VPT(-31.99)ANVS(31.99)VVDLT(-58.87)CR	VPTANVSVVDLTC	Yes	>Quantification (Relative expression)	0.256912	0.183506	0.283075	0.0763602	0.100554	0.0995922	>Statistical analysis	0.241164	0.092169	-2.61655	DOWN	0.00844777	0.0166062	YES	YES
>Phosphoprotoeme identification	3478	994	Q5JQC9-2	Q5JQC9	AKAP4	Isoform 2 of A-kinase anchor protein 4	126	0.850653	1.32239e-26	103.75	37.373	T	15	4	0.17094	606060000	3.50045	3;4	Y(0.002)ALGFQHALS(0.851)PS(0.666)T(0.781)S(0.851)T(0.851)CKHK	Y(-29.34)ALGFQHALS(3.5)PS(-1.83)T(1.83)S(3.5)T(3.5)CKHK	LSPSTSTCKHKVG	Yes	>Quantification (Relative expression)	0.189971	0.201796	0.202046	0.124778	0.137244	0.129616	>Statistical analysis	0.197938	0.130546	-1.51623	DOWN	0.000235181	0.00136799	YES	NO
>Phosphoprotoeme identification	3	3	A0A0G2JL47	A0A0G2JL47	BAG6	BCL2-associated athanogene 6	26	0.838167	0.00104316	104.42	104.42	S	4	2	0.39007	188520000	7.14627	1	TLDS(0.838)QT(0.162)R	T(-37.92)LDS(7.15)QT(-7.15)R	LVKTLDSQTRTFI	Yes	>Quantification (Relative expression)	0.116872	0.105008	0.1111	0.254396	0.214265	0.208454	>Statistical analysis	0.110993	0.225705	2.0335	UP	0.00150976	0.00447971	YES	YES
>Phosphoprotoeme identification	3310	689	K7ERP6	K7ERP6	PRKACA	cAMP-dependent protein kinase catalytic subunit alpha (Fragment)	153	0.874785	6.36409e-90	187.86	187.86	T	3	3	0.14442	3221900000	8.44536	1	T(0.125)WT(0.875)LCGTPEYLAPEIILSK	T(-8.45)WT(8.45)LCGT(-40.19)PEY(-100.62)LAPEIILS(-171.25)K	VKGRTWTLCGTPE	Yes	>Quantification (Relative expression)	0.129076	0.14791	0.113143	0.181301	0.20208	0.214842	>Statistical analysis	0.130043	0.199408	1.5334	UP	0.00777034	0.0154372	YES	YES
>Phosphoprotoeme identification	1987	994	Q5JQC9-2	Q5JQC9	AKAP4	Isoform 2 of A-kinase anchor protein 4	455	0.999993	1.46153e-27	155.63	129.25	S	5	2	0.071347	25888000000	51.895	1;2	CRNQS(1)LEFSTMK	CRNQS(51.9)LEFS(-51.9)T(-68.94)MK	PKCRNQSLEFSTM	Yes	>Quantification (Relative expression)	0.245638	0.238839	0.256995	0.0848129	0.0873238	0.0837343	>Statistical analysis	0.247157	0.0852903	-2.89783	DOWN	7.38484e-06	0.000328901	YES	NO
>Phosphoprotoeme identification	3316	711	O14556	O14556	GAPDHS	Glyceraldehyde-3-phosphate dehydrogenase, testis-specific	290	1	0.0148507	73.386	73.386	T	3	3	-0.064057	71884000	73.3864	1	AVT(1)KVIPELK	AVT(73.39)KVIPELK	GAAKAVTKVIPEL	Yes	>Quantification (Relative expression)	0.244127	0.220851	0.265043	0.0732488	0.0910161	0.105714	>Statistical analysis	0.243341	0.0899928	-2.704	DOWN	0.000637497	0.00265848	YES	NO
>Phosphoprotoeme identification	784	400	D6RC14	D6RC14	MRPL3	39S ribosomal protein L3, mitochondrial (Fragment)	41	1	0.0332803	20.141	20.141	S	5	2	3.0527	0	20.1409	2	MAT(1)LS(1)VGGK	MAT(20.14)LS(20.14)VGGK	GKMATLSVGGKTV	Yes	>Quantification (Relative expression)	0.126059	0.138895	0.115702	0.205388	0.197854	0.216102	>Statistical analysis	0.126885	0.206448	1.62705	UP	0.000740502	0.00291897	YES	YES
>Phosphoprotoeme identification	780	398	D6RDM2	D6RDM2	SCLT1	Sodium channel and clathrin linker 1	5	0.987846	0.0346168	15.514	15.514	S	5	3	2.8295	0	14.3792	4	MES(0.988)FS(0.988)KY(0.667)S(0.691)S(0.667)VQK	MES(14.38)FS(14.38)KY(0)S(0.32)S(0)VQK	__MESFSKYSSVQ	Yes	>Quantification (Relative expression)	0.209627	0.213276	0.22247	0.113989	0.113225	0.127414	>Statistical analysis	0.215124	0.118209	-1.81986	DOWN	8.51388e-05	0.000784118	YES	YES
>Phosphoprotoeme identification	781	398	D6RDM2	D6RDM2	SCLT1	Sodium channel and clathrin linker 1	8	0.690606	0.0346168	15.514	15.514	S	8	3	2.8295	0	0.321262	4	MES(0.988)FS(0.988)KY(0.667)S(0.691)S(0.667)VQK	MES(14.38)FS(14.38)KY(0)S(0.32)S(0)VQK	ESFSKYSSVQKAV	Yes	>Quantification (Relative expression)	0.209627	0.213276	0.22247	0.113989	0.113225	0.127414	>Statistical analysis	0.215124	0.118209	-1.81986	DOWN	8.51388e-05	0.000784118	YES	YES
>Phosphoprotoeme identification	782	398	D6RDM2	D6RDM2	SCLT1	Sodium channel and clathrin linker 1	9	0.666851	0.0346168	15.514	15.514	S	9	3	2.8295	0	0	4	MES(0.988)FS(0.988)KY(0.667)S(0.691)S(0.667)VQK	MES(14.38)FS(14.38)KY(0)S(0.32)S(0)VQK	SFSKYSSVQKAVC	Yes	>Quantification (Relative expression)	0.209627	0.213276	0.22247	0.113989	0.113225	0.127414	>Statistical analysis	0.215124	0.118209	-1.81986	DOWN	8.51388e-05	0.000784118	YES	YES
>Phosphoprotoeme identification	783	399	D6RIU4	D6RIU4	LMAN2	Vesicular integral-membrane protein VIP36 (Fragment)	149	0.999494	6.95775e-05	61.096	61.096	S	13	4	0.17426	20809000	33.3294	1	NRDHDTFLAVRYS(0.999)R	NRDHDT(-43.85)FLAVRY(-33.33)S(33.33)R	FLAVRYSRGRLTV	Yes	>Quantification (Relative expression)	0.113602	0.145047	0.137766	0.225569	0.192227	0.18579	>Statistical analysis	0.132138	0.201195	1.52261	UP	0.0113648	0.0210726	YES	YES
>Phosphoprotoeme identification	2439	1127	Q8N9V2	Q8N9V2	TRIML1	Probable E3 ubiquitin-protein ligase TRIML1	106	1	1.71631e-59	144.55	144.55	S	3	3	-0.17389	450420000	70.0203	1	ALS(1)DDEQGGSAFVAQSHGANR	ALS(70.02)DDEQGGS(-70.02)AFVAQS(-129.31)HGANR	TTAKALSDDEQGG	Yes	>Quantification (Relative expression)	0.122494	0.122636	0.132837	0.180586	0.244168	0.197279	>Statistical analysis	0.125989	0.207344	1.64573	UP	0.0136177	0.0244496	YES	YES
>Phosphoprotoeme identification	60	33	A0A087WWJ1	A0A087WWJ1	MSH6	DNA mismatch repair protein Msh6	308	0.975817	0.0203649	21.372	21.372	S	7	4	-3.5784	4400300	16.0586	1	MVT(0.024)GNGS(0.976)LKR	MVT(-16.06)GNGS(16.06)LKR	MVTGNGSLKRKSS	Yes	>Quantification (Relative expression)	0.0744714	0.0973287	0.0906275	0.246409	0.209852	0.281312	>Statistical analysis	0.0874759	0.245857	2.81057	UP	0.00187926	0.0053003	YES	YES
>Phosphoprotoeme identification	61	34	H3BMK2	H3BMK2	STX4	Syntaxin-4	14	1	0.000168671	51.301	35.133	S	5	2	0.18022	41952000	35.1329	2	QGDDS(1)S(1)DEEDKER	QGDDS(35.13)S(35.13)DEEDKER	LRQGDDSSDEEDK	Yes	>Quantification (Relative expression)	0.112482	0.113912	0.157341	0.196163	0.204365	0.215737	>Statistical analysis	0.127912	0.205422	1.60597	UP	0.00796895	0.0157167	YES	YES
>Phosphoprotoeme identification	62	34	H3BMK2	H3BMK2	STX4	Syntaxin-4	15	1	0.000168671	51.301	35.133	S	6	2	0.18022	41952000	35.1329	2	QGDDS(1)S(1)DEEDKER	QGDDS(35.13)S(35.13)DEEDKER	RQGDDSSDEEDKE	Yes	>Quantification (Relative expression)	0.112482	0.113912	0.157341	0.196163	0.204365	0.215737	>Statistical analysis	0.127912	0.205422	1.60597	UP	0.00796895	0.0157167	YES	YES
>Phosphoprotoeme identification	64	36	A0A087X1Z0	A0A087X1Z0	PSD3	PH and SEC7 domain-containing protein 3	232	0.664139	3.52009e-11	80.142	80.142	S	3	3	-1.1569	51023000	6.45352	1	S(0.15)HS(0.664)S(0.15)PS(0.035)LNPDTSPITAK	S(-6.45)HS(6.45)S(-6.45)PS(-12.75)LNPDT(-69.9)S(-72.91)PIT(-77.3)AK	GLKKSHSSPSLNP	Yes	>Quantification (Relative expression)	0.115563	0.136435	0.123982	0.210899	0.212005	0.185159	>Statistical analysis	0.125327	0.202688	1.61728	UP	0.00191542	0.00538193	YES	YES
>Phosphoprotoeme identification	67	38	E9PFH7	E9PFH7	MAPK8IP3	C-Jun-amino-terminal kinase-interacting protein 3	148	1	0.0288499	19.443	19.443	S	7	2	-5.503	0	19.4434	3	NY(1)ADQIS(1)RLEERES(1)EMK	NY(19.44)ADQIS(19.44)RLEERES(19.44)EMK	NYADQISRLEERE	Yes	>Quantification (Relative expression)	0.0959744	0.116911	0.111939	0.187443	0.262894	0.224838	>Statistical analysis	0.108275	0.225059	2.07859	UP	0.00674622	0.0137599	YES	YES
>Phosphoprotoeme identification	68	38	E9PFH7	E9PFH7	MAPK8IP3	C-Jun-amino-terminal kinase-interacting protein 3	155	1	0.0288499	19.443	19.443	S	14	2	-5.503	0	19.4434	3	NY(1)ADQIS(1)RLEERES(1)EMK	NY(19.44)ADQIS(19.44)RLEERES(19.44)EMK	RLEERESEMKKEY	Yes	>Quantification (Relative expression)	0.0959744	0.116911	0.111939	0.187443	0.262894	0.224838	>Statistical analysis	0.108275	0.225059	2.07859	UP	0.00674622	0.0137599	YES	YES
>Phosphoprotoeme identification	1588	859	P35663	P35663	CYLC1	Cylicin-1	443	0.999842	2.08894e-23	98.657	98.657	S	8	4	0.17149	941720000	38.0204	2;3	SVKNDEES(1)T(1)DADS(0.999)EPKGDS(0.001)K	S(-38.02)VKNDEES(38.02)T(50.3)DADS(32.28)EPKGDS(-32.28)K	VKNDEESTDADSE	Yes	>Quantification (Relative expression)	0.126103	0.124733	0.134209	0.205797	0.20308	0.204927	>Statistical analysis	0.128348	0.204601	1.59411	UP	1.5459e-05	0.000427126	YES	YES
>Phosphoprotoeme identification	1589	859	P35663	P35663	CYLC1	Cylicin-1	448	0.999408	2.08894e-23	98.657	98.657	S	13	4	0.17149	1641400000	32.2799	1;2;3	SVKNDEES(1)T(1)DADS(0.999)EPKGDS(0.001)K	S(-38.02)VKNDEES(38.02)T(50.3)DADS(32.28)EPKGDS(-32.28)K	ESTDADSEPKGDS	Yes	>Quantification (Relative expression)	0.126103	0.124733	0.134209	0.205797	0.20308	0.204927	>Statistical analysis	0.128348	0.204601	1.59411	UP	1.5459e-05	0.000427126	YES	YES
>Phosphoprotoeme identification	1586	859	P35663	P35663	CYLC1	Cylicin-1	300	0.992598	4.36115e-05	63.606	63.606	S	7	3	-0.4991	149110000	22.8838	1;2	KS(0.252)S(0.748)DAES(0.993)EDS(0.007)KDAK	KS(-4.77)S(4.77)DAES(22.88)EDS(-22.88)KDAK	KSSDAESEDSKDA	Yes	>Quantification (Relative expression)	0.113836	0.119226	0.102168	0.231686	0.209653	0.219478	>Statistical analysis	0.111743	0.220273	1.97124	UP	0.000181293	0.00119158	YES	YES
>Phosphoprotoeme identification	1373	754	O95164	O95164	UBL3	Ubiquitin-like protein 3	33	0.519741	0.01836	29.58	29.58	S	13	3	1.6303	24861000	0.952796	1	T(0.01)KEFLFS(0.053)PNDS(0.417)AS(0.52)DIAK	T(-17.35)KEFLFS(-9.89)PNDS(-0.95)AS(0.95)DIAK	SPNDSASDIAKHV	Yes	>Quantification (Relative expression)	0.122933	0.138654	0.12731	0.228987	0.184792	0.197323	>Statistical analysis	0.129633	0.203701	1.57137	UP	0.00606338	0.0126525	YES	YES
>Phosphoprotoeme identification	1585	859	P35663	P35663	CYLC1	Cylicin-1	296	0.748497	4.36115e-05	63.606	63.606	S	3	3	-0.4991	124430000	4.77137	2	KS(0.252)S(0.748)DAES(0.993)EDS(0.007)KDAK	KS(-4.77)S(4.77)DAES(22.88)EDS(-22.88)KDAK	KNAKKSSDAESED	Yes	>Quantification (Relative expression)	0.113836	0.119226	0.102168	0.231686	0.209653	0.219478	>Statistical analysis	0.111743	0.220273	1.97124	UP	0.000181293	0.00119158	YES	YES
>Phosphoprotoeme identification	404	199	A0A494C1T9	A0A494C1T9	FAM83H	Protein FAM83H	6	1	0.0334129	23.144	23.144	S	6	3	-4.4735	0	23.1444	2	MS(1)GKRS(1)R	MS(23.14)GKRS(23.14)R	_MSGKRSRVRKPR	Yes	>Quantification (Relative expression)	0.256531	0.25005	0.26378	0.0729881	0.0778626	0.0787886	>Statistical analysis	0.256787	0.0765464	-3.35466	DOWN	2.03659e-06	0.000208965	YES	YES
>Phosphoprotoeme identification	509	255	A6NF31	A6NF31	OFD1	Oral-facial-digital syndrome 1 protein	532	0.964397	2.43853e-19	106.14	106.14	S	4	3	-0.34363	25462000	14.3277	1	S(0.036)PPS(0.964)LHLLEAFK	S(-14.33)PPS(14.33)LHLLEAFK	AAKSPPSLHLLEA	Yes	>Quantification (Relative expression)	0.265164	0.2265	0.226312	0.0727866	0.118003	0.0912336	>Statistical analysis	0.239325	0.0940079	-2.5458	DOWN	0.00139542	0.00424685	YES	YES
>Phosphoprotoeme identification	507	255	A6NF31	A6NF31	OFD1	Oral-facial-digital syndrome 1 protein	595	0.700612	0.00374925	61.11	61.11	S	3	3	0.095002	67660000	4.90543	1	RLS(0.701)S(0.226)T(0.073)PLPK	RLS(4.91)S(-4.91)T(-9.82)PLPK	TSSRRLSSTPLPK	Yes	>Quantification (Relative expression)	0.226976	0.205766	0.203802	0.12508	0.123206	0.11517	>Statistical analysis	0.212181	0.121152	-1.75137	DOWN	0.000343138	0.00175356	YES	YES
>Phosphoprotoeme identification	1030	589	H3BLU7	H3BLU7	AKR7A2	Aflatoxin B1 aldehyde reductase member 2 (Fragment)	210	0.993667	0.00335348	61.186	61.186	S	5	2	-1.5015	49979000	22.1181	1	FFGNS(0.994)WAET(0.006)YR	FFGNS(22.12)WAET(-22.12)Y(-36.33)R	GRFFGNSWAETYR	Yes	>Quantification (Relative expression)	0.111231	0.139266	0.116526	0.187311	0.231083	0.214583	>Statistical analysis	0.122341	0.210992	1.72462	UP	0.00450526	0.0102233	YES	YES
>Phosphoprotoeme identification	1031	590	H3BLV9	H3BLV9	SRPK1	SRSF protein kinase 1 (Fragment)	67	1	3.43676e-94	143.92	143.92	S	20	4	0.59498	328550000	72.8019	1	GSAPHSESDLPEQEEEILGS(1)DDDEQEDPNDYCK	GS(-98.97)APHS(-90.03)ES(-79.75)DLPEQEEEILGS(72.8)DDDEQEDPNDY(-72.8)CK	EEEILGSDDDEQE	Yes	>Quantification (Relative expression)	0.130678	0.131191	0.121805	0.217715	0.214097	0.196593	>Statistical analysis	0.127891	0.209468	1.63787	UP	0.000345644	0.00176095	YES	YES
>Phosphoprotoeme identification	1035	594	Q6XYB5	Q6XYB5		LP8165	130	1	6.18164e-10	135.02	135.02	S	4	3	-0.11616	105460000	135.025	1	ERHS(1)CDALNR	ERHS(135.02)CDALNR	VGRERHSCDALNR	Yes	>Quantification (Relative expression)	0.253277	0.263879	0.254807	0.0757699	0.0848143	0.0674536	>Statistical analysis	0.257321	0.0760126	-3.38524	DOWN	7.17446e-06	0.000328901	YES	YES
>Phosphoprotoeme identification	1212	698	M0R1H9	M0R1H9	RABAC1	PRA1 family protein (Fragment)	20	1	0.0127127	70.389	70.389	S	4	2	0.15421	102020000	70.389	1	LIPS(1)GAGR	LIPS(70.39)GAGR	LPKLIPSGAGREW	Yes	>Quantification (Relative expression)	0.0978978	0.0945623	0.0962312	0.257297	0.203338	0.250673	>Statistical analysis	0.0962305	0.237103	2.46391	UP	0.00116229	0.00378632	YES	NO
>Phosphoprotoeme identification	633	305	B4DPQ0	B4DPQ0	C1R	Complement subcomponent C1r	2	1	0.0316986	19.659	19.659	S	2	3	-0.085791	0	19.6586	1	MS(1)VRFRVGR	MS(19.66)VRFRVGR	_____MSVRFRVG	Yes	>Quantification (Relative expression)	0.0862919	0.100961	0.0934219	0.264981	0.207445	0.2469	>Statistical analysis	0.0935582	0.239775	2.56284	UP	0.00112354	0.00370457	YES	YES
>Phosphoprotoeme identification	637	310	B4DXD0	B4DXD0	TSNAXIP1	Translin-associated factor X-interacting protein 1	88	1	0.00409964	72.891	42.426	S	3	2	-1.1671	242580000	42.4255	1	VGS(1)CQQHPFR	VGS(42.43)CQQHPFR	YRKRVGSCQQHPF	Yes	>Quantification (Relative expression)	0.130237	0.0966599	0.114505	0.211082	0.218867	0.201641	>Statistical analysis	0.113801	0.21053	1.84999	UP	0.000891688	0.00325679	YES	YES
>Phosphoprotoeme identification	2895	1310	Q9UDV7	Q9UDV7	ZNF282	Zinc finger protein 282	584	0.817105	0.0346499	19.678	19.678	S	9	3	-2.817	0	4.88654	2	CS(0.149)ECEKT(0.5)Y(0.534)S(0.817)RK	CS(-6.28)ECEKT(-0.43)Y(0.43)S(4.89)RK	ECEKTYSRKEHLQ	Yes	>Quantification (Relative expression)	0.134977	0.116471	0.128491	0.189821	0.208881	0.22136	>Statistical analysis	0.126646	0.206687	1.632	UP	0.00167952	0.00483286	YES	YES
>Phosphoprotoeme identification	2893	1308	Q9UBS4	Q9UBS4	DNAJB11	DnaJ homolog subfamily B member 11	37	0.505299	0.0146451	38.875	38.875	S	3	3	0.062325	0	0.0920487	1	S(0.495)AS(0.505)IKDIKK	S(-0.09)AS(0.09)IKDIKK	GVPRSASIKDIKK	Yes	>Quantification (Relative expression)	0.133883	0.138503	0.11288	0.229338	0.187983	0.197413	>Statistical analysis	0.128422	0.204911	1.59561	UP	0.00664418	0.0136076	YES	YES
>Phosphoprotoeme identification	2892	1307	Q9UBF2-2	Q9UBF2	COPG2	Isoform 2 of Coatomer subunit gamma-2	353	0.793394	0.0106353	71.219	71.219	S	3	2	-0.41028	19586000	6.03995	1	T(0.197)GS(0.793)ES(0.009)S(0.001)VDR	T(-6.04)GS(6.04)ES(-19.65)S(-31.64)VDR	TLLKTGSESSVDR	Yes	>Quantification (Relative expression)	0.125502	0.128884	0.111004	0.217425	0.1958	0.221385	>Statistical analysis	0.121797	0.211537	1.7368	UP	0.000746617	0.00292714	YES	YES
>Phosphoprotoeme identification	1105	626	H7C5L6	H7C5L6	SRPK2	SRSF protein kinase 2 (Fragment)	101	0.993061	1.69823e-18	112.99	112.99	S	3	2	2.2999	70800000	21.2961	2	TVS(0.993)AS(0.099)S(0.843)T(0.064)GDLPK	T(-37.97)VS(21.3)AS(-9.56)S(9.56)T(-11.19)GDLPK	DRSRTVSASSTGD	Yes	>Quantification (Relative expression)	0.128314	0.140331	0.121668	0.219178	0.201007	0.189503	>Statistical analysis	0.130104	0.203229	1.56205	UP	0.00201898	0.00560845	YES	YES
>Phosphoprotoeme identification	1459	794	P16403	P16403	H1-2	Histone H1.2	55	1	0.00227635	46.892	46.892	S	3	3	0.71658	237350000	46.8917	1;2	ERS(1)GVS(1)LAALKK	ERS(46.89)GVS(46.89)LAALKK	AASKERSGVSLAA	Yes	>Quantification (Relative expression)	0.0839068	0.0980032	0.0892582	0.234757	0.246018	0.248057	>Statistical analysis	0.0903894	0.242944	2.68775	UP	1.26687e-05	0.000397931	YES	YES
>Phosphoprotoeme identification	1108	627	H7C5R8	H7C5R8	PARP14	Protein mono-ADP-ribosyltransferase PARP14 (Fragment)	1451	1	0.0116155	26.711	26.711	S	10	3	-4.3217	92884000	26.7115	2	S(1)KVDIPAHWS(1)DMK	S(26.71)KVDIPAHWS(26.71)DMK	DIPAHWSDMKQQN	Yes	>Quantification (Relative expression)	0.135021	0.134958	0.118643	0.225245	0.198652	0.187482	>Statistical analysis	0.129541	0.203793	1.57319	UP	0.0039753	0.00925296	YES	YES
>Phosphoprotoeme identification	1109	628	H9KV82	H9KV82	EFHB	EF-hand domain-containing family member B	136	0.961807	0.00350538	66.387	66.387	S	4	2	-0.6807	29742000	14.0154	1	VCGS(0.962)S(0.038)QAAGSR	VCGS(14.02)S(-14.02)QAAGS(-44.02)R	LGRVCGSSQAAGS	Yes	>Quantification (Relative expression)	0.197954	0.195341	0.211863	0.118364	0.13679	0.139688	>Statistical analysis	0.201719	0.131614	-1.53266	DOWN	0.00113652	0.00373913	YES	YES
>Phosphoprotoeme identification	3736	113	C9K0U8	C9K0U8	SSBP1	Single-stranded DNA-binding protein, mitochondrial (Fragment)	73	0.999911	4.0801e-37	154.72	154.72	Y	7	3	-0.042702	199400000	41.1918	1	SGDSEVY(1)QLGDVSQK	S(-48.73)GDS(-41.19)EVY(41.19)QLGDVS(-129.13)QK	SGDSEVYQLGDVS	Yes	>Quantification (Relative expression)	0.13605	0.125203	0.116015	0.207118	0.20154	0.209451	>Statistical analysis	0.125756	0.206036	1.63838	UP	0.000211479	0.00127744	YES	YES
>Phosphoprotoeme identification	1891	987	Q5BJF6-6	Q5BJF6	ODF2	Isoform 6 of Outer dense fiber protein 2	95	1	1.16838e-11	80.813	38.81	S	14	4	-2.3881	573210000	38.8095	2;3;4	WENPPHCLEIT(1)PPS(1)S(1)EKLVS(1)VMR	WENPPHCLEIT(38.81)PPS(38.81)S(38.81)EKLVS(38.81)VMR	LEITPPSSEKLVS	Yes	>Quantification (Relative expression)	0.212351	0.196445	0.202941	0.126094	0.119622	0.117382	>Statistical analysis	0.203912	0.121032	-1.68477	DOWN	9.80037e-05	0.000818646	YES	NO
>Phosphoprotoeme identification	3731	38	E9PFH7	E9PFH7	MAPK8IP3	C-Jun-amino-terminal kinase-interacting protein 3	143	1	0.0288499	19.443	19.443	Y	2	2	-5.503	0	19.4434	3	NY(1)ADQIS(1)RLEERES(1)EMK	NY(19.44)ADQIS(19.44)RLEERES(19.44)EMK	ELKAKNYADQISR	Yes	>Quantification (Relative expression)	0.0959744	0.116911	0.111939	0.187443	0.262894	0.224838	>Statistical analysis	0.108275	0.225059	2.07859	UP	0.00674622	0.0137599	YES	YES
>Phosphoprotoeme identification	3730	20	G3V131	G3V131	ZNF57	Zinc finger protein 57	178	1	0.0237721	21.246	21.246	Y	1	2	-0.51994	0	21.2458	4	Y(1)LS(1)HHVKT(1)HT(1)AEK	Y(21.25)LS(21.25)HHVKT(21.25)HT(21.25)AEK	TFQHPRYLSHHVK	Yes	>Quantification (Relative expression)	0.149384	0.119149	0.109103	0.217139	0.215321	0.189903	>Statistical analysis	0.125879	0.207455	1.64805	UP	0.00549678	0.0117411	YES	YES
>Phosphoprotoeme identification	3569	1113	Q8N427	Q8N427	NME8	Thioredoxin domain-containing protein 3	244	0.923789	3.28052e-13	79.922	79.922	T	12	3	0.46256	81697000	10.8378	1	HNPPSEETEPQT(0.924)DT(0.076)EPNER	HNPPS(-56.06)EET(-44.03)EPQT(10.84)DT(-10.84)EPNER	EETEPQTDTEPNE	Yes	>Quantification (Relative expression)	0.102988	0.138719	0.123035	0.195058	0.233772	0.206427	>Statistical analysis	0.121581	0.211753	1.74166	UP	0.00430252	0.00988353	YES	YES
>Phosphoprotoeme identification	3284	606	H7BXD0	H7BXD0	LRRC74A	Leucine-rich repeat-containing protein 74A	67	1	3.73676e-22	87.155	87.155	T	5	4	-0.24419	117730000	70.4652	2	ENS(1)ET(1)DLEIEDDEKFFTTGQK	ENS(73.35)ET(70.47)DLEIEDDEKFFT(-70.47)T(-73.94)GQK	ARENSETDLEIED	Yes	>Quantification (Relative expression)	0.145279	0.119977	0.132049	0.20817	0.201545	0.211631	>Statistical analysis	0.132435	0.207115	1.5639	UP	0.000692675	0.00280453	YES	YES
>Phosphoprotoeme identification	3482	1002	Q5JX71	Q5JX71	FAM209A	Protein FAM209A	139	0.545633	0.00979128	34.444	33.265	T	4	2	-0.71326	214630000	0.563025	2	AMAT(0.546)GS(0.483)GS(0.972)NLR	AMAT(0.56)GS(-0.56)GS(12.61)NLR	LKRAMATGSGSNL	Yes	>Quantification (Relative expression)	0.121685	0.123965	0.108691	0.209664	0.213689	0.219633	>Statistical analysis	0.118113	0.214329	1.8146	UP	6.58664e-05	0.000711299	YES	NO
>Phosphoprotoeme identification	3648	1255	Q9C093	Q9C093	SPEF2	Sperm flagellar protein 2	268	0.916158	7.86673e-63	113.97	99.448	T	6	3	-0.32952	287790000	10.8563	2	ES(0.082)AS(0.917)KT(0.916)S(0.082)LDT(0.001)AGQTTTDLLNTYSDDEYIK	ES(-10.86)AS(10.86)KT(10.86)S(-10.86)LDT(-28.85)AGQT(-41.52)T(-41.52)T(-41.52)DLLNT(-74.4)Y(-75.41)S(-80.79)DDEY(-90.08)IK	KESASKTSLDTAG	Yes	>Quantification (Relative expression)	0.137198	0.126292	0.135304	0.197025	0.200855	0.214095	>Statistical analysis	0.132931	0.203992	1.53456	UP	0.000324426	0.00172208	YES	YES
>Phosphoprotoeme identification	3643	1251	Q9NY87	Q9NY87	SPANXC	Sperm protein associated with the nucleus on the X chromosome C	49	0.511931	0.0208321	47.301	47.301	T	6	2	-4.1982	35392000	0	2	T(0.188)S(0.188)ES(0.6)S(0.512)T(0.512)ILVVR	T(-5.46)S(-5.46)ES(5.46)S(0)T(0)ILVVR	KTSESSTILVVRY	Yes	>Quantification (Relative expression)	0.125351	0.123949	0.133645	0.209059	0.195411	0.212586	>Statistical analysis	0.127648	0.205685	1.61134	UP	0.000208094	0.00127645	YES	YES
>Phosphoprotoeme identification	2552	1157	Q8TC71-2	Q8TC71	SPATA18	Isoform 2 of Mitochondria-eating protein	133	1	7.93094e-42	180.02	180.02	S	1	2	-1.4448	180440000	180.025	1	S(1)QCNQVQDELK	S(180.02)QCNQVQDELK	NLNSTRSQCNQVQ	Yes	>Quantification (Relative expression)	0.135813	0.121393	0.125564	0.221367	0.203486	0.192377	>Statistical analysis	0.12759	0.205743	1.61254	UP	0.00117556	0.00380464	YES	YES
>Phosphoprotoeme identification	2553	1158	Q8TC84	Q8TC84	FANK1	Fibronectin type 3 and ankyrin repeat domains protein 1	119	1	0.00133821	62.525	62.525	S	3	2	0.61526	36101000	62.5249	1	AVS(1)VNDEDLLVR	AVS(62.52)VNDEDLLVR	HLHRAVSVNDEDL	Yes	>Quantification (Relative expression)	0.249793	0.237704	0.252236	0.0835369	0.104686	0.0720439	>Statistical analysis	0.246578	0.0867555	-2.84222	DOWN	0.000111198	0.000899227	YES	YES
>Phosphoprotoeme identification	2556	1159	Q8TC94	Q8TC94	ACTL9	Actin-like protein 9	11	0.729052	1.47087e-33	89.973	89.973	S	4	4	2.1215	200700000	5.49467	1	S(0.059)S(0.206)ES(0.729)QS(0.003)S(0.003)LEAPRPGPNPSPNVVNKPLQR	S(-10.9)S(-5.49)ES(5.49)QS(-23.87)S(-23.87)LEAPRPGPNPS(-58.8)PNVVNKPLQR	RPKSSESQSSLEA	Yes	>Quantification (Relative expression)	0.219259	0.210657	0.227075	0.141034	0.103925	0.130788	>Statistical analysis	0.218997	0.125249	-1.7485	DOWN	0.00146616	0.00440587	YES	YES
>Phosphoprotoeme identification	2557	1159	Q8TC94	Q8TC94	ACTL9	Actin-like protein 9	13	0.692768	0.00177463	25.327	25.327	S	6	3	-0.077873	607320000	7.68192	2	S(0.163)S(0.163)ES(0.26)QS(0.693)S(0.693)LEAPRPGPNPS(0.028)PNVVNKPLQR	S(-11.09)S(-11.09)ES(-7.68)QS(7.68)S(7.68)LEAPRPGPNPS(-17.41)PNVVNKPLQR	KSSESQSSLEAPR	Yes	>Quantification (Relative expression)	0.219259	0.210657	0.227075	0.141034	0.103925	0.130788	>Statistical analysis	0.218997	0.125249	-1.7485	DOWN	0.00146616	0.00440587	YES	YES
>Phosphoprotoeme identification	2558	1159	Q8TC94	Q8TC94	ACTL9	Actin-like protein 9	14	0.856164	7.55489e-06	43.804	43.804	S	7	3	3.4573	791510000	8.4957	1;2	S(0.003)S(0.003)ES(0.016)QS(0.121)S(0.856)LEAPRPGPNPSPNVVNKPLQR	S(-24.57)S(-24.57)ES(-17.15)QS(-8.5)S(8.5)LEAPRPGPNPS(-34.49)PNVVNKPLQR	SSESQSSLEAPRP	Yes	>Quantification (Relative expression)	0.219259	0.210657	0.227075	0.141034	0.103925	0.130788	>Statistical analysis	0.218997	0.125249	-1.7485	DOWN	0.00146616	0.00440587	YES	YES
>Phosphoprotoeme identification	2559	1160	Q8TC99	Q8TC99	FNDC8	Fibronectin type III domain-containing protein 8	124	0.971448	0.0181441	63.212	63.212	S	4	2	0.056861	21503000	15.3178	1	LS(0.029)FS(0.971)PMAK	LS(-15.32)FS(15.32)PMAK	LNKLSFSPMAKNA	Yes	>Quantification (Relative expression)	0.226114	0.232895	0.23095	0.0965704	0.100731	0.11274	>Statistical analysis	0.229986	0.103347	-2.22538	DOWN	1.75215e-05	0.000442576	YES	NO
>Phosphoprotoeme identification	2394	1116	Q8N4L4	Q8N4L4	SPEM1	Spermatid maturation protein 1	196	0.999444	4.80547e-09	128.61	128.61	S	5	2	-0.11881	81832000	32.5442	1	T(0.001)GIWS(0.999)ELGLR	T(-32.54)GIWS(32.54)ELGLR	LKTGIWSELGLRA	Yes	>Quantification (Relative expression)	0.215004	0.19459	0.202544	0.112177	0.141476	0.134208	>Statistical analysis	0.204046	0.129287	-1.57824	DOWN	0.00214992	0.00583746	YES	YES
>Phosphoprotoeme identification	2399	1117	Q8N4P6	Q8N4P6	LRRC71	Leucine-rich repeat-containing protein 71	330	0.934494	0.00268647	43.164	43.164	S	6	3	-0.15381	39512000	14.831	2	GT(0.036)QERS(0.934)RS(0.75)PS(0.194)S(0.063)S(0.022)R	GT(-14.83)QERS(14.83)RS(6.24)PS(-6.24)S(-11.25)S(-16.03)R	KGTQERSRSPSSS	Yes	>Quantification (Relative expression)	0.110751	0.118304	0.0958665	0.189619	0.229081	0.256378	>Statistical analysis	0.108307	0.225026	2.07767	UP	0.00467464	0.0104599	YES	YES
>Phosphoprotoeme identification	2778	1260	Q9H0B3-4	Q9H0B3	IQCN	Isoform 4 of IQ domain-containing protein N	571	0.984313	5.83477e-21	155.39	155.39	S	3	2	0.63716	948410000	19.4738	1	AS(0.011)S(0.984)PS(0.005)YLAEGK	AS(-19.47)S(19.47)PS(-23.33)Y(-109.72)LAEGK	KVVKASSPSYLAE	Yes	>Quantification (Relative expression)	0.120295	0.111734	0.116541	0.20778	0.216984	0.224719	>Statistical analysis	0.11619	0.216494	1.86328	UP	5.26864e-05	0.00066336	YES	YES
>Phosphoprotoeme identification	2770	1258	Q9C0G6-4	Q9C0G6	DNAH6	Isoform 4 of Dynein heavy chain 6, axonemal	476	0.680393	0.000176841	79.639	79.639	S	4	3	0.32219	54521000	3.28143	1	RT(0.32)PS(0.68)ADVIQK	RT(-3.28)PS(3.28)ADVIQK	KLKRTPSADVIQK	Yes	>Quantification (Relative expression)	0.132559	0.104854	0.135892	0.214164	0.204798	0.207733	>Statistical analysis	0.124435	0.208898	1.67877	UP	0.00116918	0.00378808	YES	YES
>Phosphoprotoeme identification	2774	1260	Q9H0B3-4	Q9H0B3	IQCN	Isoform 4 of IQ domain-containing protein N	942	1	4.90989e-05	126.29	72.2	S	3	2	-0.65094	192620000	72.2004	1;2	ALS(1)WS(1)ELR	ALS(72.2)WS(72.2)ELR	ALVKALSWSELRL	Yes	>Quantification (Relative expression)	0.123351	0.124797	0.120262	0.217583	0.22825	0.185757	>Statistical analysis	0.122804	0.21053	1.71436	UP	0.00239581	0.00625468	YES	YES
>Phosphoprotoeme identification	2775	1260	Q9H0B3-4	Q9H0B3	IQCN	Isoform 4 of IQ domain-containing protein N	944	1	0.0229415	72.2	72.2	S	5	2	-0.65094	11744000	72.2004	2	ALS(1)WS(1)ELR	ALS(72.2)WS(72.2)ELR	VKALSWSELRLTL	Yes	>Quantification (Relative expression)	0.123351	0.124797	0.120262	0.217583	0.22825	0.185757	>Statistical analysis	0.122804	0.21053	1.71436	UP	0.00239581	0.00625468	YES	YES
>Phosphoprotoeme identification	1851	978	Q4G0P3	Q4G0P3	HYDIN	Hydrocephalus-inducing protein homolog	396	1	0.0216856	30.729	30.729	S	7	3	-0.16558	24085000	30.7287	1	RLVQGDS(1)K	RLVQGDS(30.73)K	RLVQGDSKLFFNN	Yes	>Quantification (Relative expression)	0.113218	0.125504	0.117576	0.218763	0.190183	0.234756	>Statistical analysis	0.118766	0.214567	1.80664	UP	0.00209634	0.00574424	YES	YES
>Phosphoprotoeme identification	1857	981	Q504T0	Q504T0	ZNF101	ZNF101 protein	42	0.685807	0.00483906	37.884	37.884	S	4	2	1.7468	300040000	2.20572	2	NLAS(0.686)ES(0.319)NGKT(0.547)RT(0.448)LR	NLAS(2.21)ES(-2.21)NGKT(0)RT(0)LR	TFRNLASESNGKT	Yes	>Quantification (Relative expression)	0.28423	0.290527	0.298478	0.0227537	0.0673338	0.0366776	>Statistical analysis	0.291078	0.042255	-6.88861	DOWN	5.55897e-05	0.000670616	YES	YES
>Phosphoprotoeme identification	915	502	F5H7V1	F5H7V1	NRDC	Nardilysin	96	0.509723	2.17063e-08	60.735	60.735	S	16	3	0.0019562	405340000	0.20781	1	LGADES(0.004)EEEGRRGS(0.486)LS(0.51)NAGDPEIVK	LGADES(-20.67)EEEGRRGS(-0.21)LS(0.21)NAGDPEIVK	GRRGSLSNAGDPE	Yes	>Quantification (Relative expression)	0.128942	0.131504	0.133933	0.187484	0.20278	0.211849	>Statistical analysis	0.13146	0.200705	1.52674	UP	0.000672688	0.00274221	YES	YES
>Phosphoprotoeme identification	914	502	F5H7V1	F5H7V1	NRDC	Nardilysin	94	0.887516	1.58535e-08	78.552	65.387	S	3	4	-0.72098	355380000	8.97094	1	RGS(0.888)LS(0.112)NAGDPEIVKSPSDPK	RGS(8.97)LS(-8.97)NAGDPEIVKS(-57.93)PS(-60.32)DPK	EEGRRGSLSNAGD	Yes	>Quantification (Relative expression)	0.128942	0.131504	0.133933	0.187484	0.20278	0.211849	>Statistical analysis	0.13146	0.200705	1.52674	UP	0.000672688	0.00274221	YES	YES
>Phosphoprotoeme identification	916	503	F6S232	F6S232	SAXO1	Stabilizer of axonemal microtubules 1	256	1	6.21221e-05	62.861	62.861	S	6	3	-0.11709	41141000	62.8609	1	GAPAQS(1)CRPALQIK	GAPAQS(62.86)CRPALQIK	KGAPAQSCRPALQ	Yes	>Quantification (Relative expression)	0.196251	0.197497	0.212441	0.126576	0.126045	0.141191	>Statistical analysis	0.202063	0.13127	-1.53929	DOWN	0.00059644	0.0025535	YES	YES
>Phosphoprotoeme identification	911	501	F5H7T0	F5H7T0	RPS6KC1	Non-specific serine/threonine protein kinase	211	0.99994	5.32202e-05	73.279	73.279	S	5	3	1.2619	31847000	42.2081	1	FLNRS(1)PEESFDIK	FLNRS(42.21)PEES(-42.21)FDIK	SKFLNRSPEESFD	Yes	>Quantification (Relative expression)	0.116646	0.11955	0.116871	0.248298	0.196127	0.202508	>Statistical analysis	0.117689	0.215644	1.83232	UP	0.00399787	0.00929823	YES	YES
>Phosphoprotoeme identification	910	500	F5H6X6	F5H6X6	GANAB	Neutral alpha-glucosidase AB	90	0.863714	0.001593	39.795	39.795	S	2	3	0.16331	41562000	8.02845	1	VS(0.864)QGS(0.136)KDPAEGDGAQPEETPR	VS(8.03)QGS(-8.03)KDPAEGDGAQPEET(-34.73)PR	QRAPRVSQGSKDP	Yes	>Quantification (Relative expression)	0.112861	0.110871	0.13937	0.225224	0.221745	0.189928	>Statistical analysis	0.121034	0.212299	1.75404	UP	0.00326297	0.00800715	YES	YES
>Phosphoprotoeme identification	3797	899	P56597	P56597	NME5	Nucleoside diphosphate kinase homolog 5	58	1	2.72648e-154	230.57	230.57	Y	10	2	0.52855	640580000	67.6949	1	LSPEQCSNFY(1)VEK	LS(-152.07)PEQCS(-67.69)NFY(67.69)VEK	EQCSNFYVEKYGK	Yes	>Quantification (Relative expression)	0.123881	0.130148	0.118032	0.225237	0.215227	0.196042	>Statistical analysis	0.12402	0.212169	1.71075	UP	0.000677688	0.00275883	YES	YES
>Phosphoprotoeme identification	2604	1187	Q96A08	Q96A08	H2BC1	Histone H2B type 1-A	6	0.999995	1.66195e-18	81.157	76.378	S	5	3	-0.36751	399940000	53.9433	2;3	PEVS(1)S(1)KGATISK	PEVS(60.03)S(53.94)KGAT(-53.94)IS(-62.43)K	_MPEVSSKGATIS	Yes	>Quantification (Relative expression)	0.215215	0.18704	0.21557	0.107304	0.142322	0.132829	>Statistical analysis	0.205942	0.127485	-1.61542	DOWN	0.00510186	0.0111695	YES	YES
>Phosphoprotoeme identification	2601	1187	Q96A08	Q96A08	H2BC1	Histone H2B type 1-A	38	0.988661	6.45377e-25	163.8	63.185	S	3	2	0.41536	1177700000	19.4242	1	KES(0.989)YS(0.011)IYIYK	KES(19.42)Y(-44.05)S(-19.42)IY(-49.79)IY(-58.49)K	KRTRKESYSIYIY	Yes	>Quantification (Relative expression)	0.0979478	0.0865879	0.0892702	0.23711	0.240596	0.245174	>Statistical analysis	0.0912686	0.24096	2.64012	UP	3.51958e-06	0.000248269	YES	YES
>Phosphoprotoeme identification	2603	1187	Q96A08	Q96A08	H2BC1	Histone H2B type 1-A	5	0.999999	1.66195e-18	76.378	76.378	S	4	3	-0.36751	598860000	60.028	1;2;3	PEVS(1)S(1)KGATISK	PEVS(60.03)S(53.94)KGAT(-53.94)IS(-62.43)K	__MPEVSSKGATI	Yes	>Quantification (Relative expression)	0.215215	0.18704	0.21557	0.107304	0.142322	0.132829	>Statistical analysis	0.205942	0.127485	-1.61542	DOWN	0.00510186	0.0111695	YES	YES
>Phosphoprotoeme identification	1931	989	Q5CZC0	Q5CZC0	FSIP2	Fibrous sheath-interacting protein 2	63	0.99999	1.54313e-17	86.987	86.987	S	7	3	-0.70526	19838000	50.3495	1	LPVIPGS(1)NAVFYTTNFGEK	LPVIPGS(50.35)NAVFY(-50.35)T(-60.99)T(-65.68)NFGEK	LPVIPGSNAVFYT	Yes	>Quantification (Relative expression)	0.212356	0.244063	0.239912	0.0731735	0.116019	0.114477	>Statistical analysis	0.23211	0.101223	-2.29306	DOWN	0.00160099	0.00468368	YES	YES
>Phosphoprotoeme identification	1936	989	Q5CZC0	Q5CZC0	FSIP2	Fibrous sheath-interacting protein 2	5460	0.968763	3.18436e-09	121.24	121.24	S	4	2	-1.4519	33582000	14.9155	1	NMMS(0.969)T(0.031)LEINR	NMMS(14.92)T(-14.92)LEINR	DCKNMMSTLEINR	Yes	>Quantification (Relative expression)	0.1893	0.222207	0.22257	0.111076	0.128728	0.12612	>Statistical analysis	0.211359	0.121975	-1.73281	DOWN	0.00191954	0.00538845	YES	YES
>Phosphoprotoeme identification	1935	989	Q5CZC0	Q5CZC0	FSIP2	Fibrous sheath-interacting protein 2	6374	0.993118	3.01897e-05	86.772	86.772	S	3	3	0.12814	366960000	21.593	1	NLS(0.993)KT(0.007)ELNK	NLS(21.59)KT(-21.59)ELNK	KDEKNLSKTELNK	Yes	>Quantification (Relative expression)	0.235505	0.193308	0.206653	0.109891	0.118332	0.136311	>Statistical analysis	0.211822	0.121511	-1.74323	DOWN	0.00354929	0.0084661	YES	YES
>Phosphoprotoeme identification	1934	989	Q5CZC0	Q5CZC0	FSIP2	Fibrous sheath-interacting protein 2	4518	1	0.00023125	84.297	84.297	S	4	3	-0.15822	452280000	84.2973	1	MKVS(1)QHEIR	MKVS(84.3)QHEIR	DIRMKVSQHEIRF	Yes	>Quantification (Relative expression)	0.225087	0.207807	0.217597	0.122001	0.111561	0.115947	>Statistical analysis	0.21683	0.116503	-1.86115	DOWN	6.76986e-05	0.000713024	YES	YES
>Phosphoprotoeme identification	846	444	F8W1N5	F8W1N5	NACA	Nascent polypeptide-associated complex subunit alpha (Fragment)	38	0.992748	5.29256e-25	112.82	112.82	S	4	2	-0.035632	116940000	21.5007	1	S(0.007)PAS(0.993)DTYIVFGEAK	S(-21.5)PAS(21.5)DT(-36.44)Y(-85.55)IVFGEAK	VYKSPASDTYIVF	Yes	>Quantification (Relative expression)	0.123299	0.125541	0.121802	0.206312	0.183724	0.180564	>Statistical analysis	0.123547	0.1902	1.53949	UP	0.00123458	0.00393341	YES	YES
>Phosphoprotoeme identification	843	443	E7EX90	E7EX90	DCTN1	Dynactin subunit 1	75	1	2.28504e-67	132.76	132.76	S	2	3	1.3436	285270000	83.9901	1	QS(1)QIQVFEDGADTTSPETPDSSASK	QS(83.99)QIQVFEDGADT(-83.99)T(-88.59)S(-98.29)PET(-117.78)PDS(-125.72)S(-127.58)AS(-130.42)K	GIFVRQSQIQVFE	Yes	>Quantification (Relative expression)	0.140337	0.122929	0.104642	0.210775	0.179635	0.214336	>Statistical analysis	0.122636	0.201582	1.64375	UP	0.00637478	0.0131552	YES	YES
>Phosphoprotoeme identification	841	441	E7EVA0	E7EVA0	MAP4	Microtubule-associated protein	653	0.999968	4.82502e-11	62.658	62.658	S	3	3	5.2056	0	44.9398	1	KCS(1)LPAEEDSVLEK	KCS(44.94)LPAEEDS(-44.94)VLEK	GTGKKCSLPAEED	Yes	>Quantification (Relative expression)	0.131512	0.123582	0.129092	0.210158	0.198442	0.207213	>Statistical analysis	0.128062	0.205271	1.6029	UP	5.29557e-05	0.000663949	YES	YES
>Phosphoprotoeme identification	848	446	E9PDE8	E9PDE8	HSPA4L	Heat shock 70 kDa protein 4L	403	1	0.0255462	38.783	38.783	S	7	3	3.836	0	38.7825	1	NHPAPFS(1)K	NHPAPFS(38.78)K	NHPAPFSKVITFH	Yes	>Quantification (Relative expression)	0.127217	0.133465	0.110198	0.225872	0.180551	0.222697	>Statistical analysis	0.123627	0.209707	1.69629	UP	0.00600085	0.0125484	YES	YES
>Phosphoprotoeme identification	2406	1120	Q8N5Q1	Q8N5Q1	FAM71E2	Protein FAM71E2	390	1	0.0243494	22.936	22.936	S	6	3	2.8791	0	22.9358	1	AGPMGS(1)HQGPGPPPCQK	AGPMGS(22.94)HQGPGPPPCQK	KAGPMGSHQGPGP	Yes	>Quantification (Relative expression)	0.117166	0.107377	0.118983	0.219854	0.236719	0.1999	>Statistical analysis	0.114509	0.218825	1.91099	UP	0.000748462	0.00292714	YES	YES
>Phosphoprotoeme identification	1587	859	P35663	P35663	CYLC1	Cylicin-1	374	0.999992	1.0946e-34	113.73	113.73	S	10	4	-0.037837	639250000	52.9738	1;2;3	KYPES(0.001)T(0.006)DT(0.993)ES(1)GDAKDAR	KY(-77.28)PES(-28.67)T(-22.5)DT(22.5)ES(52.97)GDAKDAR	ESTDTESGDAKDA	Yes	>Quantification (Relative expression)	0.121101	0.119548	0.108433	0.21887	0.211497	0.207963	>Statistical analysis	0.11636	0.212777	1.8286	UP	4.69019e-05	0.000608501	YES	YES
>Phosphoprotoeme identification	1730	929	Q05469	Q05469	LIPE	Hormone-sensitive lipase	853	0.551179	1.97108e-34	111.84	111.84	S	1	3	-0.31014	131020000	0.892193	1	S(0.551)VS(0.449)EAALAQPQGPLGTDSLK	S(0.89)VS(-0.89)EAALAQPQGPLGT(-104.42)DS(-108.99)LK	AEPMRRSVSEAAL	Yes	>Quantification (Relative expression)	0.219035	0.208131	0.200701	0.111336	0.137762	0.123034	>Statistical analysis	0.209289	0.124044	-1.68722	DOWN	0.000791804	0.00303649	YES	YES
>Phosphoprotoeme identification	759	380	C9JYN0	C9JYN0	SYPL1	Synaptophysin-like protein 1	2	1	3.89947e-11	99.055	99.055	S	2	3	-0.46647	21440000	99.0555	1	MS(1)GFQINLNPLK	MS(99.06)GFQINLNPLK	_____MSGFQINL	Yes	>Quantification (Relative expression)	0.102342	0.0954982	0.0963448	0.259482	0.229422	0.216912	>Statistical analysis	0.0980617	0.235272	2.39922	UP	0.000431095	0.00208125	YES	YES
>Phosphoprotoeme identification	758	379	F8WF50	F8WF50	RABL3	Rab-like protein 3	110	1	1.77844e-08	134.99	134.99	S	3	3	0.060003	19789000	134.99	1	RWS(1)LEALNR	RWS(134.99)LEALNR	QNLRRWSLEALNR	Yes	>Quantification (Relative expression)	0.293691	0.306126	0.300636	0	0.0995466	0	>Statistical analysis	0.300151	0.0331822	-9.04554	DOWN	0.00132474	0.00416107	YES	YES
>Phosphoprotoeme identification	3780	748	O75969	O75969	AKAP3	A-kinase anchor protein 3	156	0.95824	2.1974e-23	98.766	98.766	Y	3	4	-0.81545	50075000	14.5964	2	CVY(0.958)QS(0.042)LYMGNEPT(0.196)PT(0.137)KS(0.619)LS(0.048)K	CVY(14.6)QS(-14.6)LY(-36.74)MGNEPT(-5.13)PT(-6.62)KS(5.13)LS(-11.05)K	SENKCVYQSLYMG	Yes	>Quantification (Relative expression)	0.208386	0.18946	0.203532	0.145297	0.125922	0.126662	>Statistical analysis	0.200459	0.132627	-1.51145	DOWN	0.00134126	0.00419091	YES	NO
>Phosphoprotoeme identification	1595	864	P40617	P40617	ARL4A	ADP-ribosylation factor-like protein 4A	143	0.953994	0.000197988	84.105	84.105	S	4	2	-0.16369	370610000	16.1777	1	NS(0.023)LS(0.954)LS(0.023)EIEK	NS(-16.18)LS(16.18)LS(-16.18)EIEK	DLRNSLSLSEIEK	Yes	>Quantification (Relative expression)	0.251804	0.205229	0.236257	0.0935049	0.114142	0.0990635	>Statistical analysis	0.231097	0.102237	-2.26041	DOWN	0.00101252	0.00351966	YES	YES
>Phosphoprotoeme identification	506	254	E9PJF9	E9PJF9	NPEPPS	Puromycin-sensitive aminopeptidase	35	1	2.58844e-10	96.673	91.789	S	3	3	0.015068	207540000	91.789	1	LHS(1)LGLAAMPEK	LHS(91.79)LGLAAMPEK	SRRRLHSLGLAAM	Yes	>Quantification (Relative expression)	0.0999252	0.101672	0.0938472	0.220981	0.227833	0.228446	>Statistical analysis	0.0984814	0.225753	2.29234	UP	2.93175e-06	0.000218709	YES	YES
>Phosphoprotoeme identification	1033	592	H3BM89	H3BM89	RPL4	60S ribosomal protein L4	161	0.99991	8.23293e-45	180.47	180.47	S	7	2	0.80503	101350000	40.4699	1	FCIWTES(1)AFR	FCIWT(-40.47)ES(40.47)AFR	FCIWTESAFRKLD	Yes	>Quantification (Relative expression)	0.0821695	0.0805376	0.0695308	0.265127	0.244375	0.25826	>Statistical analysis	0.0774126	0.255921	3.30593	UP	1.64204e-05	0.000430463	YES	YES
>Phosphoprotoeme identification	2952	1343	Q9Y490	Q9Y490	TLN1	Talin-1	990	0.834935	0.0193313	15.155	15.155	S	19	4	1.1356	253010000	13.9783	2	GS(0.102)QAQPDS(0.114)PS(0.114)AQLALIAAS(0.835)QS(0.835)FLQPGGK	GS(-14.61)QAQPDS(-13.98)PS(-13.98)AQLALIAAS(13.98)QS(13.98)FLQPGGK	LALIAASQSFLQP	Yes	>Quantification (Relative expression)	0.116361	0.126557	0.119917	0.261286	0.172212	0.203668	>Statistical analysis	0.120945	0.212388	1.75607	UP	0.0252734	0.040898	YES	YES
>Phosphoprotoeme identification	2953	1343	Q9Y490	Q9Y490	TLN1	Talin-1	992	0.834935	0.0193313	15.155	15.155	S	21	4	1.1356	253010000	13.9783	2	GS(0.102)QAQPDS(0.114)PS(0.114)AQLALIAAS(0.835)QS(0.835)FLQPGGK	GS(-14.61)QAQPDS(-13.98)PS(-13.98)AQLALIAAS(13.98)QS(13.98)FLQPGGK	LIAASQSFLQPGG	Yes	>Quantification (Relative expression)	0.116361	0.126557	0.119917	0.261286	0.172212	0.203668	>Statistical analysis	0.120945	0.212388	1.75607	UP	0.0252734	0.040898	YES	YES
>Phosphoprotoeme identification	3785	755	O95168-2	O95168	NDUFB4	Isoform 2 of NADH dehydrogenase [ubiquinone] 1 beta subcomplex subunit 4	77	0.675826	0.0297905	16.615	16.615	Y	10	3	2.7771	0	3.72489	2	WAY(0.735)ART(0.433)INVY(0.676)PNFRPT(0.156)PK	WAY(3.72)ART(-3.72)INVY(3.72)PNFRPT(-7.33)PK	ARTINVYPNFRPT	Yes	>Quantification (Relative expression)	0.120916	0.125459	0.118881	0.252022	0.202823	0.179901	>Statistical analysis	0.121752	0.211582	1.73781	UP	0.0136433	0.0244656	YES	YES
>Phosphoprotoeme identification	1028	587	H0YMD2	H0YMD2	NUSAP1	Nucleolar and spindle-associated protein 1 (Fragment)	23	0.981234	0.0207711	28.204	28.204	S	1	2	-1.5223	0	21.3006	3	S(0.981)LY(0.982)T(0.985)DES(0.031)S(0.02)K	S(21.3)LY(21.73)T(21.93)DES(-21.3)S(-22.49)K	PSEGKKSLYTDES	Yes	>Quantification (Relative expression)	0.132346	0.120208	0.126885	0.22064	0.192235	0.207687	>Statistical analysis	0.126479	0.206854	1.63547	UP	0.000843314	0.00315996	YES	YES
>Phosphoprotoeme identification	607	293	H0Y6L4	H0Y6L4	WDR64	WD repeat-containing protein 64 (Fragment)	199	0.551263	7.50584e-05	55.437	26.837	S	2	3	-1.2937	0	0	3	RS(0.551)S(0.551)QDS(0.664)ICS(0.664)S(0.368)S(0.177)QCES(0.015)S(0.011)K	RS(0)S(0)QDS(4.79)ICS(4.79)S(-4.79)S(-9.27)QCES(-23.09)S(-25.1)K	PECARRSSQDSIC	Yes	>Quantification (Relative expression)	0.127328	0.130851	0.13303	0.201497	0.183637	0.202281	>Statistical analysis	0.130403	0.195805	1.50154	UP	0.00048937	0.00223626	YES	YES
>Phosphoprotoeme identification	1204	693	M0QZC5	M0QZC5	RPS11	40S ribosomal protein S11	74	0.999034	0.0286867	50.354	50.354	S	3	2	0.33519	21762000	30.147	1	ILS(0.999)GVVT(0.001)K	ILS(30.15)GVVT(-30.15)K	IRGRILSGVVTKM	Yes	>Quantification (Relative expression)	0.202198	0.21645	0.189588	0.132102	0.113229	0.146432	>Statistical analysis	0.202746	0.130588	-1.55256	DOWN	0.00428519	0.00985892	YES	YES
>Phosphoprotoeme identification	609	293	H0Y6L4	H0Y6L4	WDR64	WD repeat-containing protein 64 (Fragment)	203	0.663694	0.00974559	26.837	26.837	S	6	3	-1.2937	0	4.78584	3	RS(0.551)S(0.551)QDS(0.664)ICS(0.664)S(0.368)S(0.177)QCES(0.015)S(0.011)K	RS(0)S(0)QDS(4.79)ICS(4.79)S(-4.79)S(-9.27)QCES(-23.09)S(-25.1)K	RRSSQDSICSSSQ	Yes	>Quantification (Relative expression)	0.127328	0.130851	0.13303	0.201497	0.183637	0.202281	>Statistical analysis	0.130403	0.195805	1.50154	UP	0.00048937	0.00223626	YES	YES
>Phosphoprotoeme identification	1200	689	K7ERP6	K7ERP6	PRKACA	cAMP-dependent protein kinase catalytic subunit alpha (Fragment)	239	0.9993	6.31073e-08	56.681	56.22	S	21	4	0.85604	185610000	31.7058	1	FKGPGDTSNFDDY(0.001)EEEEIRVS(0.999)INEK	FKGPGDT(-48.79)S(-49.07)NFDDY(-31.71)EEEEIRVS(31.71)INEK	EEEIRVSINEKCG	Yes	>Quantification (Relative expression)	0.117881	0.113137	0.111974	0.218531	0.212546	0.231636	>Statistical analysis	0.114331	0.220904	1.93215	UP	5.59596e-05	0.000670616	YES	YES
>Phosphoprotoeme identification	1203	692	M0QXB4	M0QXB4	COPE	Coatomer subunit epsilon	306	1	0.00135381	58.098	58.098	S	5	4	-0.20899	39903000	58.0983	1	DAHRS(1)HPFIK	DAHRS(58.1)HPFIK	LKDAHRSHPFIKE	Yes	>Quantification (Relative expression)	0.113528	0.134121	0.0956251	0.249361	0.190997	0.216367	>Statistical analysis	0.114425	0.218909	1.91312	UP	0.0066736	0.0136491	YES	YES
>Phosphoprotoeme identification	3104	1467	S4R462	S4R462	ODF2	Outer dense fiber protein 2 (Fragment)	95	1	3.35877e-13	80.813	20.482	S	14	3	-0.64657	488580000	20.4823	2;3	WENPPHCLEIT(1)PPS(1)S(1)EKLV	WENPPHCLEIT(20.48)PPS(20.48)S(20.48)EKLV	LEITPPSSEKLV_	Yes	>Quantification (Relative expression)	0.206978	0.211446	0.212965	0.128156	0.114334	0.135744	>Statistical analysis	0.210463	0.126078	-1.66931	DOWN	0.00020553	0.00127645	YES	YES
>Phosphoprotoeme identification	3105	1467	S4R462	S4R462	ODF2	Outer dense fiber protein 2 (Fragment)	96	1	3.35877e-13	77.63	20.482	S	15	3	-0.64657	427360000	20.4823	2;3	WENPPHCLEIT(1)PPS(1)S(1)EKLV	WENPPHCLEIT(20.48)PPS(20.48)S(20.48)EKLV	EITPPSSEKLV__	Yes	>Quantification (Relative expression)	0.206978	0.211446	0.212965	0.128156	0.114334	0.135744	>Statistical analysis	0.210463	0.126078	-1.66931	DOWN	0.00020553	0.00127645	YES	YES
>Phosphoprotoeme identification	1447	787	P0C851	P0C851	PIRT	Phosphoinositide-interacting protein	37	1	0.0318879	18.059	18.059	S	1	2	0.71565	0	18.0589	5	S(1)ES(1)VWT(1)T(1)T(1)PR	S(18.06)ES(18.06)VWT(18.06)T(18.06)T(18.06)PR	LCISSRSESVWTT	Yes	>Quantification (Relative expression)	0.202203	0.223834	0.219093	0.13101	0.123867	0.0999939	>Statistical analysis	0.215043	0.11829	-1.81793	DOWN	0.00107349	0.00362728	YES	YES
>Phosphoprotoeme identification	1113	631	I3L1R7	I3L1R7	PCYT2	Ethanolamine-phosphate cytidylyltransferase	145	0.943464	3.62613e-19	110.37	110.37	S	5	2	1.021	521470000	12.6549	1	TQGVS(0.943)T(0.051)T(0.005)DLVGR	T(-35.38)QGVS(12.65)T(-12.65)T(-22.7)DLVGR	KRTQGVSTTDLVG	Yes	>Quantification (Relative expression)	0.132508	0.107338	0.119168	0.211331	0.216754	0.212901	>Statistical analysis	0.119671	0.213662	1.78541	UP	0.000226825	0.00134278	YES	YES
>Phosphoprotoeme identification	1118	633	I3L245	I3L245	NUP88	Nuclear pore complex protein Nup88 (Fragment)	39	0.677088	0.00717065	68.481	68.481	S	7	2	1.7336	32121000	4.79824	2	FFT(0.125)S(0.819)S(0.146)T(0.231)S(0.677)LT(0.002)LK	FFT(-7.99)S(7.99)S(-7.79)T(-4.8)S(4.8)LT(-25.44)LK	FFTSSTSLTLKHA	Yes	>Quantification (Relative expression)	0.208772	0.183297	0.212858	0.146708	0.132241	0.116124	>Statistical analysis	0.201642	0.131691	-1.53118	DOWN	0.00543524	0.0116682	YES	YES
>Phosphoprotoeme identification	1449	788	Q6ZUB0	Q6ZUB0	SPATA31D4	Spermatogenesis-associated protein 31D4	142	0.999712	0.0122813	70.942	70.942	S	3	2	-0.55746	13433000	35.4002	1	LLS(1)WESLK	LLS(35.4)WES(-35.4)LK	DIQRLLSWESLKD	Yes	>Quantification (Relative expression)	0.0981622	0.104029	0.100228	0.226409	0.239803	0.231368	>Statistical analysis	0.100806	0.232527	2.30667	UP	6.58344e-06	0.000328901	YES	YES
>Phosphoprotoeme identification	1448	787	P0C851	P0C851	PIRT	Phosphoinositide-interacting protein	39	1	0.0318879	18.059	18.059	S	3	2	0.71565	0	18.0589	5	S(1)ES(1)VWT(1)T(1)T(1)PR	S(18.06)ES(18.06)VWT(18.06)T(18.06)T(18.06)PR	ISSRSESVWTTTP	Yes	>Quantification (Relative expression)	0.202203	0.223834	0.219093	0.13101	0.123867	0.0999939	>Statistical analysis	0.215043	0.11829	-1.81793	DOWN	0.00107349	0.00362728	YES	YES
>Phosphoprotoeme identification	1356	748	O75969	O75969	AKAP3	A-kinase anchor protein 3	208	0.996625	7.85047e-20	137.17	136.33	S	7	3	-0.17123	6123600000	25.2108	1;2;3	VSGSS(0.003)QS(0.997)PPNLK	VS(-42.24)GS(-35.02)S(-25.21)QS(25.21)PPNLK	VSGSSQSPPNLKY	Yes	>Quantification (Relative expression)	0.204441	0.204562	0.203765	0.136433	0.131565	0.123151	>Statistical analysis	0.204256	0.130383	-1.56658	DOWN	4.51714e-05	0.000600643	YES	NO
>Phosphoprotoeme identification	1355	748	O75969	O75969	AKAP3	A-kinase anchor protein 3	206	0.557069	1.09565e-07	56.648	41.482	S	5	2	1.0225	211020000	0.98848	2	VS(0.028)GS(0.449)S(0.557)QS(0.966)PPNLK	VS(-13.32)GS(-0.99)S(0.99)QS(12.38)PPNLK	DRVSGSSQSPPNL	Yes	>Quantification (Relative expression)	0.204441	0.204562	0.203765	0.136433	0.131565	0.123151	>Statistical analysis	0.204256	0.130383	-1.56658	DOWN	4.51714e-05	0.000600643	YES	NO
>Phosphoprotoeme identification	1354	748	O75969	O75969	AKAP3	A-kinase anchor protein 3	205	0.549126	1.09565e-07	56.648	56.648	S	17	3	0.74401	275970000	0	2;3	NAAPDKAPGS(0.086)GDRVS(0.76)GS(0.549)S(0.549)QS(0.056)PPNLK	NAAPDKAPGS(-10.23)GDRVS(3.95)GS(0)S(0)QS(-11)PPNLK	GDRVSGSSQSPPN	Yes	>Quantification (Relative expression)	0.204441	0.204562	0.203765	0.136433	0.131565	0.123151	>Statistical analysis	0.204256	0.130383	-1.56658	DOWN	4.51714e-05	0.000600643	YES	NO
>Phosphoprotoeme identification	483	244	A4D1F6	A4D1F6	LRRD1	Leucine-rich repeat and death domain-containing protein 1	791	0.95491	1.55895e-07	82.59	82.59	S	6	3	-0.36661	186380000	13.2589	1	LNLANS(0.955)ET(0.045)DMPTK	LNLANS(13.26)ET(-13.26)DMPT(-67.04)K	KLNLANSETDMPT	Yes	>Quantification (Relative expression)	0.128789	0.129218	0.122102	0.195392	0.2136	0.202701	>Statistical analysis	0.126703	0.203898	1.60926	UP	0.00018051	0.00119158	YES	YES
>Phosphoprotoeme identification	482	242	A2RUT3	A2RUT3	TMEM89	Transmembrane protein 89	117	0.976263	2.57249e-10	95.755	95.755	S	5	3	0.64596	414910000	16.1414	1	RAPIS(0.976)DHT(0.024)LLR	RAPIS(16.14)DHT(-16.14)LLR	KRRAPISDHTLLR	Yes	>Quantification (Relative expression)	0.0980502	0.102089	0.0963402	0.227855	0.22484	0.250791	>Statistical analysis	0.0988266	0.234495	2.3728	UP	8.47386e-05	0.000784118	YES	YES
>Phosphoprotoeme identification	480	240	A2A2D0	A2A2D0	STMN1	Stathmin (Fragment)	63	1	7.4407e-13	143.56	44.252	S	3	3	0.30135	496900000	44.2518	1	RKS(1)HEAEVLK	RKS(44.25)HEAEVLK	AEERRKSHEAEVL	Yes	>Quantification (Relative expression)	0.129116	0.125035	0.12029	0.220515	0.202106	0.200731	>Statistical analysis	0.124814	0.207784	1.66475	UP	0.000269379	0.00149968	YES	YES
>Phosphoprotoeme identification	3299	645	J3KQ42	J3KQ42	TSPAN4	Tetraspanin	8	0.75	0.0244276	23.398	23.398	T	7	3	5.4848	129760000	0	3	T(0.75)PRS(0.75)AGT(0.75)S(0.75)AHGAELK	T(0)PRS(0)AGT(0)S(0)AHGAELK	TPRSAGTSAHGAE	Yes	>Quantification (Relative expression)	0.120727	0.134879	0.123381	0.193237	0.221041	0.206735	>Statistical analysis	0.126329	0.207004	1.63861	UP	0.000904326	0.00328286	YES	YES
>Phosphoprotoeme identification	194	113	C9K0U8	C9K0U8	SSBP1	Single-stranded DNA-binding protein, mitochondrial (Fragment)	67	0.971205	2.30462e-51	169.67	169.67	S	1	3	-0.020379	246860000	15.2802	1	S(0.971)GDS(0.029)EVYQLGDVSQK	S(15.28)GDS(-15.28)EVY(-57.65)QLGDVS(-154.6)QK	TNEMWRSGDSEVY	Yes	>Quantification (Relative expression)	0.13605	0.125203	0.116015	0.207118	0.20154	0.209451	>Statistical analysis	0.125756	0.206036	1.63838	UP	0.000211479	0.00127744	YES	YES
>Phosphoprotoeme identification	2408	1120	Q8N5Q1	Q8N5Q1	FAM71E2	Protein FAM71E2	521	0.982447	8.90294e-07	105.98	105.98	S	3	2	0.21337	362140000	17.4795	1	AVS(0.982)PT(0.018)APK	AVS(17.48)PT(-17.48)APK	IPQKAVSPTAPKK	Yes	>Quantification (Relative expression)	0.126616	0.125456	0.131715	0.220583	0.200522	0.213624	>Statistical analysis	0.127929	0.211576	1.65386	UP	0.000173226	0.00115289	YES	YES
>Phosphoprotoeme identification	1106	626	H7C5L6	H7C5L6	SRPK2	SRSF protein kinase 2 (Fragment)	104	0.979125	8.68108e-94	206.14	206.14	S	6	2	0.49473	222520000	18.6471	1;2	TVSAS(0.013)S(0.979)T(0.007)GDLPK	T(-99.56)VS(-50.86)AS(-18.65)S(18.65)T(-21.16)GDLPK	RTVSASSTGDLPK	Yes	>Quantification (Relative expression)	0.128314	0.140331	0.121668	0.219178	0.201007	0.189503	>Statistical analysis	0.130104	0.203229	1.56205	UP	0.00201898	0.00560845	YES	YES
>Phosphoprotoeme identification	1107	627	H7C5R8	H7C5R8	PARP14	Protein mono-ADP-ribosyltransferase PARP14 (Fragment)	1442	1	0.0116155	26.711	26.711	S	1	3	-4.3217	92884000	26.7115	2	S(1)KVDIPAHWS(1)DMK	S(26.71)KVDIPAHWS(26.71)DMK	VQRLTKSKVDIPA	Yes	>Quantification (Relative expression)	0.135021	0.134958	0.118643	0.225245	0.198652	0.187482	>Statistical analysis	0.129541	0.203793	1.57319	UP	0.0039753	0.00925296	YES	YES
>Phosphoprotoeme identification	2381	1109	Q8N0W7	Q8N0W7	FMR1NB	Fragile X mental retardation 1 neighbor protein	239	1	0.0269024	30.889	30.889	S	3	3	-0.3814	26606000	30.8894	1	RKS(1)EMLQK	RKS(30.89)EMLQK	RKRKRKSEMLQKA	Yes	>Quantification (Relative expression)	0.113344	0.0890299	0.0830271	0.235221	0.251951	0.227428	>Statistical analysis	0.0951335	0.2382	2.50385	UP	0.00026178	0.00146558	YES	NO
>Phosphoprotoeme identification	2380	1109	Q8N0W7	Q8N0W7	FMR1NB	Fragile X mental retardation 1 neighbor protein	165	0.682899	0.00177428	55.335	55.335	S	5	2	1.6813	52885000	4.46088	1	CCFS(0.012)S(0.683)S(0.244)GT(0.046)T(0.012)S(0.003)FK	CCFS(-17.68)S(4.46)S(-4.46)GT(-11.74)T(-17.57)S(-23.18)FK	HKCCFSSSGTTSF	Yes	>Quantification (Relative expression)	0.0977543	0.100827	0.111278	0.271695	0.212452	0.205994	>Statistical analysis	0.103286	0.230047	2.22727	UP	0.00400342	0.0093039	YES	NO
>Phosphoprotoeme identification	2383	1111	Q8N309-2	Q8N309	LRRC43	Isoform 2 of Leucine-rich repeat-containing protein 43	245	1	3.22762e-06	115.29	115.29	S	2	2	-0.068013	239250000	115.287	1	AS(1)AEELAK	AS(115.29)AEELAK	LQMPRASAEELAK	Yes	>Quantification (Relative expression)	0.123366	0.11728	0.103544	0.212134	0.21774	0.225937	>Statistical analysis	0.11473	0.218603	1.90537	UP	0.000127104	0.000940216	YES	YES
>Phosphoprotoeme identification	2384	1112	Q8N3X1	Q8N3X1	FNBP4	Formin-binding protein 4	464	0.52884	0.00618057	42.947	42.947	S	3	2	0.0061663	51047000	0.632298	2	AT(0.46)S(0.529)PES(0.243)T(0.211)S(0.184)RS(0.141)S(0.124)S(0.109)K	AT(-0.63)S(0.63)PES(0.63)T(-0.63)S(-1.25)RS(-2.45)S(-3.04)S(-3.61)K	MFVRATSPESTSR	Yes	>Quantification (Relative expression)	0.104654	0.08631	0.117086	0.202185	0.242664	0.247101	>Statistical analysis	0.102683	0.23065	2.24623	UP	0.00161476	0.00471935	YES	YES
>Phosphoprotoeme identification	2769	1258	Q9C0G6-4	Q9C0G6	DNAH6	Isoform 4 of Dynein heavy chain 6, axonemal	8	0.904808	0.000712468	47.286	47.286	S	4	2	2.5469	15143000	10.241	1	AT(0.086)DS(0.905)EFDLT(0.009)NIEEY(0.001)AENSALSR	AT(-10.24)DS(10.24)EFDLT(-20.08)NIEEY(-31.49)AENS(-42.98)ALS(-44.7)R	TFRATDSEFDLTN	Yes	>Quantification (Relative expression)	0.226772	0.231716	0.168091	0.133661	0.101516	0.138245	>Statistical analysis	0.20886	0.124474	-1.67794	DOWN	0.0228656	0.037469	YES	YES
>Phosphoprotoeme identification	3586	1129	Q8N9Z9-4	Q8N9Z9	LMNTD1	Isoform 4 of Lamin tail domain-containing protein 1	270	0.595977	2.92521e-07	54.964	54.964	T	8	2	3.6768	0	1.41061	2	VFQWT(0.008)AS(0.445)T(0.596)AT(0.933)IT(0.018)K	VFQWT(-18.84)AS(-1.41)T(1.41)AT(10.39)IT(-17.67)K	FQWTASTATITKE	Yes	>Quantification (Relative expression)	0.210327	0.189786	0.227313	0.11109	0.14631	0.115174	>Statistical analysis	0.209142	0.124192	-1.68402	DOWN	0.00544328	0.0116686	YES	YES
>Phosphoprotoeme identification	2764	1256	Q9C099-2	Q9C099	LRRCC1	Isoform 2 of Leucine-rich repeat and coiled-coil domain-containing protein 1	352	0.989558	0.00623747	35.809	35.809	S	4	3	0.36199	23832000	21.207	1	NY(0.003)NS(0.99)FVS(0.007)CNRK	NY(-25.26)NS(21.21)FVS(-21.21)CNRK	HNKNYNSFVSCNR	Yes	>Quantification (Relative expression)	0.204469	0.201041	0.204205	0.120134	0.128429	0.141721	>Statistical analysis	0.203238	0.130095	-1.56223	DOWN	0.000330917	0.00173238	YES	YES
>Phosphoprotoeme identification	1949	989	Q5CZC0	Q5CZC0	FSIP2	Fibrous sheath-interacting protein 2	645	0.662712	2.851e-36	117.22	86.946	S	4	4	-0.27365	757080000	3.88648	1	S(0.066)CKS(0.663)DS(0.271)HLLASFETGTKK	S(-9.99)CKS(3.89)DS(-3.89)HLLAS(-53.15)FET(-69.48)GT(-72.79)KK	KLRSCKSDSHLLA	Yes	>Quantification (Relative expression)	0.228164	0.22456	0.229447	0.0886852	0.114203	0.104965	>Statistical analysis	0.22739	0.102618	-2.2159	DOWN	8.06356e-05	0.000766688	YES	YES
>Phosphoprotoeme identification	2169	1052	Q6Q759	Q6Q759	SPAG17	Sperm-associated antigen 17	735	0.999914	5.04096e-61	148.19	148.19	S	7	4	-0.40626	204650000	41.7611	1	AQPQHES(1)LEQTTNNEIKDDAVTK	AQPQHES(41.76)LEQT(-41.76)T(-47.24)NNEIKDDAVT(-112.99)K	AQPQHESLEQTTN	Yes	>Quantification (Relative expression)	0.137684	0.118704	0.128163	0.198903	0.214647	0.2019	>Statistical analysis	0.128183	0.20515	1.60044	UP	0.000458208	0.00216687	YES	YES
>Phosphoprotoeme identification	2165	1050	Q6PGQ1	Q6PGQ1	DRICH1	Aspartate-rich protein 1	77	0.99985	0.000441846	57.525	57.525	S	11	3	-2.8226	57081000	38.2278	1	MPTGPPEDRLS(1)LK	MPT(-38.23)GPPEDRLS(38.23)LK	PPEDRLSLKFLPS	Yes	>Quantification (Relative expression)	0.201311	0.219742	0.220339	0.117122	0.128343	0.113143	>Statistical analysis	0.213797	0.119536	-1.78856	DOWN	0.000259312	0.00145449	YES	YES
>Phosphoprotoeme identification	2167	1051	Q6PI97	Q6PI97	HOATZ	Cilia- and flagella-associated protein HOATZ	155	0.524374	0.00442525	34.217	34.217	S	3	3	-0.32141	70743000	0.426871	1	VVS(0.524)ES(0.475)DKEDQEEVKTLD	VVS(0.43)ES(-0.43)DKEDQEEVKT(-31.86)LD	KAKKVVSESDKED	Yes	>Quantification (Relative expression)	0.128583	0.120044	0.127646	0.211248	0.198931	0.213548	>Statistical analysis	0.125424	0.207909	1.65765	UP	9.82156e-05	0.000818646	YES	YES
>Phosphoprotoeme identification	2166	1051	Q6PI97	Q6PI97	HOATZ	Cilia- and flagella-associated protein HOATZ	15	0.999995	1.20283e-15	70.761	70.761	S	3	4	0.093183	71341000	54.2948	1	KES(1)QEMCPPGLLVFAGSSEQDANLAK	KES(54.29)QEMCPPGLLVFAGS(-54.29)S(-57.74)EQDANLAK	PSGRKESQEMCPP	Yes	>Quantification (Relative expression)	0.126388	0.130748	0.111289	0.195332	0.21244	0.215695	>Statistical analysis	0.122808	0.207822	1.69225	UP	0.000598209	0.00255739	YES	YES
>Phosphoprotoeme identification	2160	1050	Q6PGQ1	Q6PGQ1	DRICH1	Aspartate-rich protein 1	84	1	3.11766e-112	211.9	32.858	S	5	2	5.8773	617820000	32.8581	1;2	FLPS(1)S(1)EEDNDDAK	FLPS(32.86)S(32.86)EEDNDDAK	LKFLPSSEEDNDD	Yes	>Quantification (Relative expression)	0.123391	0.125368	0.126508	0.206547	0.204121	0.206523	>Statistical analysis	0.125089	0.20573	1.64468	UP	3.08792e-07	0.000184287	YES	YES
>Phosphoprotoeme identification	2615	1197	Q96E40	Q96E40	SPACA9	Sperm acrosome-associated protein 9	204	1	0.00606295	50.088	50.088	S	6	4	-0.3804	26167000	50.0878	2	QLT(1)KAS(1)LKPR	QLT(50.09)KAS(50.09)LKPR	RQLTKASLKPRGC	Yes	>Quantification (Relative expression)	0.240083	0.246092	0.279588	0.0773889	0.0784889	0.0783593	>Statistical analysis	0.255254	0.078079	-3.26918	DOWN	0.000134767	0.000978454	YES	YES
>Phosphoprotoeme identification	2619	1202	Q96JQ2	Q96JQ2	CLMN	Calmin	920	0.866767	0.000628379	43.884	43.884	S	5	3	-0.17191	75319000	6.06344	3	HT(0.487)HRS(0.867)S(0.645)ES(0.777)DHFS(0.22)Y(0.005)VQLR	HT(-1.71)HRS(6.06)S(1.71)ES(5.82)DHFS(-5.82)Y(-22.62)VQLR	RRHTHRSSESDHF	Yes	>Quantification (Relative expression)	0.108186	0.119743	0.111479	0.22749	0.215343	0.21776	>Statistical analysis	0.113136	0.220197	1.94631	UP	2.94889e-05	0.000519702	YES	YES
>Phosphoprotoeme identification	3298	645	J3KQ42	J3KQ42	TSPAN4	Tetraspanin	2	0.75	0.0244276	23.398	23.398	T	1	3	5.4848	129760000	0	3	T(0.75)PRS(0.75)AGT(0.75)S(0.75)AHGAELK	T(0)PRS(0)AGT(0)S(0)AHGAELK	_____MTPRSAGT	Yes	>Quantification (Relative expression)	0.120727	0.134879	0.123381	0.193237	0.221041	0.206735	>Statistical analysis	0.126329	0.207004	1.63861	UP	0.000904326	0.00328286	YES	YES
>Phosphoprotoeme identification	1906	989	Q5CZC0	Q5CZC0	FSIP2	Fibrous sheath-interacting protein 2	4897	1	0.00697824	87.258	87.258	S	3	2	0.21833	67330000	87.258	1	IAS(1)FIIK	IAS(87.26)FIIK	PVSKIASFIIKEI	Yes	>Quantification (Relative expression)	0.233845	0.239285	0.239774	0.0991404	0.0902818	0.097673	>Statistical analysis	0.237635	0.0956984	-2.48316	DOWN	1.8228e-06	0.000208965	YES	YES
>Phosphoprotoeme identification	1904	989	Q5CZC0	Q5CZC0	FSIP2	Fibrous sheath-interacting protein 2	332	0.999059	3.19681e-05	84.753	51.727	S	10	4	0.040573	184550000	30.4133	1	YRGQDGT(0.001)HAS(0.999)PK	Y(-44.82)RGQDGT(-30.41)HAS(30.41)PK	QDGTHASPKNKKK	Yes	>Quantification (Relative expression)	0.135604	0.123956	0.129979	0.215536	0.205075	0.185396	>Statistical analysis	0.129846	0.202002	1.55571	UP	0.00158234	0.00464315	YES	YES
>Phosphoprotoeme identification	1905	989	Q5CZC0	Q5CZC0	FSIP2	Fibrous sheath-interacting protein 2	6266	0.917738	1.01714e-10	106.32	106.32	S	4	2	2.2768	198270000	12.2014	1	HS(0.055)GS(0.918)YT(0.024)S(0.003)VFK	HS(-12.2)GS(12.2)Y(-53.09)T(-15.91)S(-24.25)VFK	VLKHSGSYTSVFK	Yes	>Quantification (Relative expression)	0.19716	0.192208	0.21187	0.128814	0.139439	0.130509	>Statistical analysis	0.200413	0.13292	-1.50776	DOWN	0.00056603	0.00249488	YES	YES
>Phosphoprotoeme identification	1902	989	Q5CZC0	Q5CZC0	FSIP2	Fibrous sheath-interacting protein 2	1327	0.938048	0.00147232	67.136	67.136	S	7	3	-0.34065	45167000	13.0459	1	EIDHT(0.015)KS(0.938)LT(0.047)DK	EIDHT(-17.84)KS(13.05)LT(-13.05)DK	EIDHTKSLTDKGF	Yes	>Quantification (Relative expression)	0.203434	0.189409	0.223882	0.126192	0.0999869	0.157096	>Statistical analysis	0.205575	0.127758	-1.60909	DOWN	0.0157146	0.0274224	YES	YES
>Phosphoprotoeme identification	854	449	E9PF19	E9PF19	TBL2	Transducin beta-like protein 2	314	0.838217	0.00141556	28.276	28.276	S	14	3	2.9996	62068000	9.7378	3	LALS(0.016)PNAQVLALAS(0.838)GS(0.84)S(0.84)IHLY(0.297)NT(0.169)R	LALS(-23.27)PNAQVLALAS(9.74)GS(9.74)S(9.74)IHLY(-9.74)NT(-12.93)R	QVLALASGSSIHL	Yes	>Quantification (Relative expression)	0.189088	0.458097	0.352602	0	0.000195576	1.72469e-05	>Statistical analysis	0.333262	7.09411e-05	-4697.73	DOWN	0.0130774	0.0236502	YES	YES
>Phosphoprotoeme identification	855	449	E9PF19	E9PF19	TBL2	Transducin beta-like protein 2	316	0.840128	0.00141556	28.276	28.276	S	16	3	2.9996	62068000	9.7378	3	LALS(0.016)PNAQVLALAS(0.838)GS(0.84)S(0.84)IHLY(0.297)NT(0.169)R	LALS(-23.27)PNAQVLALAS(9.74)GS(9.74)S(9.74)IHLY(-9.74)NT(-12.93)R	LALASGSSIHLYN	Yes	>Quantification (Relative expression)	0.189088	0.458097	0.352602	0	0.000195576	1.72469e-05	>Statistical analysis	0.333262	7.09411e-05	-4697.73	DOWN	0.0130774	0.0236502	YES	YES
>Phosphoprotoeme identification	856	449	E9PF19	E9PF19	TBL2	Transducin beta-like protein 2	317	0.840128	0.00141556	28.276	28.276	S	17	3	2.9996	62068000	9.7378	3	LALS(0.016)PNAQVLALAS(0.838)GS(0.84)S(0.84)IHLY(0.297)NT(0.169)R	LALS(-23.27)PNAQVLALAS(9.74)GS(9.74)S(9.74)IHLY(-9.74)NT(-12.93)R	ALASGSSIHLYNT	Yes	>Quantification (Relative expression)	0.189088	0.458097	0.352602	0	0.000195576	1.72469e-05	>Statistical analysis	0.333262	7.09411e-05	-4697.73	DOWN	0.0130774	0.0236502	YES	YES
>Phosphoprotoeme identification	3459	987	Q5BJF6-6	Q5BJF6	ODF2	Isoform 6 of Outer dense fiber protein 2	92	1	1.31843e-40	146.25	38.81	T	11	4	-2.3881	1757700000	38.8095	1;2;3;4	WENPPHCLEIT(1)PPS(1)S(1)EKLVS(1)VMR	WENPPHCLEIT(38.81)PPS(38.81)S(38.81)EKLVS(38.81)VMR	PHCLEITPPSSEK	Yes	>Quantification (Relative expression)	0.212351	0.196445	0.202941	0.126094	0.119622	0.117382	>Statistical analysis	0.203912	0.121032	-1.68477	DOWN	9.80037e-05	0.000818646	YES	NO
>Phosphoprotoeme identification	740	365	C9JLT3	C9JLT3	ZNF502	Zinc finger protein 502 (Fragment)	37	1	0.031774	22.991	22.991	S	3	2	-5.3612	35100000	22.9911	2	IDS(1)S(1)GIVVKR	IDS(22.99)S(22.99)GIVVKR	DVCKIDSSGIVVK	Yes	>Quantification (Relative expression)	0.12871	0.120062	0.109009	0.214113	0.217461	0.210645	>Statistical analysis	0.11926	0.214073	1.795	UP	9.56628e-05	0.000808662	YES	YES
>Phosphoprotoeme identification	741	365	C9JLT3	C9JLT3	ZNF502	Zinc finger protein 502 (Fragment)	38	1	0.031774	22.991	22.991	S	4	2	-5.3612	35100000	22.9911	2	IDS(1)S(1)GIVVKR	IDS(22.99)S(22.99)GIVVKR	VCKIDSSGIVVKR	Yes	>Quantification (Relative expression)	0.12871	0.120062	0.109009	0.214113	0.217461	0.210645	>Statistical analysis	0.11926	0.214073	1.795	UP	9.56628e-05	0.000808662	YES	YES
>Phosphoprotoeme identification	745	368	C9JXB8	C9JXB8	RPL24	60S ribosomal protein L24	86	0.999656	1.31056e-38	167.14	167.14	S	6	2	0.16315	85607000	34.627	1	AITGAS(1)LADIMAK	AIT(-34.63)GAS(34.63)LADIMAK	RAITGASLADIMA	Yes	>Quantification (Relative expression)	0.0870889	0.0909973	0.0732643	0.276875	0.226152	0.245622	>Statistical analysis	0.0837835	0.24955	2.97851	UP	0.000457755	0.00216687	YES	YES
>Phosphoprotoeme identification	2945	1338	Q9Y2B4	Q9Y2B4	TP53TG5	TP53-target gene 5 protein	144	0.754031	0.00641319	77.14	77.14	S	2	2	-0.14321	17960000	4.86509	1	T(0.246)S(0.754)LAAMPR	T(-4.87)S(4.87)LAAMPR	RNKEKTSLAAMPR	Yes	>Quantification (Relative expression)	0.198905	0.26017	0.203593	0.105439	0.124521	0.107372	>Statistical analysis	0.220889	0.112444	-1.96444	DOWN	0.00623583	0.0128952	YES	NO
>Phosphoprotoeme identification	2944	1338	Q9Y2B4	Q9Y2B4	TP53TG5	TP53-target gene 5 protein	47	1	4.47299e-12	82.287	82.287	S	3	2	0.28771	0	82.2868	1	NLS(1)LLK	NLS(82.29)LLK	TVLKNLSLLKLLK	Yes	>Quantification (Relative expression)	0.196007	0.204692	0.208065	0.132018	0.139839	0.11938	>Statistical analysis	0.202921	0.130412	-1.55599	DOWN	0.000479239	0.00222749	YES	NO
>Phosphoprotoeme identification	1052	606	H7BXD0	H7BXD0	LRRC74A	Leucine-rich repeat-containing protein 74A	65	1	3.73676e-22	87.155	87.155	S	3	4	-0.24419	251240000	73.3497	1;2	ENS(1)ET(1)DLEIEDDEKFFTTGQK	ENS(73.35)ET(70.47)DLEIEDDEKFFT(-70.47)T(-73.94)GQK	KPARENSETDLEI	Yes	>Quantification (Relative expression)	0.145279	0.119977	0.132049	0.20817	0.201545	0.211631	>Statistical analysis	0.132435	0.207115	1.5639	UP	0.000692675	0.00280453	YES	YES
>Phosphoprotoeme identification	1056	609	H7BYN3	H7BYN3	TFAM	Transcription factor A, mitochondrial (Fragment)	16	0.70406	1.23157e-10	105.65	105.65	S	4	2	1.2354	27785000	3.76406	1	S(0.296)PFS(0.704)FVYLPR	S(-3.76)PFS(3.76)FVY(-64.57)LPR	RLRSPFSFVYLPR	Yes	>Quantification (Relative expression)	0.098033	0.0880384	0.0931239	0.255096	0.235805	0.229904	>Statistical analysis	0.0930651	0.240268	2.58172	UP	5.4863e-05	0.000670616	YES	YES
>Phosphoprotoeme identification	1057	609	H7BYN3	H7BYN3	TFAM	Transcription factor A, mitochondrial (Fragment)	25	0.965513	3.44494e-16	76.759	76.759	S	3	2	5.9075	0	14.4718	1	WFS(0.966)S(0.034)VLASCPK	WFS(14.47)S(-14.47)VLAS(-51.83)CPK	YLPRWFSSVLASC	Yes	>Quantification (Relative expression)	0.130168	0.112725	0.12807	0.196553	0.232189	0.200296	>Statistical analysis	0.123654	0.209679	1.69569	UP	0.00238734	0.0062435	YES	YES
>Phosphoprotoeme identification	1058	609	H7BYN3	H7BYN3	TFAM	Transcription factor A, mitochondrial (Fragment)	26	0.618327	9.94085e-06	84.297	84.297	S	4	3	0.56235	9615200	2.09527	1	WFS(0.382)S(0.618)VLASCPK	WFS(-2.1)S(2.1)VLAS(-67.1)CPK	LPRWFSSVLASCP	Yes	>Quantification (Relative expression)	0.130168	0.112725	0.12807	0.196553	0.232189	0.200296	>Statistical analysis	0.123654	0.209679	1.69569	UP	0.00238734	0.0062435	YES	YES
>Phosphoprotoeme identification	1059	610	H7BZ94	H7BZ94	P4HB	Protein disulfide-isomerase	75	1	0.00555391	67.519	67.519	S	6	3	0.3567	115860000	67.5191	1	LKAEGS(1)EIR	LKAEGS(67.52)EIR	KLKAEGSEIRLAK	Yes	>Quantification (Relative expression)	0.116466	0.112426	0.110952	0.224269	0.225096	0.220871	>Statistical analysis	0.113281	0.223412	1.97219	UP	7.83324e-07	0.000208965	YES	YES
>Phosphoprotoeme identification	1692	920	Q00688	Q00688	FKBP3	Peptidyl-prolyl cis-trans isomerase FKBP3	77	0.970022	0.0157776	39.006	39.006	S	6	3	0.54687	25443000	16.1204	1	FKGT(0.024)ES(0.97)IS(0.006)K	FKGT(-16.12)ES(16.12)IS(-21.89)K	RFKGTESISKVSE	Yes	>Quantification (Relative expression)	0.111944	0.100279	0.0952226	0.239578	0.220366	0.23261	>Statistical analysis	0.102482	0.230852	2.25261	UP	6.78615e-05	0.000713024	YES	YES
>Phosphoprotoeme identification	1693	920	Q00688	Q00688	FKBP3	Peptidyl-prolyl cis-trans isomerase FKBP3	34	0.995931	2.45894e-58	177.08	177.08	S	7	3	0.39876	234670000	23.8872	1	FLQEHGS(0.996)DS(0.004)FLAEHK	FLQEHGS(23.89)DS(-23.89)FLAEHK	FLQEHGSDSFLAE	Yes	>Quantification (Relative expression)	0.11434	0.102925	0.100621	0.234164	0.220491	0.227459	>Statistical analysis	0.105962	0.227372	2.14579	UP	3.0653e-05	0.000522215	YES	YES
>Phosphoprotoeme identification	1699	922	Q01813-2	Q01813	PFKP	Isoform 2 of ATP-dependent 6-phosphofructokinase, platelet type	134	1	0.000611812	53.255	53.255	S	4	3	-0.77919	12648000	53.2552	1	KEWS(1)GLLEELAR	KEWS(53.26)GLLEELAR	LFRKEWSGLLEEL	Yes	>Quantification (Relative expression)	0.210362	0.203299	0.18759	0.135255	0.118972	0.144522	>Statistical analysis	0.200417	0.132916	-1.50784	DOWN	0.00256095	0.00659351	YES	YES
>Phosphoprotoeme identification	1790	955	Q14997	Q14997	PSME4	Proteasome activator complex subunit 4	294	1	3.05201e-132	220.17	165.1	S	9	2	-0.13457	1536000000	73.8247	1;2	SLNLPVGS(1)S(1)QVLVPR	S(-60.92)LNLPVGS(60.92)S(73.82)QVLVPR	NLPVGSSQVLVPR	Yes	>Quantification (Relative expression)	0.0984557	0.107949	0.102103	0.235565	0.232703	0.232416	>Statistical analysis	0.102836	0.233561	2.2712	UP	1.5339e-06	0.000208965	YES	YES
>Phosphoprotoeme identification	612	295	P0C881	P0C881	RSPH10B	Radial spoke head 10 homolog B	366	0.977493	4.07667e-05	89.46	89.46	S	4	2	-0.058662	64799000	16.378	1	LS(0.023)RS(0.977)AELIR	LS(-16.38)RS(16.38)AELIR	APRLSRSAELIRK	Yes	>Quantification (Relative expression)	0.113441	0.159369	0.115416	0.184818	0.218623	0.208333	>Statistical analysis	0.129409	0.203925	1.57582	UP	0.0144405	0.0256074	YES	YES
>Phosphoprotoeme identification	610	293	H0Y6L4	H0Y6L4	WDR64	WD repeat-containing protein 64 (Fragment)	206	0.663694	0.00974559	26.837	26.837	S	9	3	-1.2937	0	4.78584	3	RS(0.551)S(0.551)QDS(0.664)ICS(0.664)S(0.368)S(0.177)QCES(0.015)S(0.011)K	RS(0)S(0)QDS(4.79)ICS(4.79)S(-4.79)S(-9.27)QCES(-23.09)S(-25.1)K	SQDSICSSSQCES	Yes	>Quantification (Relative expression)	0.127328	0.130851	0.13303	0.201497	0.183637	0.202281	>Statistical analysis	0.130403	0.195805	1.50154	UP	0.00048937	0.00223626	YES	YES
>Phosphoprotoeme identification	617	299	B3KS81	B3KS81	SRRM5	Serine/arginine repetitive matrix protein 5	92	0.614984	0.0218372	25.995	25.995	S	5	3	-0.34147	19530000	5.39899	2	ART(0.893)PS(0.615)RVS(0.225)T(0.225)DT(0.043)R	ART(12.57)PS(5.4)RVS(-5.4)T(-5.4)DT(-14.41)R	SKARTPSRVSTDT	Yes	>Quantification (Relative expression)	0.116997	0.14207	0.139719	0.209254	0.223304	0.168656	>Statistical analysis	0.132928	0.200405	1.50761	UP	0.0208126	0.0346761	YES	YES
>Phosphoprotoeme identification	3118	52	A0A087X182	A0A087X182	CFAP45	Cilia- and flagella-associated protein 45	68	0.962122	0.0216897	65.408	65.408	T	3	2	-0.52174	25330000	14.0484	1	T(0.038)LT(0.962)ALGLDR	T(-14.05)LT(14.05)ALGLDR	TLQKTLTALGLDR	Yes	>Quantification (Relative expression)	0.216265	0.256459	0.241569	0.101079	0.100063	0.0845649	>Statistical analysis	0.238098	0.0952358	-2.50009	DOWN	0.000377144	0.00188825	YES	YES
>Phosphoprotoeme identification	3117	52	A0A087X182	A0A087X182	CFAP45	Cilia- and flagella-associated protein 45	27	0.857574	0.00147527	35.927	35.927	T	3	3	0.38299	93298000	7.49283	4	Y(0.2)RT(0.858)KAVS(0.959)S(0.983)EVDES(0.999)LFGDIK	Y(-7.49)RT(7.49)KAVS(12.94)S(16.8)EVDES(30.93)LFGDIK	NKARYRTKAVSSE	Yes	>Quantification (Relative expression)	0.225723	0.215501	0.28168	0.08608	0.0987428	0.0922739	>Statistical analysis	0.240968	0.0923656	-2.60885	DOWN	0.00206417	0.00568219	YES	YES
>Phosphoprotoeme identification	3113	24	L7N489	L7N489	ENKUR	Enkurin (Fragment)	58	0.998075	0.00453853	61.409	61.409	T	5	2	0.97409	83909000	28.4099	1	DYGVT(0.998)PEY(0.001)ICK	DY(-33.13)GVT(28.41)PEY(-28.41)ICK	KKDYGVTPEYICK	Yes	>Quantification (Relative expression)	0.117957	0.128145	0.132254	0.22596	0.206056	0.189628	>Statistical analysis	0.126119	0.207215	1.64302	UP	0.00201719	0.00560845	YES	YES
>Phosphoprotoeme identification	3112	20	G3V131	G3V131	ZNF57	Zinc finger protein 57	187	1	0.0237721	21.246	21.246	T	10	2	-0.51994	0	21.2458	4	Y(1)LS(1)HHVKT(1)HT(1)AEK	Y(21.25)LS(21.25)HHVKT(21.25)HT(21.25)AEK	HHVKTHTAEKTYK	Yes	>Quantification (Relative expression)	0.149384	0.119149	0.109103	0.217139	0.215321	0.189903	>Statistical analysis	0.125879	0.207455	1.64805	UP	0.00549678	0.0117411	YES	YES
>Phosphoprotoeme identification	1472	798	P11021	P11021	HSPA5	Endoplasmic reticulum chaperone BiP	448	0.972589	2.08811e-18	94.18	94.18	S	1	3	1.9649	87225000	16.1721	1	S(0.973)QIFS(0.023)T(0.004)ASDNQPTVTIK	S(16.17)QIFS(-16.17)T(-24.05)AS(-39.72)DNQPT(-80.81)VT(-86.7)IK	VVPTKKSQIFSTA	Yes	>Quantification (Relative expression)	0.121403	0.126718	0.125553	0.202127	0.196464	0.227736	>Statistical analysis	0.124558	0.208775	1.67613	UP	0.000989612	0.00347478	YES	YES
>Phosphoprotoeme identification	1473	800	Q8TDB8-4	Q8TDB8	SLC2A14	Isoform 4 of Solute carrier family 2, facilitated glucose transporter member 14	151	0.996334	2.05328e-67	169.6	169.6	S	8	3	-0.53706	148000000	24.3419	1	LWGT(0.004)QDVS(0.996)QDIQEMKDESAR	LWGT(-24.34)QDVS(24.34)QDIQEMKDES(-120.28)AR	WGTQDVSQDIQEM	Yes	>Quantification (Relative expression)	0.0771857	0.0783148	0.0573366	0.260195	0.263418	0.26355	>Statistical analysis	0.0709457	0.262388	3.69843	UP	1.00386e-05	0.000390442	YES	NO
>Phosphoprotoeme identification	1470	797	P10909-4	P10909	CLU	Isoform 4 of Clusterin	259	0.888632	0.0160428	66.023	66.023	S	3	2	-0.16383	42381000	9.01961	1	HNS(0.889)T(0.111)GCLR	HNS(9.02)T(-9.02)GCLR	REIRHNSTGCLRM	Yes	>Quantification (Relative expression)	0.228428	0.225696	0.293965	0.07148	0.0886071	0.091824	>Statistical analysis	0.249363	0.0839704	-2.96965	DOWN	0.00204403	0.00563193	YES	YES
>Phosphoprotoeme identification	1476	802	P12821-4	P12821	ACE	Isoform 4 of Angiotensin-converting enzyme	672	0.552269	3.79537e-39	120.32	120.32	S	1	4	-0.061668	68974000	0.911339	1	S(0.552)LHRHS(0.448)HGPQFGSEVELR	S(0.91)LHRHS(-0.91)HGPQFGS(-75.56)EVELR	FSIRHRSLHRHSH	Yes	>Quantification (Relative expression)	0.112303	0.131623	0.119145	0.233609	0.203307	0.200012	>Statistical analysis	0.121024	0.212309	1.75428	UP	0.00165166	0.004785	YES	YES
>Phosphoprotoeme identification	1474	802	P12821-4	P12821	ACE	Isoform 4 of Angiotensin-converting enzyme	677	1	4.2082e-07	80.316	80.316	S	2	3	-0.40473	90514000	71.8989	1	HS(1)HGPQFGSEVELR	HS(71.9)HGPQFGS(-71.9)EVELR	RSLHRHSHGPQFG	Yes	>Quantification (Relative expression)	0.123728	0.131954	0.123813	0.220932	0.203575	0.203432	>Statistical analysis	0.126498	0.209313	1.65467	UP	0.000208067	0.00127645	YES	YES
>Phosphoprotoeme identification	1475	802	P12821-4	P12821	ACE	Isoform 4 of Angiotensin-converting enzyme	684	1	1.32225e-170	236.43	236.43	S	9	3	0.23016	774730000	131.598	1	HSHGPQFGS(1)EVELR	HS(-131.6)HGPQFGS(131.6)EVELR	HGPQFGSEVELRH	Yes	>Quantification (Relative expression)	0.123728	0.131954	0.123813	0.220932	0.203575	0.203432	>Statistical analysis	0.126498	0.209313	1.65467	UP	0.000208067	0.00127645	YES	YES
>Phosphoprotoeme identification	1301	743	O75569	O75569	PRKRA	Interferon-inducible double-stranded RNA-dependent protein kinase activator A	167	0.999998	5.9019e-09	107.09	107.09	S	3	2	-0.26885	32486000	56.7346	1	LES(1)FMETGK	LES(56.73)FMET(-56.73)GK	TICRLESFMETGK	Yes	>Quantification (Relative expression)	0.202718	0.201491	0.20806	0.100359	0.151833	0.135538	>Statistical analysis	0.20409	0.129243	-1.57911	DOWN	0.00813255	0.0160182	YES	YES
>Phosphoprotoeme identification	495	246	K7EN59	K7EN59	ODAD3	Outer dynein arm-docking complex subunit 3	57	0.99043	0.0110538	53.237	53.237	S	5	3	-0.13156	109590000	20.1491	1	S(0.01)KGGS(0.99)FHR	S(-20.15)KGGS(20.15)FHR	GRSKGGSFHRGAG	Yes	>Quantification (Relative expression)	0.111446	0.102471	0.107487	0.243436	0.208763	0.226398	>Statistical analysis	0.107135	0.226199	2.11135	UP	0.000324909	0.00172208	YES	YES
>Phosphoprotoeme identification	493	246	K7EN59	K7EN59	ODAD3	Outer dynein arm-docking complex subunit 3	502	1	8.22745e-81	160.67	113.36	S	6	2	-0.10382	2573700000	80.1113	1;2	FFDEES(1)EEEDNEVVTR	FFDEES(80.11)EEEDNEVVT(-80.11)R	KFFDEESEEEDNE	Yes	>Quantification (Relative expression)	0.121152	0.114338	0.113374	0.219426	0.210878	0.207593	>Statistical analysis	0.116288	0.212632	1.8285	UP	2.33424e-05	0.000493998	YES	YES
>Phosphoprotoeme identification	29	18	E9PL01	E9PL01	SPCS2	Microsomal signal peptidase 25 kDa subunit	123	0.944965	0.00361634	59.227	59.227	S	7	3	0.81457	287060000	12.3478	1	EAEFT(0.055)KS(0.945)IAK	EAEFT(-12.35)KS(12.35)IAK	EAEFTKSIAKFFD	Yes	>Quantification (Relative expression)	0.100641	0.0944895	0.0870215	0.237817	0.249118	0.230914	>Statistical analysis	0.0940506	0.239283	2.54419	UP	2.53558e-05	0.000498034	YES	YES
>Phosphoprotoeme identification	3224	392	H0YEZ3	H0YEZ3	TPPP2	Tubulin polymerization-promoting protein family member 2 (Fragment)	58	0.980497	5.37151e-05	93.345	93.345	T	3	2	0.49074	32291000	17.0135	1	T(0.02)IT(0.98)FQQFK	T(-17.01)IT(17.01)FQQFK	KNARTITFQQFKE	Yes	>Quantification (Relative expression)	0.128887	0.113324	0.124044	0.229494	0.191771	0.212479	>Statistical analysis	0.122085	0.211248	1.73033	UP	0.00166329	0.00479793	YES	YES
>Phosphoprotoeme identification	7	4	H0Y7V4	H0Y7V4	DNAH8	Dynein heavy chain 8, axonemal	1155	0.889604	1.11865e-23	101.6	101.6	S	5	3	0.53247	1315300000	12.7283	1	S(0.001)VIPS(0.89)PT(0.047)T(0.047)T(0.011)DVT(0.003)HQNTGK	S(-27.93)VIPS(12.73)PT(-12.73)T(-12.73)T(-18.96)DVT(-25.11)HQNT(-68.85)GK	IKSVIPSPTTTDV	Yes	>Quantification (Relative expression)	0.130002	0.112836	0.119026	0.203855	0.191039	0.214499	>Statistical analysis	0.120621	0.203131	1.68404	UP	0.000612725	0.00260188	YES	YES
>Phosphoprotoeme identification	3665	1281	Q9NR20-5	Q9NR20	DYRK4	Isoform 5 of Dual specificity tyrosine-phosphorylation-regulated kinase 4	442	0.996841	0.0256746	27.767	27.767	T	5	3	-2.7871	122740000	22.2255	2	ADEIT(0.997)KET(0.53)T(0.473)EK	ADEIT(22.23)KET(0.5)T(-0.5)EK	RKADEITKETTEK	Yes	>Quantification (Relative expression)	0.125811	0.118147	0.11638	0.222327	0.197644	0.219691	>Statistical analysis	0.120113	0.21322	1.77517	UP	0.000367062	0.00185646	YES	YES
>Phosphoprotoeme identification	2289	1085	Q86VQ3-2	Q86VQ3	TXNDC2	Isoform 2 of Thioredoxin domain-containing protein 2	37	0.999935	1.03737e-70	148.19	68.168	S	13	4	2.9929	5470900000	43.7609	1;2;3	SSANTSHPKQDDS(1)PK	S(-53.01)S(-53.01)ANT(-48.91)S(-43.76)HPKQDDS(43.76)PK	HPKQDDSPKSSEE	Yes	>Quantification (Relative expression)	0.124863	0.134973	0.130901	0.195608	0.202854	0.19836	>Statistical analysis	0.130246	0.19894	1.52742	UP	4.52898e-05	0.000600643	YES	YES
>Phosphoprotoeme identification	3666	1281	Q9NR20-5	Q9NR20	DYRK4	Isoform 5 of Dual specificity tyrosine-phosphorylation-regulated kinase 4	445	0.530447	0.0256746	27.767	27.767	T	8	3	-2.7871	122740000	0.503636	2	ADEIT(0.997)KET(0.53)T(0.473)EK	ADEIT(22.23)KET(0.5)T(-0.5)EK	DEITKETTEKTKD	Yes	>Quantification (Relative expression)	0.125811	0.118147	0.11638	0.222327	0.197644	0.219691	>Statistical analysis	0.120113	0.21322	1.77517	UP	0.000367062	0.00185646	YES	YES
>Phosphoprotoeme identification	3661	1275	Q9HBV2	Q9HBV2	SPACA1	Sperm acrosome membrane-associated protein 1	257	0.997093	0	310.49	223.99	T	3	2	0.082558	102790000000	25.3526	1;2;3;4	AS(0.003)T(0.997)PEVQS(1)EQSSVR	AS(-25.35)T(25.35)PEVQS(49.29)EQS(-49.29)S(-62.68)VR	WGAKASTPEVQSE	Yes	>Quantification (Relative expression)	0.122962	0.133537	0.121163	0.211482	0.210641	0.212142	>Statistical analysis	0.125887	0.211422	1.67945	UP	2.51686e-05	0.000498034	YES	YES
>Phosphoprotoeme identification	2050	1001	Q5JX69	Q5JX69	FAM209B	Protein FAM209B	143	0.999957	3.04429e-24	153.18	98.169	S	9	2	0.71172	660700000	43.6582	1;2	GAMATGS(1)GS(1)NLKLR	GAMAT(-33.91)GS(33.91)GS(43.66)NLKLR	MATGSGSNLKLRR	Yes	>Quantification (Relative expression)	0.0896741	0.0990353	0.0828766	0.245173	0.244675	0.231047	>Statistical analysis	0.0905287	0.240298	2.65439	UP	2.21315e-05	0.000490938	YES	NO
>Phosphoprotoeme identification	2280	1081	Q7Z6Z7-2	Q7Z6Z7	HUWE1	Isoform 2 of E3 ubiquitin-protein ligase HUWE1	3347	0.995783	1.99673e-06	81.448	81.448	S	8	3	0.14669	148510000	24.0337	1	TKET(0.004)NCES(0.996)DRER	T(-35.46)KET(-24.03)NCES(24.03)DRER	KETNCESDRERGN	Yes	>Quantification (Relative expression)	0.0950409	0.0771008	0.0817425	0.232246	0.267376	0.246494	>Statistical analysis	0.0846281	0.248705	2.9388	UP	0.000141665	0.00100493	YES	YES
>Phosphoprotoeme identification	2572	1170	Q8WU17	Q8WU17	RNF139	E3 ubiquitin-protein ligase RNF139	531	1	0.00638085	40.377	40.377	S	4	3	-0.16871	152320000	40.3775	1	KINS(1)LPEIK	KINS(40.38)LPEIK	AVKKINSLPEIKG	Yes	>Quantification (Relative expression)	0.0716468	0.0682512	0.0833993	0.263056	0.252441	0.261206	>Statistical analysis	0.0744324	0.258901	3.47834	UP	5.20102e-06	0.000304311	YES	YES
>Phosphoprotoeme identification	2379	1108	Q8IZT6	Q8IZT6	ASPM	Abnormal spindle-like microcephaly-associated protein	2562	0.625743	0.025524	26.49	26.49	S	7	2	-5.4596	1267800000	0	2	AS(0.074)IVIQS(0.626)T(0.624)Y(0.611)RMY(0.065)R	AS(-9.91)IVIQS(0)T(0)Y(0)RMY(-10.13)R	ASIVIQSTYRMYR	Yes	>Quantification (Relative expression)	0.0285912	0.0361702	0.0237778	0.297011	0.285825	0.328624	>Statistical analysis	0.0295131	0.30382	10.2944	UP	3.27758e-05	0.000523011	YES	YES
>Phosphoprotoeme identification	2374	1106	Q8IZ16	Q8IZ16	C7orf61	Uncharacterized protein C7orf61	136	0.934055	4.30521e-23	119.08	119.08	S	7	2	-0.19976	291100000	15.2106	2	SSVS(0.028)S(0.017)AS(0.934)VS(0.105)S(0.916)QVR	S(-62.26)S(-55.64)VS(-15.21)S(-17.54)AS(15.21)VS(-10.31)S(10.31)QVR	SSVSSASVSSQVR	Yes	>Quantification (Relative expression)	0.119514	0.124284	0.12833	0.208584	0.205811	0.197817	>Statistical analysis	0.124043	0.204071	1.64516	UP	4.10939e-05	0.000580495	YES	YES
>Phosphoprotoeme identification	2375	1106	Q8IZ16	Q8IZ16	C7orf61	Uncharacterized protein C7orf61	139	0.947248	4.30521e-23	119.08	103.13	S	10	2	-0.076521	235200000	12.5705	1;2	SSVSSASVS(0.052)S(0.947)QVR	S(-73.35)S(-70.26)VS(-48.85)S(-41.87)AS(-35.49)VS(-12.57)S(12.57)QVR	SSASVSSQVRTQS	Yes	>Quantification (Relative expression)	0.119514	0.124284	0.12833	0.208584	0.205811	0.197817	>Statistical analysis	0.124043	0.204071	1.64516	UP	4.10939e-05	0.000580495	YES	YES
>Phosphoprotoeme identification	2370	1106	Q8IZ16	Q8IZ16	C7orf61	Uncharacterized protein C7orf61	204	1	0.025446	62.969	62.969	S	5	2	0.21513	65261000	62.9689	1	LDAQS(1)PL	LDAQS(62.97)PL	LKLDAQSPL____	Yes	>Quantification (Relative expression)	0.119278	0.13347	0.126399	0.203112	0.214771	0.20297	>Statistical analysis	0.126382	0.206951	1.6375	UP	0.000141781	0.00100493	YES	YES
>Phosphoprotoeme identification	2373	1106	Q8IZ16	Q8IZ16	C7orf61	Uncharacterized protein C7orf61	134	0.832081	8.02527e-26	143.25	80.414	S	5	2	0.12531	327560000	6.46084	1;2	S(0.001)S(0.005)VS(0.272)S(0.832)AS(0.888)VS(0.001)S(0.001)QVR	S(-29.81)S(-24.1)VS(-6.46)S(6.46)AS(8.23)VS(-30.16)S(-34.25)QVR	WKSSVSSASVSSQ	Yes	>Quantification (Relative expression)	0.119514	0.124284	0.12833	0.208584	0.205811	0.197817	>Statistical analysis	0.124043	0.204071	1.64516	UP	4.10939e-05	0.000580495	YES	YES
>Phosphoprotoeme identification	2594	1180	Q92526-2	Q92526	CCT6B	Isoform 2 of T-complex protein 1 subunit zeta-2	9	1	7.1948e-09	119.87	63.662	S	4	3	0.19048	3425300000	63.6623	1	AVNS(1)KAEVAR	AVNS(63.66)KAEVAR	AIKAVNSKAEVAR	Yes	>Quantification (Relative expression)	0.100697	0.0898179	0.0872834	0.231416	0.243373	0.236995	>Statistical analysis	0.0925996	0.237261	2.56223	UP	1.13075e-05	0.000390442	YES	YES
>Phosphoprotoeme identification	1878	985	Q53TS8-4	Q53TS8	C2CD6	Isoform 4 of C2 calcium-dependent domain-containing protein 6	720	0.652345	0.00835683	45.438	45.438	S	4	2	1.287	26393000	4.58091	1	S(0.06)S(0.06)S(0.227)S(0.652)MEDNVLEK	S(-10.35)S(-10.35)S(-4.58)S(4.58)MEDNVLEK	HDKSSSSMEDNVL	Yes	>Quantification (Relative expression)	0.115915	0.14024	0.112632	0.235869	0.226936	0.168408	>Statistical analysis	0.122929	0.210404	1.71159	UP	0.0187203	0.0317574	YES	YES
>Phosphoprotoeme identification	974	541	G3V3A5	G3V3A5	TTC6	Tetratricopeptide repeat protein 6	645	0.995476	7.67319e-11	104.55	104.55	S	4	3	0.30806	90657000	24.6743	1	KS(0.003)AS(0.995)FES(0.001)IQK	KS(-24.67)AS(24.67)FES(-29.45)IQK	LPRKSASFESIQK	Yes	>Quantification (Relative expression)	0.129042	0.123358	0.141085	0.192855	0.200479	0.213181	>Statistical analysis	0.131162	0.202172	1.54139	UP	0.000849078	0.00316706	YES	YES
>Phosphoprotoeme identification	972	540	G3V2U7	G3V2U7	ACYP1	Acylphosphatase	123	0.999995	3.54885e-10	115.1	115.1	S	4	2	0.34044	1045700000	52.7622	1	LDYS(1)DFQIVK	LDY(-52.76)S(52.76)DFQIVK	ILKLDYSDFQIVK	Yes	>Quantification (Relative expression)	0.106662	0.112477	0.106434	0.225276	0.228378	0.220773	>Statistical analysis	0.108524	0.224809	2.07151	UP	2.52103e-06	0.000208965	YES	YES
>Phosphoprotoeme identification	971	539	G3V2V6	G3V2V6	ATP6V1D	V-type proton ATPase subunit D	117	1	0.00581768	40.475	40.475	S	3	3	-0.52257	37720000	40.4755	1	EKS(1)EKDLEQR	EKS(40.48)EKDLEQR	KILKEKSEKDLEQ	Yes	>Quantification (Relative expression)	0.120583	0.115098	0.1334	0.181134	0.22462	0.225165	>Statistical analysis	0.123027	0.210306	1.70943	UP	0.00496508	0.010973	YES	YES
>Phosphoprotoeme identification	979	546	G5E9A6	G5E9A6	USP11	Ubiquitin carboxyl-terminal hydrolase	204	0.98698	0.000681083	65.477	65.477	S	6	3	0.6995	60007000	18.797	1	LWAKNS(0.987)EGS(0.013)LDR	LWAKNS(18.8)EGS(-18.8)LDR	RLWAKNSEGSLDR	Yes	>Quantification (Relative expression)	0.132856	0.120919	0.121263	0.223399	0.203539	0.198023	>Statistical analysis	0.125013	0.20832	1.66639	UP	0.000649053	0.0026751	YES	YES
>Phosphoprotoeme identification	182	105	A0A0C4DGW7	A0A0C4DGW7	FAM47A	Protein FAM47A	503	0.640344	0.0297407	23.676	23.676	S	4	3	0.83944	35712000	0	2	RT(0.64)S(0.64)S(0.64)LRS(0.079)EPPK	RT(0)S(0)S(0)LRS(-10.67)EPPK	KTRRTSSLRSEPP	Yes	>Quantification (Relative expression)	0.134578	0.124657	0.11531	0.227739	0.224665	0.173051	>Statistical analysis	0.124848	0.208485	1.66991	UP	0.0108325	0.0202786	YES	YES
>Phosphoprotoeme identification	183	106	A0A0C4DGY6	A0A0C4DGY6	DOCK7	Dedicator of cytokinesis protein 7 (Fragment)	70	0.509152	0.0315119	18.625	18.625	S	3	2	-0.85863	0	0	2	RRS(0.509)MS(0.509)IDDT(0.982)PR	RRS(0)MS(0)IDDT(14.28)PR	DDLKRRSMSIDDT	Yes	>Quantification (Relative expression)	0.137523	0.139054	0.119958	0.175334	0.199467	0.228663	>Statistical analysis	0.132178	0.201155	1.52184	UP	0.0141723	0.0252479	YES	YES
>Phosphoprotoeme identification	181	105	A0A0C4DGW7	A0A0C4DGW7	FAM47A	Protein FAM47A	502	0.640344	0.0297407	23.676	23.676	S	3	3	0.83944	35712000	0	2	RT(0.64)S(0.64)S(0.64)LRS(0.079)EPPK	RT(0)S(0)S(0)LRS(-10.67)EPPK	PKTRRTSSLRSEP	Yes	>Quantification (Relative expression)	0.134578	0.124657	0.11531	0.227739	0.224665	0.173051	>Statistical analysis	0.124848	0.208485	1.66991	UP	0.0108325	0.0202786	YES	YES
>Phosphoprotoeme identification	184	106	A0A0C4DGY6	A0A0C4DGY6	DOCK7	Dedicator of cytokinesis protein 7 (Fragment)	72	0.509152	0.0315119	18.625	18.625	S	5	2	-0.85863	0	0	2	RRS(0.509)MS(0.509)IDDT(0.982)PR	RRS(0)MS(0)IDDT(14.28)PR	LKRRSMSIDDTPR	Yes	>Quantification (Relative expression)	0.137523	0.139054	0.119958	0.175334	0.199467	0.228663	>Statistical analysis	0.132178	0.201155	1.52184	UP	0.0141723	0.0252479	YES	YES
>Phosphoprotoeme identification	185	107	E5RJH3	E5RJH3	RPL30	60S ribosomal protein L30	16	0.999983	0.00737325	76.332	76.332	S	7	2	0.013921	199520000	47.755	1	SLESINS(1)R	S(-65.74)LES(-47.76)INS(47.76)R	SLESINSRLQLVM	Yes	>Quantification (Relative expression)	0.134805	0.118273	0.122327	0.213479	0.211256	0.199862	>Statistical analysis	0.125135	0.208199	1.6638	UP	0.000218954	0.00130934	YES	YES
>Phosphoprotoeme identification	2623	1202	Q96JQ2	Q96JQ2	CLMN	Calmin	635	0.990008	0.000124058	34.372	34.372	S	10	4	-0.64656	65358000	21.0552	1	MDKHEPHQDS(0.99)GEEAEGCPS(0.008)APEET(0.002)PVDK	MDKHEPHQDS(21.06)GEEAEGCPS(-21.06)APEET(-26.48)PVDK	HEPHQDSGEEAEG	Yes	>Quantification (Relative expression)	0.0705006	0.108397	0.0931596	0.253812	0.196126	0.278005	>Statistical analysis	0.0906857	0.242648	2.6757	UP	0.00468533	0.0104608	YES	YES
>Phosphoprotoeme identification	2620	1202	Q96JQ2	Q96JQ2	CLMN	Calmin	921	0.700388	0.000628379	43.884	17.214	S	6	4	0.26701	75319000	4.19247	3	HT(0.443)HRS(0.7)S(0.7)ES(0.766)DHFS(0.22)Y(0.171)VQLR	HT(-4.19)HRS(4.19)S(4.19)ES(7.31)DHFS(-10.51)Y(-12.11)VQLR	RHTHRSSESDHFS	Yes	>Quantification (Relative expression)	0.108186	0.119743	0.111479	0.22749	0.215343	0.21776	>Statistical analysis	0.113136	0.220197	1.94631	UP	2.94889e-05	0.000519702	YES	YES
>Phosphoprotoeme identification	2621	1202	Q96JQ2	Q96JQ2	CLMN	Calmin	923	0.776593	0.000628379	43.884	43.884	S	8	3	-0.17191	75319000	5.82008	3	HT(0.487)HRS(0.867)S(0.645)ES(0.777)DHFS(0.22)Y(0.005)VQLR	HT(-1.71)HRS(6.06)S(1.71)ES(5.82)DHFS(-5.82)Y(-22.62)VQLR	THRSSESDHFSYV	Yes	>Quantification (Relative expression)	0.108186	0.119743	0.111479	0.22749	0.215343	0.21776	>Statistical analysis	0.113136	0.220197	1.94631	UP	2.94889e-05	0.000519702	YES	YES
>Phosphoprotoeme identification	2628	1202	Q96JQ2	Q96JQ2	CLMN	Calmin	907	0.989894	8.57655e-20	153.15	153.15	S	4	3	-0.11236	378580000	19.9744	1;2	TSHS(0.99)DS(0.01)SIYLR	T(-41.52)S(-41.52)HS(19.97)DS(-19.97)S(-50.58)IY(-116.64)LR	PSRTSHSDSSIYL	Yes	>Quantification (Relative expression)	0.122663	0.128992	0.137023	0.225302	0.207078	0.198811	>Statistical analysis	0.129559	0.210397	1.62394	UP	0.000800703	0.00304369	YES	YES
>Phosphoprotoeme identification	2629	1202	Q96JQ2	Q96JQ2	CLMN	Calmin	909	0.502353	0.00980696	33.36	33.36	S	6	3	0.51	122410000	0	2	T(0.187)S(0.187)HS(0.614)DS(0.502)S(0.502)IY(0.008)LRR	T(-5.19)S(-5.19)HS(5.19)DS(0)S(0)IY(-21.44)LRR	RTSHSDSSIYLRR	Yes	>Quantification (Relative expression)	0.122663	0.128992	0.137023	0.225302	0.207078	0.198811	>Statistical analysis	0.129559	0.210397	1.62394	UP	0.000800703	0.00304369	YES	YES
>Phosphoprotoeme identification	1919	989	Q5CZC0	Q5CZC0	FSIP2	Fibrous sheath-interacting protein 2	5902	0.589181	0.000224876	62.055	62.055	S	4	4	-0.012892	186180000	1.56612	1	KPS(0.411)S(0.589)DKIPSIDK	KPS(-1.57)S(1.57)DKIPS(-46.51)IDK	MMRKPSSDKIPSI	Yes	>Quantification (Relative expression)	0.250438	0.223906	0.242266	0.100558	0.0989934	0.0838395	>Statistical analysis	0.23887	0.0944635	-2.5287	DOWN	0.000108532	0.000882451	YES	YES
>Phosphoprotoeme identification	860	453	E9PH18	E9PH18	DNAJB6	DnaJ homolog subfamily B member 6	182	1	1.2386e-41	92.264	92.264	S	10	3	0.43349	0	92.2638	1	APGPWDPLAS(1)AAGLK	APGPWDPLAS(92.26)AAGLK	PWDPLASAAGLKE	Yes	>Quantification (Relative expression)	0.278566	0.279462	0.224088	0.0589955	0.05837	0.100519	>Statistical analysis	0.260705	0.0726283	-3.58958	DOWN	0.00122136	0.00390626	YES	YES
>Phosphoprotoeme identification	865	456	E9PIU8	E9PIU8	ECHDC1	Ethylmalonyl-CoA decarboxylase	10	0.925146	0.0246353	59.153	59.153	S	3	2	0.019367	81489000	10.9954	1	T(0.074)AS(0.925)LS(0.001)GR	T(-11)AS(11)LS(-28.56)GR	SLLKTASLSGRTK	Yes	>Quantification (Relative expression)	0.113784	0.117266	0.126811	0.177461	0.238716	0.225963	>Statistical analysis	0.119287	0.214047	1.79439	UP	0.00764491	0.0152489	YES	YES
>Phosphoprotoeme identification	864	455	E9PN66	E9PN66	TP53I11	Tumor protein p53-inducible protein 11 (Fragment)	14	0.999567	6.6465e-16	149.32	149.32	S	3	3	-0.009486	600830000	33.6333	1	KHS(1)QTDLVSR	KHS(33.63)QT(-33.63)DLVS(-75.03)R	PLMKKHSQTDLVS	Yes	>Quantification (Relative expression)	0.119928	0.11334	0.134154	0.20155	0.235338	0.225019	>Statistical analysis	0.122474	0.220636	1.80149	UP	0.00111618	0.00368439	YES	NO
>Phosphoprotoeme identification	866	457	E9PS57	E9PS57	NPIPB6	Nuclear pore complex-interacting protein family member B6	367	1	2.10426e-05	78.69	78.69	S	8	4	0.44669	110720000	78.6898	1	RVDEVEQS(1)PKPK	RVDEVEQS(78.69)PKPK	VDEVEQSPKPKRQ	Yes	>Quantification (Relative expression)	0.118144	0.119736	0.109857	0.228401	0.195504	0.228358	>Statistical analysis	0.115912	0.217421	1.87573	UP	0.000872867	0.00321163	YES	YES
>Phosphoprotoeme identification	2025	994	Q5JQC9-2	Q5JQC9	AKAP4	Isoform 2 of A-kinase anchor protein 4	434	0.840145	1.25903e-09	103.88	103.88	S	1	2	0.1213	419580000	7.20214	2	S(0.84)QS(0.161)LS(0.998)YASLK	S(7.2)QS(-7.2)LS(29.09)Y(-39.77)AS(-33.62)LK	EEKETKSQSLSYA	Yes	>Quantification (Relative expression)	0.207941	0.205893	0.213785	0.114121	0.134124	0.127124	>Statistical analysis	0.209206	0.125123	-1.672	DOWN	0.000184441	0.00120169	YES	NO
>Phosphoprotoeme identification	2026	994	Q5JQC9-2	Q5JQC9	AKAP4	Isoform 2 of A-kinase anchor protein 4	436	0.787728	1.83102e-10	118.16	43.05	S	3	2	0.37596	2471700000	5.86731	1;3	S(0.211)QS(0.788)LS(0.749)Y(0.276)AS(0.977)LK	S(-5.87)QS(5.87)LS(4.67)Y(-4.67)AS(15.59)LK	KETKSQSLSYASL	Yes	>Quantification (Relative expression)	0.207941	0.205893	0.213785	0.114121	0.134124	0.127124	>Statistical analysis	0.209206	0.125123	-1.672	DOWN	0.000184441	0.00120169	YES	NO
>Phosphoprotoeme identification	2027	994	Q5JQC9-2	Q5JQC9	AKAP4	Isoform 2 of A-kinase anchor protein 4	438	0.998401	3.17255e-37	176.83	103.88	S	5	2	0.1213	12871000000	29.0858	1;2;3	S(0.84)QS(0.161)LS(0.998)YASLK	S(7.2)QS(-7.2)LS(29.09)Y(-39.77)AS(-33.62)LK	TKSQSLSYASLKA	Yes	>Quantification (Relative expression)	0.207941	0.205893	0.213785	0.114121	0.134124	0.127124	>Statistical analysis	0.209206	0.125123	-1.672	DOWN	0.000184441	0.00120169	YES	NO
>Phosphoprotoeme identification	2020	994	Q5JQC9-2	Q5JQC9	AKAP4	Isoform 2 of A-kinase anchor protein 4	594	0.995732	0.000286828	38.925	28.333	S	4	3	-1.0414	143590000	26.6892	1	QLES(0.996)HRAPGPS(0.002)T(0.002)CQK	QLES(26.69)HRAPGPS(-26.69)T(-26.69)CQK	SVKQLESHRAPGP	Yes	>Quantification (Relative expression)	0.22262	0.203582	0.210976	0.109185	0.153054	0.107497	>Statistical analysis	0.212393	0.123245	-1.72333	DOWN	0.00498014	0.0109868	YES	NO
>Phosphoprotoeme identification	2021	994	Q5JQC9-2	Q5JQC9	AKAP4	Isoform 2 of A-kinase anchor protein 4	309	0.999559	1.12974e-31	117.62	117.62	S	3	3	0.15376	2634200000	33.4547	1;2	QMS(1)QRES(0.976)KEFADS(0.025)ISK	QMS(33.45)QRES(16.02)KEFADS(-16.02)IS(-46.63)K	SGDKQMSQRESKE	Yes	>Quantification (Relative expression)	0.240055	0.23168	0.244071	0.0890257	0.0958306	0.0937456	>Statistical analysis	0.238602	0.0928673	-2.56928	DOWN	3.9936e-06	0.000248269	YES	NO
>Phosphoprotoeme identification	2022	994	Q5JQC9-2	Q5JQC9	AKAP4	Isoform 2 of A-kinase anchor protein 4	301	1	1.63185e-17	126.16	88.565	S	11	3	-0.21201	1099200000	78.6524	1;2;3;4	S(0.004)FLYS(0.995)ELS(1)NKS(1)K	S(-23.54)FLY(-39.66)S(23.54)ELS(61.79)NKS(78.65)K	SELSNKSKSGDKQ	Yes	>Quantification (Relative expression)	0.249644	0.233976	0.254013	0.0759759	0.0858417	0.0909846	>Statistical analysis	0.245878	0.0842674	-2.91783	DOWN	2.75757e-05	0.000519702	YES	NO
>Phosphoprotoeme identification	2023	994	Q5JQC9-2	Q5JQC9	AKAP4	Isoform 2 of A-kinase anchor protein 4	303	0.891878	0.00887963	33.265	33.265	S	3	4	0.090411	108240000	9.66928	1	S(0.096)KS(0.892)GDKQMS(0.012)QR	S(-9.67)KS(9.67)GDKQMS(-18.76)QR	LSNKSKSGDKQMS	Yes	>Quantification (Relative expression)	0.243853	0.232418	0.251658	0.0877358	0.0937022	0.0889049	>Statistical analysis	0.242643	0.0901143	-2.69261	DOWN	1.31011e-05	0.00040324	YES	NO
>Phosphoprotoeme identification	2028	994	Q5JQC9-2	Q5JQC9	AKAP4	Isoform 2 of A-kinase anchor protein 4	441	0.999993	5.10756e-29	108.49	104.2	S	8	2	0.35235	5820300000	51.668	1;2;3	SQS(0.004)LS(0.996)YAS(1)LK	S(-43.88)QS(-24.34)LS(24.34)Y(-58.65)AS(51.67)LK	QSLSYASLKAGSH	Yes	>Quantification (Relative expression)	0.207941	0.205893	0.213785	0.114121	0.134124	0.127124	>Statistical analysis	0.209206	0.125123	-1.672	DOWN	0.000184441	0.00120169	YES	NO
>Phosphoprotoeme identification	2029	994	Q5JQC9-2	Q5JQC9	AKAP4	Isoform 2 of A-kinase anchor protein 4	446	1	5.10756e-29	108.49	108.49	S	13	4	-0.050539	217140000	77.5565	3	S(0.018)QS(0.118)LS(0.863)Y(0.002)AS(0.999)LKAGS(1)HDPK	S(-16.94)QS(-8.66)LS(8.66)Y(-26.94)AS(31.32)LKAGS(77.56)HDPK	ASLKAGSHDPKCR	Yes	>Quantification (Relative expression)	0.222938	0.214357	0.214604	0.105074	0.131191	0.106241	>Statistical analysis	0.2173	0.114169	-1.90331	DOWN	0.000327096	0.00172753	YES	NO
>Phosphoprotoeme identification	2758	1255	Q9C093	Q9C093	SPEF2	Sperm flagellar protein 2	1813	0.789571	0.00234441	38.996	38.996	S	12	3	0.89948	256540000	7.07885	1	S(0.023)EHVQGS(0.155)DGERS(0.79)PS(0.033)R	S(-15.34)EHVQGS(-7.08)DGERS(7.08)PS(-13.84)R	GSDGERSPSRHTE	Yes	>Quantification (Relative expression)	0.104765	0.119001	0.140935	0.22703	0.200913	0.209764	>Statistical analysis	0.121567	0.212569	1.74857	UP	0.0022036	0.00592825	YES	YES
>Phosphoprotoeme identification	883	479	F2Z393	F2Z393	TALDO1	Transaldolase	237	0.999999	0.00881132	74.611	74.611	S	7	2	0.053653	23793000	58.3233	1	TIVMGAS(1)FR	T(-58.32)IVMGAS(58.32)FR	TIVMGASFRNTGE	Yes	>Quantification (Relative expression)	0.114249	0.115253	0.111084	0.221731	0.210081	0.227602	>Statistical analysis	0.113529	0.219805	1.93612	UP	3.6499e-05	0.000555679	YES	YES
>Phosphoprotoeme identification	882	478	F2Z388	F2Z388	RPL35	60S ribosomal protein L35	29	1	0.0197977	31.745	31.745	S	10	3	1.2198	46903000	31.7447	1	QLDDLKVELS(1)QLR	QLDDLKVELS(31.74)QLR	DLKVELSQLRVAK	Yes	>Quantification (Relative expression)	0.269228	0.254573	0.254868	0.0566812	0.0792881	0.0853609	>Statistical analysis	0.259557	0.0737767	-3.51814	DOWN	4.89516e-05	0.000624237	YES	YES
>Phosphoprotoeme identification	880	476	F2Z2K0	F2Z2K0	NSFL1C	NSFL1 cofactor p47	176	0.994825	3.41166e-15	101.53	101.53	S	3	3	1.0106	166680000	22.8379	1	QHS(0.995)S(0.005)QDVHVVLK	QHS(22.84)S(-22.84)QDVHVVLK	GEKRQHSSQDVHV	Yes	>Quantification (Relative expression)	0.132866	0.138124	0.119003	0.203773	0.209711	0.211276	>Statistical analysis	0.129998	0.208253	1.60198	UP	0.000218879	0.00130934	YES	YES
>Phosphoprotoeme identification	889	485	F5GY11	F5GY11	STARD10	START domain-containing protein 10	238	0.999975	3.59264e-08	79.837	79.837	S	9	2	0.09702	101660000	47.4707	1	MGGAGGEGS(1)DDDTSLT	MGGAGGEGS(47.47)DDDT(-47.47)S(-51.72)LT(-62.21)	GAGGEGSDDDTSL	Yes	>Quantification (Relative expression)	0.125542	0.12639	0.130198	0.201362	0.193854	0.197377	>Statistical analysis	0.127377	0.197531	1.55076	UP	1.11936e-05	0.000390442	YES	YES
>Phosphoprotoeme identification	888	484	F5GXU9	F5GXU9	BCKDHA	2-oxoisovalerate dehydrogenase subunit alpha (Fragment)	308	0.79702	0.000928268	52.172	52.172	S	5	3	-0.25818	19259000	7.17399	1	IGHHS(0.797)T(0.153)S(0.047)DDS(0.001)S(0.001)AYR	IGHHS(7.17)T(-7.17)S(-12.26)DDS(-27.69)S(-27.69)AY(-37.38)R	YRIGHHSTSDDSS	Yes	>Quantification (Relative expression)	0.110047	0.121242	0.161919	0.178827	0.214972	0.212992	>Statistical analysis	0.131069	0.202264	1.54318	UP	0.0222846	0.0367071	YES	YES
>Phosphoprotoeme identification	3148	136	P0DPH9	P0DPH9	CXorf51B	Uncharacterized protein CXorf51B	105	0.550384	0.0142271	28.748	28.748	T	11	3	-1.4762	106480000	0.415752	2	KEEADKEQS(0.944)ET(0.55)S(0.505)VL	KEEADKEQS(9.49)ET(0.42)S(-0.42)VL	DKEQSETSVL___	Yes	>Quantification (Relative expression)	0.136349	0.108496	0.102378	0.223314	0.211439	0.208902	>Statistical analysis	0.115741	0.214552	1.85372	UP	0.000961443	0.00338719	YES	YES
>Phosphoprotoeme identification	773	394	D6R9Z7	D6R9Z7	COX7C	Cytochrome c oxidase polypeptide VIIc	17	0.941804	0.00318165	65.842	65.842	S	1	3	-1.0242	4301400	12.0907	1	S(0.942)HY(0.058)EEGPGK	S(12.09)HY(-12.09)EEGPGK	TSVVRRSHYEEGP	Yes	>Quantification (Relative expression)	0.125346	0.10621	0.120541	0.214721	0.222152	0.201376	>Statistical analysis	0.117366	0.21275	1.81271	UP	0.000337486	0.00175356	YES	NO
>Phosphoprotoeme identification	779	398	D6RDM2	D6RDM2	SCLT1	Sodium channel and clathrin linker 1	3	0.987846	0.0346168	15.514	15.514	S	3	3	2.8295	0	14.3792	4	MES(0.988)FS(0.988)KY(0.667)S(0.691)S(0.667)VQK	MES(14.38)FS(14.38)KY(0)S(0.32)S(0)VQK	____MESFSKYSS	Yes	>Quantification (Relative expression)	0.209627	0.213276	0.22247	0.113989	0.113225	0.127414	>Statistical analysis	0.215124	0.118209	-1.81986	DOWN	8.51388e-05	0.000784118	YES	YES
>Phosphoprotoeme identification	75	41	B4DDC6	B4DDC6	PTGES3	Prostaglandin E synthase 3	46	0.999659	4.96259e-09	124.62	67.234	S	4	3	0.10165	205950000	34.6675	1	KGES(1)GQSWPR	KGES(34.67)GQS(-34.67)WPR	CLRKGESGQSWPR	Yes	>Quantification (Relative expression)	0.251863	0.231893	0.23865	0.13279	0.113132	0	>Statistical analysis	0.240802	0.0819738	-2.93755	DOWN	0.0190955	0.0323204	YES	YES
>Phosphoprotoeme identification	1040	599	H3BP35	H3BP35	MVD	Diphosphomevalonate decarboxylase (Fragment)	96	0.999841	0.00019607	54.834	54.834	S	3	4	-0.19513	588850000	39.6717	1	RNS(1)RDGDPLPSSLSCK	RNS(39.67)RDGDPLPS(-39.67)S(-43.41)LS(-52.76)CK	ARKRRNSRDGDPL	Yes	>Quantification (Relative expression)	0.131318	0.136359	0.120467	0.200303	0.193057	0.20801	>Statistical analysis	0.129381	0.200457	1.54935	UP	0.000368038	0.00185825	YES	YES
>Phosphoprotoeme identification	1045	604	H3BTN5	H3BTN5	PKM	Pyruvate kinase (Fragment)	249	1	0.00100569	68.277	68.277	S	3	4	-0.15558	111930000	68.2774	1	KAS(1)DVHEVRK	KAS(68.28)DVHEVRK	SFIRKASDVHEVR	Yes	>Quantification (Relative expression)	0.211908	0.201891	0.19153	0.10469	0.154411	0.13557	>Statistical analysis	0.201777	0.131557	-1.53376	DOWN	0.0109105	0.0203864	YES	YES
>Phosphoprotoeme identification	1044	603	H3BTA9	H3BTA9	TBC1D21	TBC1 domain family member 21	15	0.759935	1.64762e-07	98.654	98.654	S	2	2	-0.22084	149030000	5.00449	1	QS(0.76)AS(0.24)FILVK	QS(5)AS(-5)FILVK	SLSARQSASFILV	Yes	>Quantification (Relative expression)	0.228213	0.204624	0.226005	0.100385	0.119958	0.120815	>Statistical analysis	0.219614	0.113719	-1.93119	DOWN	0.000459703	0.0021705	YES	YES
>Phosphoprotoeme identification	1049	605	H3BVG0	H3BVG0	NUP93	Nuclear pore complex protein Nup93	767	0.839469	0.00423344	53.491	53.491	S	3	2	0.14939	1217000000	7.87669	1	GT(0.137)S(0.839)PS(0.011)S(0.004)S(0.004)S(0.004)RPQR	GT(-7.88)S(7.88)PS(-18.64)S(-23.16)S(-23.16)S(-23.16)RPQR	KRLKGTSPSSSSR	Yes	>Quantification (Relative expression)	0.0959143	0.100546	0.117637	0.218285	0.261225	0.206393	>Statistical analysis	0.104699	0.228634	2.18373	UP	0.00229116	0.00605526	YES	YES
>Phosphoprotoeme identification	3128	106	A0A0C4DGY6	A0A0C4DGY6	DOCK7	Dedicator of cytokinesis protein 7 (Fragment)	76	0.981696	0.0315119	18.625	18.625	T	9	2	-0.85863	0	14.2841	2	RRS(0.509)MS(0.509)IDDT(0.982)PR	RRS(0)MS(0)IDDT(14.28)PR	SMSIDDTPRGSWA	Yes	>Quantification (Relative expression)	0.137523	0.139054	0.119958	0.175334	0.199467	0.228663	>Statistical analysis	0.132178	0.201155	1.52184	UP	0.0141723	0.0252479	YES	YES
>Phosphoprotoeme identification	3121	74	A0A0A0MRS8	A0A0A0MRS8	KIF17	Kinesin-like protein	150	0.958985	0.0320998	24.853	24.853	T	1	2	-1.6689	0	13.6887	1	T(0.959)GAT(0.041)GERLK	T(13.69)GAT(-13.69)GERLK	SERQSKTGATGER	Yes	>Quantification (Relative expression)	0.0865859	0.098514	0.0921183	0.250625	0.241631	0.230525	>Statistical analysis	0.0924061	0.240927	2.60727	UP	2.5369e-05	0.000498034	YES	YES
>Phosphoprotoeme identification	3127	105	A0A0C4DGW7	A0A0C4DGW7	FAM47A	Protein FAM47A	501	0.640344	0.0297407	23.676	23.676	T	2	3	0.83944	35712000	0	2	RT(0.64)S(0.64)S(0.64)LRS(0.079)EPPK	RT(0)S(0)S(0)LRS(-10.67)EPPK	PPKTRRTSSLRSE	Yes	>Quantification (Relative expression)	0.134578	0.124657	0.11531	0.227739	0.224665	0.173051	>Statistical analysis	0.124848	0.208485	1.66991	UP	0.0108325	0.0202786	YES	YES
>Phosphoprotoeme identification	1460	794	P16403	P16403	H1-2	Histone H1.2	58	1	0.00227635	46.892	46.892	S	6	3	0.71658	157420000	46.8917	2	ERS(1)GVS(1)LAALKK	ERS(46.89)GVS(46.89)LAALKK	KERSGVSLAALKK	Yes	>Quantification (Relative expression)	0.0839068	0.0980032	0.0892582	0.234757	0.246018	0.248057	>Statistical analysis	0.0903894	0.242944	2.68775	UP	1.26687e-05	0.000397931	YES	YES
>Phosphoprotoeme identification	1463	794	P16403	P16403	H1-2	Histone H1.2	36	0.995908	1.48311e-23	124.63	124.63	S	3	3	0.174	411350000	23.8625	1	KAS(0.996)GPPVS(0.004)ELITK	KAS(23.86)GPPVS(-23.86)ELIT(-80.44)K	GTPRKASGPPVSE	Yes	>Quantification (Relative expression)	0.0887698	0.0906565	0.0829388	0.244466	0.226757	0.249967	>Statistical analysis	0.087455	0.240397	2.7488	UP	3.19871e-05	0.000522215	YES	YES
>Phosphoprotoeme identification	3443	981	Q504T0	Q504T0	ZNF101	ZNF101 protein	48	0.546779	0.00483906	37.884	37.884	T	10	2	1.7468	300040000	0	2	NLAS(0.686)ES(0.319)NGKT(0.547)RT(0.448)LR	NLAS(2.21)ES(-2.21)NGKT(0)RT(0)LR	SESNGKTRTLRIC	Yes	>Quantification (Relative expression)	0.28423	0.290527	0.298478	0.0227537	0.0673338	0.0366776	>Statistical analysis	0.291078	0.042255	-6.88861	DOWN	5.55897e-05	0.000670616	YES	YES
>Phosphoprotoeme identification	2754	1255	Q9C093	Q9C093	SPEF2	Sperm flagellar protein 2	269	0.612698	2.53762e-56	107.96	107.96	S	7	4	0.3701	528210000	1.15528	2	ES(0.059)AS(0.831)KT(0.497)S(0.613)LDTAGQTTTDLLNTYSDDEYIKK	ES(-11.97)AS(6.04)KT(-1.16)S(1.16)LDT(-34.5)AGQT(-56.69)T(-62.3)T(-67.61)DLLNT(-87.46)Y(-87.41)S(-93.97)DDEY(-101.6)IKK	ESASKTSLDTAGQ	Yes	>Quantification (Relative expression)	0.137198	0.126292	0.135304	0.197025	0.200855	0.214095	>Statistical analysis	0.132931	0.203992	1.53456	UP	0.000324426	0.00172208	YES	YES
>Phosphoprotoeme identification	1335	748	O75969	O75969	AKAP3	A-kinase anchor protein 3	52	0.880413	2.95747e-51	177.67	170.22	S	5	2	-0.29725	5272000000	8.67003	1	DLEKS(0.88)T(0.12)AEFQDVR	DLEKS(8.67)T(-8.67)AEFQDVR	RRDLEKSTAEFQD	Yes	>Quantification (Relative expression)	0.259343	0.230768	0.248176	0.0787341	0.100151	0.0814354	>Statistical analysis	0.246096	0.0867733	-2.83607	DOWN	0.000118446	0.000906264	YES	NO
>Phosphoprotoeme identification	1334	748	O75969	O75969	AKAP3	A-kinase anchor protein 3	172	0.999495	2.04679e-162	223.95	223.95	S	3	3	-0.31791	5741100000	32.9641	2	S(0.001)LS(0.999)KIAS(1)ELVNETVSACSR	S(-32.96)LS(32.96)KIAS(38.74)ELVNET(-38.74)VS(-59.67)ACS(-97.02)R	TPTKSLSKIASEL	Yes	>Quantification (Relative expression)	0.227194	0.216328	0.227617	0.109813	0.112869	0.107108	>Statistical analysis	0.223713	0.10993	-2.03505	DOWN	9.5699e-06	0.0003859	YES	NO
>Phosphoprotoeme identification	2753	1255	Q9C093	Q9C093	SPEF2	Sperm flagellar protein 2	266	0.941762	1.13492e-143	193.77	193.77	S	4	4	0.50065	1127200000	14.4541	1;2	ES(0.034)AS(0.942)KT(0.01)S(0.014)LDT(0.001)AGQTTTDLLNTYSDDEYIKK	ES(-14.45)AS(14.45)KT(-19.96)S(-18.33)LDT(-29.31)AGQT(-86.17)T(-109.41)T(-114.7)DLLNT(-166.05)Y(-173.53)S(-173.22)DDEY(-186.14)IKK	QAKESASKTSLDT	Yes	>Quantification (Relative expression)	0.137198	0.126292	0.135304	0.197025	0.200855	0.214095	>Statistical analysis	0.132931	0.203992	1.53456	UP	0.000324426	0.00172208	YES	YES
>Phosphoprotoeme identification	2322	1098	Q8IYA6-2	Q8IYA6	CKAP2L	Isoform 2 of Cytoskeleton-associated protein 2-like	227	0.912582	0.0236542	20.049	20.049	S	9	4	-0.62113	37780000	9.10277	2	MES(0.289)VKS(0.798)CLS(0.913)PKER	MES(-5.47)VKS(5.47)CLS(9.1)PKER	SVKSCLSPKEREQ	Yes	>Quantification (Relative expression)	0.125972	0.135443	0.127251	0.194477	0.221337	0.19552	>Statistical analysis	0.129555	0.203778	1.5729	UP	0.00132083	0.00415316	YES	YES
>Phosphoprotoeme identification	2698	1224	Q96QR8	Q96QR8	PURB	Transcriptional activator protein Pur-beta	304	0.99694	2.46037e-07	64.318	64.318	S	11	2	1.0918	26634000	25.1297	1	RGGGS(0.003)GGGEES(0.997)EGEEVDED	RGGGS(-25.13)GGGEES(25.13)EGEEVDED	SGGGEESEGEEVD	Yes	>Quantification (Relative expression)	0.203932	0.205309	0.22294	0.153457	0.106721	0.10764	>Statistical analysis	0.210727	0.122606	-1.71873	DOWN	0.00604842	0.0126301	YES	YES
>Phosphoprotoeme identification	1333	748	O75969	O75969	AKAP3	A-kinase anchor protein 3	170	0.933116	3.42277e-61	163.09	163.09	S	17	4	-0.11406	6075300000	13.9317	1;2	CVYQSLYMGNEPT(0.948)PT(0.087)KS(0.933)LS(0.031)K	CVY(-111.7)QS(-99.05)LY(-66.03)MGNEPT(12.5)PT(-12.5)KS(13.93)LS(-14.79)K	EPTPTKSLSKIAS	Yes	>Quantification (Relative expression)	0.227194	0.216328	0.227617	0.109813	0.112869	0.107108	>Statistical analysis	0.223713	0.10993	-2.03505	DOWN	9.5699e-06	0.0003859	YES	NO
>Phosphoprotoeme identification	3404	879	P49585	P49585	PCYT1A	Choline-phosphate cytidylyltransferase A	202	0.565159	5.9836e-32	162.46	162.46	T	6	2	0.3168	375100000	3.28467	1	TEGIS(0.265)T(0.565)S(0.17)DIITR	T(-76.55)EGIS(-3.28)T(3.28)S(-5.23)DIIT(-98.22)R	RTEGISTSDIITR	Yes	>Quantification (Relative expression)	0.132612	0.133482	0.133818	0.209332	0.202758	0.190785	>Statistical analysis	0.133304	0.200958	1.50752	UP	0.000240539	0.00139373	YES	YES
>Phosphoprotoeme identification	2694	1220	Q96PU9-3	Q96PU9	ODF3	Isoform 3 of Outer dense fiber protein 3	135	0.853474	3.32124e-63	151.91	151.91	S	3	3	0.031743	108700000	7.65275	1	VDS(0.853)T(0.147)PGPAAYMLPMVMGPNTVGK	VDS(7.65)T(-7.65)PGPAAY(-76.84)MLPMVMGPNT(-144.15)VGK	KAFRVDSTPGPAA	Yes	>Quantification (Relative expression)	0.217369	0.206894	0.222619	0.128069	0.115038	0.110011	>Statistical analysis	0.215627	0.117706	-1.83192	DOWN	0.000159595	0.00108729	YES	YES
>Phosphoprotoeme identification	2693	1220	Q96PU9-3	Q96PU9	ODF3	Isoform 3 of Outer dense fiber protein 3	65	1	1.52419e-25	108.96	108.96	S	11	3	-0.025716	30529000	108.965	1	GAPMLLAENCS(1)PGPR	GAPMLLAENCS(108.96)PGPR	LLAENCSPGPRYN	Yes	>Quantification (Relative expression)	0.196882	0.194328	0.234948	0.114527	0.147726	0.111588	>Statistical analysis	0.20872	0.124614	-1.67493	DOWN	0.00863711	0.0169226	YES	YES
>Phosphoprotoeme identification	2324	1099	Q8IYK2	Q8IYK2	CCDC105	Coiled-coil domain-containing protein 105	263	1	5.55301e-08	129.37	129.37	S	3	3	0.20279	539830000	97.89	1	RHS(1)WVNLSR	RHS(97.89)WVNLS(-97.89)R	EQARRHSWVNLSR	Yes	>Quantification (Relative expression)	0.229906	0.234086	0.214558	0.0924118	0.125083	0.118373	>Statistical analysis	0.226184	0.111956	-2.02029	DOWN	0.000595873	0.0025535	YES	NO
>Phosphoprotoeme identification	630	302	H0Y7C3	H0Y7C3	PPIL6	Peptidyl-prolyl cis-trans isomerase (Fragment)	5	0.783355	1.30394e-05	50.966	50.966	S	3	3	0.12332	0	5.5821	1	CGS(0.783)PS(0.217)LPERPLQVK	CGS(5.58)PS(-5.58)LPERPLQVK	__ARCGSPSLPER	Yes	>Quantification (Relative expression)	0.131955	0.132237	0.112697	0.232728	0.189971	0.200412	>Statistical analysis	0.12563	0.207704	1.6533	UP	0.00468705	0.0104608	YES	YES
>Phosphoprotoeme identification	3407	889	P53396	P53396	ACLY	ATP-citrate synthase	453	0.517113	2.61329e-07	67.668	67.668	T	1	4	0.70707	424400000	0.778525	1	T(0.517)AS(0.432)FS(0.049)ES(0.002)RADEVAPAKK	T(0.78)AS(-0.78)FS(-10.28)ES(-23.84)RADEVAPAKK	TPAPSRTASFSES	Yes	>Quantification (Relative expression)	0.118831	0.112098	0.108193	0.214371	0.222896	0.225972	>Statistical analysis	0.113041	0.22108	1.95575	UP	2.04711e-05	0.000472992	YES	YES
>Phosphoprotoeme identification	3616	1187	Q96A08	Q96A08	H2BC1	Histone H2B type 1-A	10	0.999241	1.80932e-07	81.157	81.157	T	9	3	-0.012968	861260000	32.2496	2;3	PEVS(0.136)S(0.864)KGAT(0.999)IS(0.001)KK	PEVS(-8.02)S(8.02)KGAT(32.25)IS(-32.25)KK	VSSKGATISKKGF	Yes	>Quantification (Relative expression)	0.215215	0.18704	0.21557	0.107304	0.142322	0.132829	>Statistical analysis	0.205942	0.127485	-1.61542	DOWN	0.00510186	0.0111695	YES	YES
>Phosphoprotoeme identification	3617	1191	Q96AQ7-4	Q96AQ7	CIDEC	Isoform 4 of Cell death activator CIDE-3	83	0.995545	0.0170912	24.481	24.481	T	7	2	-0.67415	23589000	23.4924	1	S(0.004)QEVRDT(0.996)LMLADK	S(-23.49)QEVRDT(23.49)LMLADK	SQEVRDTLMLADK	Yes	>Quantification (Relative expression)	0.103128	0.123871	0.133186	0.255514	0.188705	0.195596	>Statistical analysis	0.120062	0.213272	1.77635	UP	0.0154414	0.0270088	YES	YES
>Phosphoprotoeme identification	2293	1085	Q86VQ3-2	Q86VQ3	TXNDC2	Isoform 2 of Thioredoxin domain-containing protein 2	16	1	1.54093e-45	167.51	167.51	S	7	2	-0.73892	550920000	107.373	1;2	TEES(1)DAS(1)QEGDDLPK	T(-43.11)EES(43.11)DAS(107.37)QEGDDLPK	TEESDASQEGDDL	Yes	>Quantification (Relative expression)	0.131106	0.12442	0.123936	0.213568	0.209083	0.199015	>Statistical analysis	0.126487	0.207222	1.63829	UP	7.85382e-05	0.000755994	YES	YES
>Phosphoprotoeme identification	2292	1085	Q86VQ3-2	Q86VQ3	TXNDC2	Isoform 2 of Thioredoxin domain-containing protein 2	13	0.999951	1.54093e-45	167.51	167.51	S	4	2	-0.73892	281450000	43.1067	2	TEES(1)DAS(1)QEGDDLPK	T(-43.11)EES(43.11)DAS(107.37)QEGDDLPK	HMRTEESDASQEG	Yes	>Quantification (Relative expression)	0.131106	0.12442	0.123936	0.213568	0.209083	0.199015	>Statistical analysis	0.126487	0.207222	1.63829	UP	7.85382e-05	0.000755994	YES	YES
>Phosphoprotoeme identification	2291	1085	Q86VQ3-2	Q86VQ3	TXNDC2	Isoform 2 of Thioredoxin domain-containing protein 2	41	0.687181	0.00128115	27.181	27.181	S	17	5	-0.68863	80393000	3.19043	3	S(0.069)S(0.07)ANT(0.063)S(0.063)HPKQDDS(0.812)PKS(0.788)S(0.687)EET(0.448)IQPK	S(-17.16)S(-17.02)ANT(-17.19)S(-17.05)HPKQDDS(9.1)PKS(5.83)S(3.19)EET(-3.19)IQPK	DDSPKSSEETIQP	Yes	>Quantification (Relative expression)	0.124863	0.134973	0.135784	0.206882	0.20229	0.193259	>Statistical analysis	0.131873	0.20081	1.52275	UP	0.000205346	0.00127645	YES	YES
>Phosphoprotoeme identification	2290	1085	Q86VQ3-2	Q86VQ3	TXNDC2	Isoform 2 of Thioredoxin domain-containing protein 2	40	0.788154	0.00128115	27.181	27.181	S	16	5	-0.68863	80393000	5.83207	3	S(0.069)S(0.07)ANT(0.063)S(0.063)HPKQDDS(0.812)PKS(0.788)S(0.687)EET(0.448)IQPK	S(-17.16)S(-17.02)ANT(-17.19)S(-17.05)HPKQDDS(9.1)PKS(5.83)S(3.19)EET(-3.19)IQPK	QDDSPKSSEETIQ	Yes	>Quantification (Relative expression)	0.124863	0.134973	0.135784	0.206882	0.20229	0.193259	>Statistical analysis	0.131873	0.20081	1.52275	UP	0.000205346	0.00127645	YES	YES
>Phosphoprotoeme identification	2297	1087	Q86YB8-2	Q86YB8	ERO1B	Isoform 2 of ERO1-like protein beta	114	0.999964	0.00248958	65.179	65.179	S	4	4	-0.12679	68633000	44.4404	1	AGHS(1)NKYLK	AGHS(44.44)NKY(-44.44)LK	GIKAGHSNKYLKM	Yes	>Quantification (Relative expression)	0.114495	0.114246	0.119156	0.229726	0.207345	0.215032	>Statistical analysis	0.115966	0.217368	1.87441	UP	0.000114881	0.000900333	YES	YES
>Phosphoprotoeme identification	2563	1161	Q8TCJ2	Q8TCJ2	STT3B	Dolichyl-diphosphooligosaccharide--protein glycosyltransferase subunit STT3B	499	1	1.18135e-32	104.53	104.53	S	9	4	0.28498	458970000	85.4592	2	ENPPVEDS(1)S(1)DEDDKRNQGNLYDK	ENPPVEDS(85.46)S(85.46)DEDDKRNQGNLY(-85.46)DK	PPVEDSSDEDDKR	Yes	>Quantification (Relative expression)	0.0944187	0.0873473	0.0915361	0.245227	0.236426	0.243837	>Statistical analysis	0.0911007	0.24183	2.65454	UP	1.57926e-06	0.000208965	YES	YES
>Phosphoprotoeme identification	2562	1161	Q8TCJ2	Q8TCJ2	STT3B	Dolichyl-diphosphooligosaccharide--protein glycosyltransferase subunit STT3B	498	1	1.18135e-32	104.53	104.53	S	8	4	0.28498	458970000	85.4592	2	ENPPVEDS(1)S(1)DEDDKRNQGNLYDK	ENPPVEDS(85.46)S(85.46)DEDDKRNQGNLY(-85.46)DK	NPPVEDSSDEDDK	Yes	>Quantification (Relative expression)	0.0944187	0.0873473	0.0915361	0.245227	0.236426	0.243837	>Statistical analysis	0.0911007	0.24183	2.65454	UP	1.57926e-06	0.000208965	YES	YES
>Phosphoprotoeme identification	2587	1179	Q8WZ59	Q8WZ59	TMEM190	Transmembrane protein 190	125	1	6.78064e-37	115.82	84.479	S	1	2	-0.21134	1305800000	84.4793	1;2;3	S(1)VS(1)LLS(1)K	S(84.48)VS(84.48)LLS(84.48)K	PCDMSKSVSLLSK	Yes	>Quantification (Relative expression)	0.130477	0.129193	0.135984	0.202106	0.194351	0.201048	>Statistical analysis	0.131885	0.199168	1.51017	UP	3.02081e-05	0.000521046	YES	YES
>Phosphoprotoeme identification	2586	1179	Q8WZ59	Q8WZ59	TMEM190	Transmembrane protein 190	123	1	1.00566e-38	135.54	135.54	S	16	3	-0.32833	1251000000	135.536	1;2;3	DVLHMPGFLAGPCDMS(1)K	DVLHMPGFLAGPCDMS(135.54)K	AGPCDMSKSVSLL	Yes	>Quantification (Relative expression)	0.126358	0.128527	0.132636	0.215906	0.197555	0.20236	>Statistical analysis	0.129174	0.205274	1.58913	UP	0.000194127	0.00123777	YES	YES
>Phosphoprotoeme identification	2589	1179	Q8WZ59	Q8WZ59	TMEM190	Transmembrane protein 190	130	1	0.00133049	93.839	84.479	S	6	2	-0.21134	49057000	84.4793	2;3	S(1)VS(1)LLS(1)K	S(84.48)VS(84.48)LLS(84.48)K	KSVSLLSKHRGTK	Yes	>Quantification (Relative expression)	0.130477	0.129193	0.135984	0.202106	0.194351	0.201048	>Statistical analysis	0.131885	0.199168	1.51017	UP	3.02081e-05	0.000521046	YES	YES
>Phosphoprotoeme identification	2588	1179	Q8WZ59	Q8WZ59	TMEM190	Transmembrane protein 190	127	1	6.78064e-37	102.8	84.479	S	3	2	-0.21134	876340000	84.4793	1;2;3	S(1)VS(1)LLS(1)K	S(84.48)VS(84.48)LLS(84.48)K	DMSKSVSLLSKHR	Yes	>Quantification (Relative expression)	0.130477	0.129193	0.135984	0.202106	0.194351	0.201048	>Statistical analysis	0.131885	0.199168	1.51017	UP	3.02081e-05	0.000521046	YES	YES
>Phosphoprotoeme identification	1866	985	Q53TS8-4	Q53TS8	C2CD6	Isoform 4 of C2 calcium-dependent domain-containing protein 6	1446	0.764051	0.0310765	31.215	31.215	S	7	3	0.40263	42144000	5.10303	1	EEAKT(0.236)PS(0.764)LIK	EEAKT(-5.1)PS(5.1)LIK	EEAKTPSLIKVQP	Yes	>Quantification (Relative expression)	0.212538	0.198579	0.214881	0.113876	0.122548	0.137579	>Statistical analysis	0.208666	0.124667	-1.67378	DOWN	0.000613641	0.00260188	YES	YES
>Phosphoprotoeme identification	1868	985	Q53TS8-4	Q53TS8	C2CD6	Isoform 4 of C2 calcium-dependent domain-containing protein 6	360	0.991409	1.70082e-74	175.74	175.74	S	6	4	1.2389	665630000	20.622	1	LEHKDS(0.991)EET(0.009)NIDEASENTK	LEHKDS(20.62)EET(-20.62)NIDEAS(-150.71)ENT(-164.63)K	KLEHKDSEETNID	Yes	>Quantification (Relative expression)	0.133799	0.128834	0.124738	0.212494	0.185427	0.214708	>Statistical analysis	0.129124	0.20421	1.5815	UP	0.00154207	0.00454697	YES	YES
>Phosphoprotoeme identification	3727	1467	S4R462	S4R462	ODF2	Outer dense fiber protein 2 (Fragment)	92	1	1.31843e-40	146.25	20.482	T	11	3	-0.64657	1705500000	20.4823	1;2;3	WENPPHCLEIT(1)PPS(1)S(1)EKLV	WENPPHCLEIT(20.48)PPS(20.48)S(20.48)EKLV	PHCLEITPPSSEK	Yes	>Quantification (Relative expression)	0.206978	0.211446	0.212965	0.128156	0.114334	0.135744	>Statistical analysis	0.210463	0.126078	-1.66931	DOWN	0.00020553	0.00127645	YES	YES
>Phosphoprotoeme identification	969	537	G3V295	G3V295	PSMA6	Proteasome subunit alpha type	175	0.757218	0.0090658	57.288	57.288	S	4	2	1.3866	135330000	6.25817	1	QT(0.003)ES(0.757)T(0.179)S(0.061)FLEK	QT(-24.02)ES(6.26)T(-6.26)S(-10.97)FLEK	GVKQTESTSFLEK	Yes	>Quantification (Relative expression)	0.230378	0.187462	0.206437	0.124177	0.133221	0.118325	>Statistical analysis	0.208092	0.125241	-1.66154	DOWN	0.00324416	0.00797412	YES	YES
>Phosphoprotoeme identification	2103	1026	Q5TCS8-6	Q5TCS8	AK9	Isoform 6 of Adenylate kinase 9	1046	1	0.00350372	34.217	34.217	S	10	3	0.34579	66860000	34.2168	1	KVGPEFEEDS(1)ENEQAAK	KVGPEFEEDS(34.22)ENEQAAK	PEFEEDSENEQAA	Yes	>Quantification (Relative expression)	0.113186	0.119867	0.127746	0.231318	0.178199	0.229684	>Statistical analysis	0.120266	0.213067	1.77163	UP	0.00663998	0.0136076	YES	YES
>Phosphoprotoeme identification	2639	1206	Q96LK8	Q96LK8	SPATA32	Spermatogenesis-associated protein 32	150	0.674454	0.00150466	34.512	34.512	S	16	4	-0.7667	59214000	4.23876	2	S(0.005)FT(0.005)EENHVS(0.044)ACHHS(0.258)IS(0.674)AQT(0.507)S(0.507)K	S(-21.86)FT(-21.49)EENHVS(-12.13)ACHHS(-4.24)IS(4.24)AQT(0)S(0)K	ACHHSISAQTSKH	Yes	>Quantification (Relative expression)	0.126159	0.10558	0.114515	0.198773	0.231264	0.223709	>Statistical analysis	0.115418	0.217915	1.88805	UP	0.000870994	0.0032087	YES	YES
>Phosphoprotoeme identification	2631	1204	Q96KX2	Q96KX2	CAPZA3	F-actin-capping protein subunit alpha-3	290	0.999999	0.000634744	85.29	85.29	S	7	2	1.0604	76966000	59.3963	1	LGYVIYS(1)R	LGY(-79.51)VIY(-59.4)S(59.4)R	LGYVIYSRSVLCN	Yes	>Quantification (Relative expression)	0.245126	0.228518	0.233439	0.0875581	0.0964664	0.108892	>Statistical analysis	0.235694	0.0976389	-2.41394	DOWN	6.31979e-05	0.000708445	YES	NO
>Phosphoprotoeme identification	2630	1202	Q96JQ2	Q96JQ2	CLMN	Calmin	910	0.502353	0.00980696	33.36	33.36	S	7	3	0.51	122410000	0	2	T(0.187)S(0.187)HS(0.614)DS(0.502)S(0.502)IY(0.008)LRR	T(-5.19)S(-5.19)HS(5.19)DS(0)S(0)IY(-21.44)LRR	TSHSDSSIYLRRH	Yes	>Quantification (Relative expression)	0.122663	0.128992	0.137023	0.225302	0.207078	0.198811	>Statistical analysis	0.129559	0.210397	1.62394	UP	0.000800703	0.00304369	YES	YES
>Phosphoprotoeme identification	2633	1205	Q96L03	Q96L03	SPATA17	Spermatogenesis-associated protein 17	213	0.974881	6.14243e-29	110.83	110.83	S	6	3	-0.082781	296010000	14.0414	1;2	QKDS(0.422)T(0.601)S(0.975)LT(0.003)DWLACTSAR	QKDS(-1.61)T(1.61)S(14.04)LT(-26.16)DWLACT(-75.92)S(-84.79)AR	KQKDSTSLTDWLA	Yes	>Quantification (Relative expression)	0.12158	0.118757	0.119558	0.193643	0.199277	0.187095	>Statistical analysis	0.119965	0.193338	1.61163	UP	3.49281e-05	0.000540028	YES	YES
>Phosphoprotoeme identification	2632	1205	Q96L03	Q96L03	SPATA17	Spermatogenesis-associated protein 17	211	0.842451	0.000192088	56.292	56.292	S	4	2	1.7521	65793000	7.96039	2	QKDS(0.842)T(0.185)S(0.448)LT(0.445)DWLACT(0.056)S(0.024)AR	QKDS(7.96)T(-7.96)S(0)LT(0)DWLACT(-9.19)S(-12.99)AR	KVKQKDSTSLTDW	Yes	>Quantification (Relative expression)	0.12158	0.118757	0.119558	0.193643	0.199277	0.187095	>Statistical analysis	0.119965	0.193338	1.61163	UP	3.49281e-05	0.000540028	YES	YES
>Phosphoprotoeme identification	3438	969	Q2M243	Q2M243	CCDC27	Coiled-coil domain-containing protein 27	208	0.782981	1.00462e-05	54.017	30.595	T	5	3	-1.2399	397930000	5.79362	2;3	RKS(0.735)QT(0.783)LS(0.359)PVT(0.152)S(0.222)S(0.2)S(0.168)VAS(0.322)QS(0.058)CLR	RKS(4.74)QT(5.79)LS(-4.74)PVT(-5.69)S(-1.91)S(-2.23)S(-3.17)VAS(1.91)QS(-8.48)CLR	KRRKSQTLSPVTS	Yes	>Quantification (Relative expression)	0.124244	0.120785	0.110515	0.231033	0.192476	0.205002	>Statistical analysis	0.118515	0.209504	1.76775	UP	0.00166416	0.00479793	YES	YES
>Phosphoprotoeme identification	878	473	H0YEN5	H0YEN5	RPS2	40S ribosomal protein S2 (Fragment)	183	0.966236	0.00973092	58.172	58.172	S	6	3	0.27193	168490000	15.3292	1	T(0.005)HT(0.028)RVS(0.966)VQR	T(-22.49)HT(-15.33)RVS(15.33)VQR	KTHTRVSVQRTQA	Yes	>Quantification (Relative expression)	0.114097	0.0967871	0.112911	0.23608	0.236606	0.203519	>Statistical analysis	0.107932	0.225402	2.08837	UP	0.000668089	0.00273998	YES	YES
>Phosphoprotoeme identification	876	470	E9PNJ4	E9PNJ4	STIM1	Stromal interaction molecule 1	84	1	6.42241e-05	83.37	70.197	S	4	3	-0.15479	81456000	70.197	1	AEQS(1)LHDLQER	AEQS(70.2)LHDLQER	LHRAEQSLHDLQE	Yes	>Quantification (Relative expression)	0.134235	0.135165	0.1197	0.224147	0.203385	0.183369	>Statistical analysis	0.1297	0.203634	1.57004	UP	0.00445229	0.0101464	YES	YES
>Phosphoprotoeme identification	877	472	E9PP69	E9PP69	XRRA1	X-ray radiation resistance-associated protein 1	70	0.69536	0.00198855	34.78	34.78	S	17	3	0.65595	27373000	5.28805	1	S(0.001)T(0.001)S(0.001)VES(0.002)EMPT(0.206)ENLEGHS(0.695)PS(0.095)CR	S(-30.48)T(-30.38)S(-30.38)VES(-25.22)EMPT(-5.29)ENLEGHS(5.29)PS(-8.65)CR	ENLEGHSPSCRTF	Yes	>Quantification (Relative expression)	0.130422	0.130334	0.125817	0.234512	0.175739	0.203175	>Statistical analysis	0.128858	0.204476	1.58683	UP	0.0113696	0.0210726	YES	YES
>Phosphoprotoeme identification	871	464	E9PKU7	E9PKU7	GANAB	Neutral alpha-glucosidase AB	98	1	4.37071e-32	108.44	108.44	S	3	3	0.26844	144590000	85.8666	1	QGS(1)KDPAEGDGAQPEETPR	QGS(85.87)KDPAEGDGAQPEET(-85.87)PR	LFSRQGSKDPAEG	Yes	>Quantification (Relative expression)	0.106255	0.0996214	0.0951147	0.247663	0.227269	0.223965	>Statistical analysis	0.10033	0.232966	2.32198	UP	8.08684e-05	0.000766688	YES	YES
>Phosphoprotoeme identification	2740	1251	Q9NY87	Q9NY87	SPANXC	Sperm protein associated with the nucleus on the X chromosome C	48	0.977903	8.96943e-41	177.41	135.02	S	5	2	-0.38648	827960000	16.5173	1;2	T(0.012)S(0.012)ES(0.977)S(0.978)T(0.022)ILVVR	T(-19.34)S(-19.34)ES(19.34)S(16.52)T(-16.52)ILVVR	LKTSESSTILVVR	Yes	>Quantification (Relative expression)	0.125351	0.123949	0.133645	0.209059	0.195411	0.212586	>Statistical analysis	0.127648	0.205685	1.61134	UP	0.000208094	0.00127645	YES	YES
>Phosphoprotoeme identification	1534	831	P25685	P25685	DNAJB1	DnaJ homolog subfamily B member 1	228	0.783707	2.01953e-15	89.462	89.462	S	6	3	0.008068	47669000	5.59112	1	EGDQT(0.216)S(0.784)NNIPADIVFVLK	EGDQT(-5.59)S(5.59)NNIPADIVFVLK	KEGDQTSNNIPAD	Yes	>Quantification (Relative expression)	0.106902	0.13295	0.147252	0.201029	0.228222	0.183645	>Statistical analysis	0.129035	0.204299	1.58329	UP	0.0127451	0.0231756	YES	YES
>Phosphoprotoeme identification	2032	994	Q5JQC9-2	Q5JQC9	AKAP4	Isoform 2 of A-kinase anchor protein 4	125	0.960421	1.69453e-53	166.01	166.01	S	14	3	-0.15473	67223000000	16.5947	2;3;4	YALGFQHALS(0.999)PS(0.018)T(0.002)S(0.96)T(0.021)CK	Y(-106.43)ALGFQHALS(31.18)PS(-17.49)T(-28.29)S(16.59)T(-16.59)CK	ALSPSTSTCKHKV	Yes	>Quantification (Relative expression)	0.189971	0.201796	0.202046	0.124778	0.137244	0.129616	>Statistical analysis	0.197938	0.130546	-1.51623	DOWN	0.000235181	0.00136799	YES	NO
>Phosphoprotoeme identification	2031	994	Q5JQC9-2	Q5JQC9	AKAP4	Isoform 2 of A-kinase anchor protein 4	123	0.901114	6.78315e-47	127.01	84.166	S	12	4	-0.60592	6808100000	7.86512	1;2;3;4	YALGFQHALS(0.094)PS(0.901)T(0.435)S(0.487)T(0.082)CK	Y(-70.06)ALGFQHALS(-7.87)PS(7.87)T(0)S(0)T(-7.67)CK	QHALSPSTSTCKH	Yes	>Quantification (Relative expression)	0.189971	0.201796	0.202046	0.124778	0.137244	0.129616	>Statistical analysis	0.197938	0.130546	-1.51623	DOWN	0.000235181	0.00136799	YES	NO
>Phosphoprotoeme identification	2030	994	Q5JQC9-2	Q5JQC9	AKAP4	Isoform 2 of A-kinase anchor protein 4	121	0.999968	1.69453e-53	166.01	149.53	S	10	3	-0.017479	162550000000	45.1093	1;2;3;4	YALGFQHALS(1)PSTSTCK	Y(-101.89)ALGFQHALS(45.11)PS(-45.11)T(-58.97)S(-70.85)T(-74.7)CK	GFQHALSPSTSTC	Yes	>Quantification (Relative expression)	0.189971	0.201796	0.202046	0.124778	0.137244	0.129616	>Statistical analysis	0.197938	0.130546	-1.51623	DOWN	0.000235181	0.00136799	YES	NO
>Phosphoprotoeme identification	1533	830	P23634-5	P23634	ATP2B4	Isoform ZK of Plasma membrane calcium-transporting ATPase 4	316	0.99998	1.21984e-08	59.352	59.352	S	14	4	-2.0708	235340000	46.9397	1	TQDGVALEIQPLNS(1)QEGIDNEEKDKK	T(-46.94)QDGVALEIQPLNS(46.94)QEGIDNEEKDKK	EIQPLNSQEGIDN	Yes	>Quantification (Relative expression)	0.116641	0.108314	0.109681	0.205269	0.236822	0.210246	>Statistical analysis	0.111545	0.217446	1.94939	UP	0.000472722	0.00220961	YES	YES
>Phosphoprotoeme identification	893	489	F5H0W1	F5H0W1	DPY19L2	Probable C-mannosyltransferase DPY19L2	88	1	0.00794391	88.596	88.596	S	2	2	-0.058481	42422000	88.5961	1	NS(1)LAQLR	NS(88.6)LAQLR	FQFVRNSLAQLRE	Yes	>Quantification (Relative expression)	0.0556022	0.0708951	0.0529347	0.267222	0.264987	0.288359	>Statistical analysis	0.0598106	0.273523	4.57314	UP	2.13763e-05	0.000486923	YES	YES
>Phosphoprotoeme identification	3234	421	P0DP25	P0DP25	CALM3	Calmodulin-3	80	0.819895	0.0197139	28.903	28.903	T	4	2	-0.74601	0	6.58234	1	MKDT(0.82)DS(0.18)EEEIR	MKDT(6.58)DS(-6.58)EEEIR	ARKMKDTDSEEEI	Yes	>Quantification (Relative expression)	0.121406	0.121639	0.120164	0.208246	0.208537	0.206144	>Statistical analysis	0.12107	0.207642	1.71507	UP	6.46249e-08	9.64204e-05	YES	YES
>Phosphoprotoeme identification	1788	954	Q14990	Q14990	ODF1	Outer dense fiber protein 1	151	1	1.1894e-08	121.56	121.56	S	4	2	0.32492	223080000	121.558	1	VCVS(1)AERENR	VCVS(121.56)AERENR	DGKVCVSAERENR	Yes	>Quantification (Relative expression)	0.214503	0.219638	0.193164	0.116399	0.12662	0.129677	>Statistical analysis	0.209101	0.124232	-1.68315	DOWN	0.00071885	0.00285456	YES	NO
>Phosphoprotoeme identification	1789	955	Q14997	Q14997	PSME4	Proteasome activator complex subunit 4	293	0.999999	1.23821e-44	165.1	165.1	S	8	2	-0.13457	1356000000	60.9185	1;2	SLNLPVGS(1)S(1)QVLVPR	S(-60.92)LNLPVGS(60.92)S(73.82)QVLVPR	LNLPVGSSQVLVP	Yes	>Quantification (Relative expression)	0.0984557	0.107949	0.102103	0.235565	0.232703	0.232416	>Statistical analysis	0.102836	0.233561	2.2712	UP	1.5339e-06	0.000208965	YES	YES
>Phosphoprotoeme identification	768	389	D6R9I9	D6R9I9	ABCE1	ATP-binding cassette sub-family E member 1	328	1	0.0100747	53.034	53.034	S	5	3	-0.1043	17439000	53.0339	1	FRDAS(1)LVFK	FRDAS(53.03)LVFK	LRFRDASLVFKVA	Yes	>Quantification (Relative expression)	0.132148	0	0.114977	0.253687	0.255043	0.244145	>Statistical analysis	0.0823748	0.250959	3.04655	UP	0.0154763	0.0270382	YES	YES
>Phosphoprotoeme identification	1781	954	Q14990	Q14990	ODF1	Outer dense fiber protein 1	32	0.992443	1.45943e-05	119.22	119.22	S	6	2	0.17444	239230000	21.1833	1	CIDEFS(0.992)T(0.008)R	CIDEFS(21.18)T(-21.18)R	RCIDEFSTRCLCD	Yes	>Quantification (Relative expression)	0.275956	0.277375	0.273121	0.0515195	0.0560546	0.0659739	>Statistical analysis	0.275484	0.0578493	-4.76209	DOWN	1.04351e-06	0.000208965	YES	NO
>Phosphoprotoeme identification	766	386	D6R945	D6R945	TTC29	Tetratricopeptide repeat protein 29 (Fragment)	51	0.947394	0.0107267	54.259	54.259	S	6	3	-0.077175	76322000	12.555	1	QKLPCS(0.947)S(0.053)R	QKLPCS(12.55)S(-12.55)R	RQKLPCSSRKIPR	Yes	>Quantification (Relative expression)	0.132105	0.112464	0.119143	0.221015	0.217892	0.197382	>Statistical analysis	0.121237	0.212096	1.74943	UP	0.000638458	0.00265848	YES	YES
>Phosphoprotoeme identification	1786	954	Q14990	Q14990	ODF1	Outer dense fiber protein 1	64	0.999961	5.87368e-26	107.72	107.72	S	1	3	-0.92303	197150000	44.0413	1;2	S(1)CGLCDLYPCCLCDYK	S(44.04)CGLCDLY(-44.04)PCCLCDY(-90.58)K	YSKRSRSCGLCDL	Yes	>Quantification (Relative expression)	0.19758	0.2024	0.216491	0.141443	0.120686	0.123395	>Statistical analysis	0.20549	0.128508	-1.59905	DOWN	0.000876656	0.00321764	YES	NO
>Phosphoprotoeme identification	1535	831	P25685	P25685	DNAJB1	DnaJ homolog subfamily B member 1	16	1	6.12222e-08	128.01	128.01	S	3	3	-0.012386	6310900000	128.015	1	GAS(1)DEEIKR	GAS(128.01)DEEIKR	GLARGASDEEIKR	Yes	>Quantification (Relative expression)	0.11402	0.110582	0.103071	0.214229	0.23399	0.212899	>Statistical analysis	0.109224	0.220373	2.01762	UP	0.000123698	0.000933624	YES	YES
>Phosphoprotoeme identification	1675	909	Q5JR95	Q5JR95	RPS8	40S ribosomal protein S8	95	0.999567	3.83335e-06	78.95	78.95	S	5	3	1.4818	17483000	34.4393	1	QWYES(1)HYALPLGR	QWY(-41.34)ES(34.44)HY(-34.44)ALPLGR	YRQWYESHYALPL	Yes	>Quantification (Relative expression)	0.222308	0.203007	0.220762	0.113706	0.127661	0.112555	>Statistical analysis	0.215359	0.117974	-1.82548	DOWN	0.000244939	0.00140317	YES	YES
>Phosphoprotoeme identification	674	338	C9J020	C9J020	SLCO6A1	Solute carrier organic anion transporter family member 6A1	11	0.999404	4.88467e-09	128.22	128.22	S	4	2	-0.26435	451940000	32.2418	1	HS(0.001)GS(0.999)QDEVSR	HS(-32.24)GS(32.24)QDEVS(-88.34)R	VARHSGSQDEVSR	Yes	>Quantification (Relative expression)	0.0657097	0.0706226	0.0883404	0.276562	0.272027	0.226738	>Statistical analysis	0.0748909	0.258442	3.45092	UP	0.000449437	0.00214923	YES	NO
>Phosphoprotoeme identification	3135	115	I3L170	I3L170	MAPT	Microtubule-associated protein	136	0.59099	0.00039197	61.304	61.304	T	11	2	-0.25209	37321000	0.634708	2	S(0.007)GY(0.001)S(0.186)S(0.683)PGS(0.527)PGT(0.591)PGS(0.006)R	S(-20.01)GY(-29.82)S(-5.68)S(4.56)PGS(-0.63)PGT(0.63)PGS(-20.01)R	SPGSPGTPGSRSR	Yes	>Quantification (Relative expression)	0.124809	0.137598	0.131395	0.207641	0.190171	0.197366	>Statistical analysis	0.131268	0.198393	1.51136	UP	0.000431733	0.00208125	YES	YES
>Phosphoprotoeme identification	3139	121	K7EP41	K7EP41	GPI	Glucose-6-phosphate isomerase (Fragment)	109	0.765573	0.00271932	49.765	49.765	T	3	3	0.51699	226110000	5.13979	1	S(0.234)NT(0.766)PILVDGKDVMPEVNK	S(-5.14)NT(5.14)PILVDGKDVMPEVNK	LRNRSNTPILVDG	Yes	>Quantification (Relative expression)	0.121861	0.113982	0.101287	0.230056	0.202733	0.213707	>Statistical analysis	0.112377	0.215499	1.91765	UP	0.000488588	0.00223626	YES	YES
>Phosphoprotoeme identification	1410	774	P07205	P07205	PGK2	Phosphoglycerate kinase 2	115	1	1.63386e-43	149.41	149.41	S	9	2	0.29162	511140000	149.413	1	ACANPAPGS(1)VILLENLR	ACANPAPGS(149.41)VILLENLR	ANPAPGSVILLEN	Yes	>Quantification (Relative expression)	0.221862	0.223379	0.220339	0.091117	0.102393	0.133949	>Statistical analysis	0.22186	0.109153	-2.03256	DOWN	0.000931146	0.00334764	YES	YES
>Phosphoprotoeme identification	1411	774	P07205	P07205	PGK2	Phosphoglycerate kinase 2	153	0.999339	2.10223e-30	127.1	127.1	S	12	3	0.51031	2709200000	31.7929	1	AEPDKIEAFRAS(0.999)LS(0.001)K	AEPDKIEAFRAS(31.79)LS(-31.79)K	IEAFRASLSKLGD	Yes	>Quantification (Relative expression)	0.237733	0.215226	0.251417	0.0876777	0.10686	0.101086	>Statistical analysis	0.234792	0.0985413	-2.38268	DOWN	0.000341194	0.00175356	YES	YES
>Phosphoprotoeme identification	1416	774	P07205	P07205	PGK2	Phosphoglycerate kinase 2	43	1	0.00740833	64.121	30.567	S	4	3	-2.981	127170000	30.567	1;2	IKAS(1)IPS(1)IK	IKAS(30.57)IPS(30.57)IK	NQRIKASIPSIKY	Yes	>Quantification (Relative expression)	0.229088	0.210258	0.204498	0.0928005	0.116654	0.146702	>Statistical analysis	0.214615	0.118719	-1.80775	DOWN	0.00514936	0.011224	YES	YES
>Phosphoprotoeme identification	1417	774	P07205	P07205	PGK2	Phosphoglycerate kinase 2	46	1	0.0236551	30.567	30.567	S	7	3	-2.981	21316000	30.567	2	IKAS(1)IPS(1)IK	IKAS(30.57)IPS(30.57)IK	IKASIPSIKYCLD	Yes	>Quantification (Relative expression)	0.229088	0.210258	0.204498	0.0928005	0.116654	0.146702	>Statistical analysis	0.214615	0.118719	-1.80775	DOWN	0.00514936	0.011224	YES	YES
>Phosphoprotoeme identification	2494	1146	Q8NFH5-2	Q8NFH5	NUP35	Isoform 2 of Nucleoporin NUP35	38	0.534888	0.0320586	16.987	16.987	S	3	2	1.0028	0	3.42244	1	S(0.222)IS(0.535)GPS(0.243)VGVMEMR	S(-3.82)IS(3.42)GPS(-3.42)VGVMEMR	PQPRSISGPSVGV	Yes	>Quantification (Relative expression)	0.115357	0.144421	0.122643	0.191122	0.203632	0.222825	>Statistical analysis	0.127474	0.20586	1.61492	UP	0.00349692	0.00836939	YES	YES
>Phosphoprotoeme identification	5	4	H0Y7V4	H0Y7V4	DNAH8	Dynein heavy chain 8, axonemal	1176	1	2.20228e-13	113.22	97.463	S	1	3	-0.0063811	1006100000	97.4631	1	S(1)FEEAIPARK	S(97.46)FEEAIPARK	LKKEERSFEEAIP	Yes	>Quantification (Relative expression)	0.105426	0.0987341	0.0948418	0.225271	0.25196	0.227	>Statistical analysis	0.0996675	0.234743	2.35527	UP	0.000123081	0.000933624	YES	YES
>Phosphoprotoeme identification	1524	825	P21730	P21730	C5AR1	C5a anaphylatoxin chemotactic receptor 1	327	0.954391	0.00734734	64.104	64.104	S	7	2	1.4784	26588000	13.2068	1	NVLT(0.046)EES(0.954)VVR	NVLT(-13.21)EES(13.21)VVR	NVLTEESVVRESK	Yes	>Quantification (Relative expression)	0.117793	0.128505	0.137946	0.239135	0.188408	0.188213	>Statistical analysis	0.128081	0.205252	1.60251	UP	0.0125672	0.0228966	YES	YES
>Phosphoprotoeme identification	1525	827	Q5JRR6	Q5JRR6	UBA1	Ubiquitin-like modifier-activating enzyme 1	258	1	2.06856e-87	169.13	169.13	S	4	4	0.60982	657550000	115.554	1	IHVS(1)DQELQSANASVDDSRLEELK	IHVS(115.55)DQELQS(-115.55)ANAS(-142.01)VDDS(-156.3)RLEELK	GVKIHVSDQELQS	Yes	>Quantification (Relative expression)	0.123303	0.116282	0.139344	0.212898	0.212549	0.195623	>Statistical analysis	0.12631	0.207024	1.63902	UP	0.00081694	0.00308186	YES	YES
>Phosphoprotoeme identification	1526	828	P22492	P22492	H1-6	Histone H1t	188	1	8.2283e-06	62.589	23.869	S	2	4	-0.33857	206740000	23.869	2;3	AS(1)KS(1)KLT(1)QHHEVNVR	AS(23.87)KS(23.87)KLT(23.87)QHHEVNVR	PVKARASKSKLTQ	Yes	>Quantification (Relative expression)	0.26913	0.253035	0.263586	0.0664797	0.104675	0.0735646	>Statistical analysis	0.261917	0.081573	-3.21083	DOWN	0.000140368	0.00100205	YES	YES
>Phosphoprotoeme identification	1527	828	P22492	P22492	H1-6	Histone H1t	190	1	8.2283e-06	62.589	23.869	S	4	4	-0.33857	206740000	23.869	2;3	AS(1)KS(1)KLT(1)QHHEVNVR	AS(23.87)KS(23.87)KLT(23.87)QHHEVNVR	KARASKSKLTQHH	Yes	>Quantification (Relative expression)	0.26913	0.253035	0.263586	0.0664797	0.104675	0.0735646	>Statistical analysis	0.261917	0.081573	-3.21083	DOWN	0.000140368	0.00100205	YES	YES
>Phosphoprotoeme identification	1521	821	P19367-4	P19367	HK1	Isoform 4 of Hexokinase-1	403	1	3.05231e-13	103.76	103.76	S	8	2	1.238	37132000	66.5812	1	TTVGVDGS(1)LYK	T(-78.83)T(-73.28)VGVDGS(66.58)LY(-66.58)K	TVGVDGSLYKTHP	Yes	>Quantification (Relative expression)	0.12689	0.160305	0.10831	0.213228	0.193573	0.197694	>Statistical analysis	0.131835	0.201498	1.52841	UP	0.0130369	0.02362	YES	YES
>Phosphoprotoeme identification	1528	828	P22492	P22492	H1-6	Histone H1t	43	0.980221	0.0330551	39.267	39.267	S	6	2	0.42826	157590000	16.9512	1	KVPNLS(0.98)VS(0.02)K	KVPNLS(16.95)VS(-16.95)K	RKVPNLSVSKLIT	Yes	>Quantification (Relative expression)	0.0924373	0.0935033	0.0837554	0.25005	0.240902	0.244111	>Statistical analysis	0.0898986	0.245021	2.72553	UP	2.88033e-06	0.000218709	YES	YES
>Phosphoprotoeme identification	1529	828	P22492	P22492	H1-6	Histone H1t	45	0.636221	0.000180729	81.92	81.92	S	8	3	0.12742	493410000	2.4277	1	KVPNLS(0.364)VS(0.636)K	KVPNLS(-2.43)VS(2.43)K	VPNLSVSKLITEA	Yes	>Quantification (Relative expression)	0.0924373	0.0935033	0.0837554	0.25005	0.240902	0.244111	>Statistical analysis	0.0898986	0.245021	2.72553	UP	2.88033e-06	0.000218709	YES	YES
>Phosphoprotoeme identification	2254	1076	Q7Z553-3	Q7Z553	MDGA2	Isoform 3 of MAM domain-containing glycosylphosphatidylinositol anchor protein 2	2	1	0.0100393	16.265	16.265	S	2	2	-3.1876	373720000	16.2648	2	MS(1)VWS(1)AGLLR	MS(16.26)VWS(16.26)AGLLR	_____MSVWSAGL	Yes	>Quantification (Relative expression)	0.0557522	0.0697528	0.072596	0.238348	0.295929	0.267622	>Statistical analysis	0.0660337	0.2673	4.04793	UP	0.00032048	0.00171382	YES	YES
>Phosphoprotoeme identification	3602	1155	Q8TC56	Q8TC56	FAM71B	Protein FAM71B	23	0.62854	9.03381e-05	99.568	99.568	T	1	2	-0.26459	1738900000	2.28422	1	T(0.629)S(0.371)MGDLQR	T(2.28)S(-2.28)MGDLQR	SMSAFKTSMGDLQ	Yes	>Quantification (Relative expression)	0.127418	0.125317	0.121031	0.207999	0.209426	0.213129	>Statistical analysis	0.124589	0.210184	1.68703	UP	3.83081e-06	0.000248269	YES	YES
>Phosphoprotoeme identification	473	239	A1A519-2	A1A519	FAM170A	Isoform 2 of Protein FAM170A	313	0.96079	5.46052e-24	129.46	129.46	S	1	3	-0.1205	551580000	13.8923	1	S(0.961)WS(0.039)QCPGCVFHSPK	S(13.89)WS(-13.89)QCPGCVFHS(-66.28)PK	DLGLRRSWSQCPG	Yes	>Quantification (Relative expression)	0.22335	0.208371	0.212788	0.103135	0.12806	0.115041	>Statistical analysis	0.214836	0.115412	-1.86147	DOWN	0.000299761	0.00162045	YES	NO
>Phosphoprotoeme identification	3413	900	P58340	P58340	MLF1	Myeloid leukemia factor 1	216	1	0.0220988	77.062	77.062	T	6	3	-0.22231	22937000	77.0624	1	HNLGNT(1)RMR	HNLGNT(77.06)RMR	RHNLGNTRMRSVG	Yes	>Quantification (Relative expression)	0.214478	0.218438	0.213857	0.124943	0.117881	0.110403	>Statistical analysis	0.215591	0.117742	-1.83104	DOWN	2.50111e-05	0.000498034	YES	NO
>Phosphoprotoeme identification	2478	1140	Q8NDH2	Q8NDH2	CCDC168	Coiled-coil domain-containing protein 168	972	0.920121	0.00108994	44.788	44.788	S	6	4	-0.63364	35424000	10.6141	1	IT(0.08)NRDS(0.92)VEGVDKNVVK	IT(-10.61)NRDS(10.61)VEGVDKNVVK	KITNRDSVEGVDK	Yes	>Quantification (Relative expression)	0.22399	0.201926	0.22198	0.101322	0.128679	0.122104	>Statistical analysis	0.215965	0.117368	-1.84007	DOWN	0.000811283	0.00306439	YES	YES
>Phosphoprotoeme identification	2353	1103	Q8IYW2	Q8IYW2	CFAP46	Cilia- and flagella-associated protein 46	1407	0.982383	0.0103197	71.806	71.806	S	4	2	2.6666	68058000	17.4636	1	QS(0.018)QS(0.982)PAPIK	QS(-17.46)QS(17.46)PAPIK	EPKQSQSPAPIKQ	Yes	>Quantification (Relative expression)	0.138455	0.123015	0.12809	0.20481	0.213852	0.191779	>Statistical analysis	0.129853	0.20348	1.567	UP	0.000721293	0.00285456	YES	YES
>Phosphoprotoeme identification	1892	987	Q5BJF6-6	Q5BJF6	ODF2	Isoform 6 of Outer dense fiber protein 2	96	1	1.28593e-05	49.825	38.81	S	15	4	-2.3881	512000000	38.8095	2;3;4	WENPPHCLEIT(1)PPS(1)S(1)EKLVS(1)VMR	WENPPHCLEIT(38.81)PPS(38.81)S(38.81)EKLVS(38.81)VMR	EITPPSSEKLVSV	Yes	>Quantification (Relative expression)	0.212351	0.196445	0.202941	0.126094	0.119622	0.117382	>Statistical analysis	0.203912	0.121032	-1.68477	DOWN	9.80037e-05	0.000818646	YES	NO
>Phosphoprotoeme identification	2135	1036	Q5XX13-3	Q5XX13	FBXW10	Isoform 3 of F-box/WD repeat-containing protein 10	672	1	0.00497243	46.069	46.069	S	7	3	0.093677	0	46.0691	1	CNIQVHS(1)PR	CNIQVHS(46.07)PR	CNIQVHSPRESVS	Yes	>Quantification (Relative expression)	0.13736	0.122839	0.128827	0.208664	0.200443	0.201867	>Statistical analysis	0.129675	0.203658	1.57052	UP	0.000113781	0.000900333	YES	YES
>Phosphoprotoeme identification	957	531	F8WD88	F8WD88	CENPA	Histone H3-like centromeric protein A	19	0.951178	0.00128947	59.709	44.662	S	5	3	0.21352	121970000	12.7117	1;2	RRS(0.94)PS(0.951)PT(0.107)PT(0.001)PGPSR	RRS(11.8)PS(12.71)PT(-11.8)PT(-30.77)PGPS(-37.19)R	PRRRSPSPTPTPG	Yes	>Quantification (Relative expression)	0.217419	0.223013	0.21316	0.0891078	0.129346	0.112728	>Statistical analysis	0.217864	0.110394	-1.97351	DOWN	0.000864853	0.00320582	YES	YES
>Phosphoprotoeme identification	956	531	F8WD88	F8WD88	CENPA	Histone H3-like centromeric protein A	17	0.940428	0.00163303	47.916	44.662	S	3	3	0.21352	104620000	11.8042	1;2	RRS(0.94)PS(0.951)PT(0.107)PT(0.001)PGPSR	RRS(11.8)PS(12.71)PT(-11.8)PT(-30.77)PGPS(-37.19)R	EAPRRRSPSPTPT	Yes	>Quantification (Relative expression)	0.217419	0.223013	0.21316	0.0891078	0.129346	0.112728	>Statistical analysis	0.217864	0.110394	-1.97351	DOWN	0.000864853	0.00320582	YES	YES
>Phosphoprotoeme identification	2640	1206	Q96LK8	Q96LK8	SPATA32	Spermatogenesis-associated protein 32	154	0.706597	2.43242e-05	52.773	52.773	S	20	4	0.096657	151890000	4.19389	1;2	SFTEENHVSACHHS(0.007)IS(0.017)AQT(0.269)S(0.707)K	S(-50.33)FT(-50.33)EENHVS(-40.3)ACHHS(-19.92)IS(-16.16)AQT(-4.19)S(4.19)K	SISAQTSKHLFWA	Yes	>Quantification (Relative expression)	0.126159	0.10558	0.114515	0.198773	0.231264	0.223709	>Statistical analysis	0.115418	0.217915	1.88805	UP	0.000870994	0.0032087	YES	YES
>Phosphoprotoeme identification	2644	1209	Q96M69	Q96M69	LRGUK	Leucine-rich repeat and guanylate kinase domain-containing protein	737	0.950713	0.0105191	40.941	40.941	S	5	3	1.41	25710000	14.9589	1	S(0.019)GKDS(0.951)LVS(0.03)MK	S(-17.01)GKDS(14.96)LVS(-14.96)MK	EKSGKDSLVSMKC	Yes	>Quantification (Relative expression)	0.101343	0.112716	0.0937159	0.236153	0.238523	0.21755	>Statistical analysis	0.102591	0.230742	2.24913	UP	0.000119672	0.000913302	YES	YES
>Phosphoprotoeme identification	3421	920	Q00688	Q00688	FKBP3	Peptidyl-prolyl cis-trans isomerase FKBP3	98	0.514848	0.000231365	66.152	38.724	T	2	4	1.2109	59317000	0.457074	1	ET(0.515)KS(0.463)EET(0.021)LDEGPPKYTK	ET(0.46)KS(-0.46)EET(-13.82)LDEGPPKY(-34.34)T(-34.18)K	EDKPKETKSEETL	Yes	>Quantification (Relative expression)	0.12013	0.119766	0.109886	0.234345	0.208907	0.206965	>Statistical analysis	0.116594	0.216739	1.85892	UP	0.000446451	0.00213838	YES	YES
>Phosphoprotoeme identification	2003	994	Q5JQC9-2	Q5JQC9	AKAP4	Isoform 2 of A-kinase anchor protein 4	313	1	5.32246e-37	149.8	136.34	S	2	3	0.64965	35220000000	73.6615	1;2	ES(1)KEFADSISK	ES(73.66)KEFADS(-73.66)IS(-89.99)K	QMSQRESKEFADS	Yes	>Quantification (Relative expression)	0.2369	0.229816	0.235126	0.091236	0.101371	0.102204	>Statistical analysis	0.233947	0.0982703	-2.38065	DOWN	5.06024e-06	0.000301995	YES	NO
>Phosphoprotoeme identification	2000	994	Q5JQC9-2	Q5JQC9	AKAP4	Isoform 2 of A-kinase anchor protein 4	295	0.995489	8.41861e-09	88.565	88.565	S	5	3	-0.21201	333400000	23.5428	2;3;4	S(0.004)FLYS(0.995)ELS(1)NKS(1)K	S(-23.54)FLY(-39.66)S(23.54)ELS(61.79)NKS(78.65)K	QKSFLYSELSNKS	Yes	>Quantification (Relative expression)	0.249644	0.233175	0.246325	0.0808964	0.102121	0.0929106	>Statistical analysis	0.243048	0.0919761	-2.64251	DOWN	4.49554e-05	0.000600643	YES	NO
>Phosphoprotoeme identification	2001	994	Q5JQC9-2	Q5JQC9	AKAP4	Isoform 2 of A-kinase anchor protein 4	298	0.999999	3.23032e-11	93.427	88.565	S	8	3	-0.21201	788180000	61.7854	1;2;3;4	S(0.004)FLYS(0.995)ELS(1)NKS(1)K	S(-23.54)FLY(-39.66)S(23.54)ELS(61.79)NKS(78.65)K	FLYSELSNKSKSG	Yes	>Quantification (Relative expression)	0.249644	0.233175	0.246325	0.0808964	0.102121	0.0929106	>Statistical analysis	0.243048	0.0919761	-2.64251	DOWN	4.49554e-05	0.000600643	YES	NO
>Phosphoprotoeme identification	2006	994	Q5JQC9-2	Q5JQC9	AKAP4	Isoform 2 of A-kinase anchor protein 4	564	0.766668	4.18862e-24	83.332	81.844	S	12	3	-0.4022	85697000	5.42153	1	GKDT(0.012)CEEDCPGS(0.767)T(0.22)MGY(0.002)MAQSTQYEK	GKDT(-18.14)CEEDCPGS(5.42)T(-5.42)MGY(-26.99)MAQS(-49.48)T(-53.43)QY(-65.02)EK	EEDCPGSTMGYMA	Yes	>Quantification (Relative expression)	0.245282	0.22636	0.226419	0.091708	0.11194	0.10491	>Statistical analysis	0.232687	0.102853	-2.26234	DOWN	0.000114811	0.000900333	YES	NO
>Phosphoprotoeme identification	2004	994	Q5JQC9-2	Q5JQC9	AKAP4	Isoform 2 of A-kinase anchor protein 4	527	0.986902	3.62131e-19	124.39	55.724	S	4	2	-1.3283	791240000	20.0671	1;2	INAS(0.987)T(0.01)DS(0.003)LAK	INAS(20.07)T(-20.07)DS(-24.65)LAK	GEKINASTDSLAK	Yes	>Quantification (Relative expression)	0.206333	0.206408	0.201096	0.129695	0.127999	0.127522	>Statistical analysis	0.204612	0.128405	-1.59349	DOWN	2.20307e-06	0.000208965	YES	NO
>Phosphoprotoeme identification	2005	994	Q5JQC9-2	Q5JQC9	AKAP4	Isoform 2 of A-kinase anchor protein 4	530	0.997072	4.84227e-13	148.57	148.57	S	7	2	-0.44593	767040000	25.4757	1;2	INAST(0.003)DS(0.997)LAK	INAS(-39.91)T(-25.48)DS(25.48)LAK	INASTDSLAKDLI	Yes	>Quantification (Relative expression)	0.206333	0.206408	0.201096	0.129695	0.127999	0.127522	>Statistical analysis	0.204612	0.128405	-1.59349	DOWN	2.20307e-06	0.000208965	YES	NO
>Phosphoprotoeme identification	2008	994	Q5JQC9-2	Q5JQC9	AKAP4	Isoform 2 of A-kinase anchor protein 4	284	0.999991	1.92577e-07	89.311	89.311	S	6	2	0.078775	749270000	50.4223	1;2	GTGEES(1)REGGQK	GT(-50.42)GEES(50.42)REGGQK	RGTGEESREGGQK	Yes	>Quantification (Relative expression)	0.22801	0.226345	0.224508	0.104165	0.103891	0.112907	>Statistical analysis	0.226287	0.106988	-2.11508	DOWN	2.82507e-06	0.000218709	YES	NO
>Phosphoprotoeme identification	3553	1099	Q8IYK2	Q8IYK2	CCDC105	Coiled-coil domain-containing protein 105	272	0.999996	0.000118473	71.269	71.269	T	11	3	0.50533	1700400000	54.3446	2	HSWVNLS(1)RAPT(1)PR	HS(-36.87)WVNLS(36.87)RAPT(54.34)PR	NLSRAPTPRTQGQ	Yes	>Quantification (Relative expression)	0.225097	0.234086	0.222004	0.119639	0.134478	0.103246	>Statistical analysis	0.227062	0.119121	-1.90615	DOWN	0.00037412	0.00187626	YES	NO
>Phosphoprotoeme identification	666	331	B8ZZ81	B8ZZ81	AGPS	Alkylglycerone-phosphate synthase	65	0.891372	2.81411e-11	67.033	67.033	S	4	3	0.66586	80076000	9.70425	1	RAAS(0.891)AAT(0.095)AAPT(0.007)AT(0.006)PAAQESGTIPK	RAAS(9.7)AAT(-9.7)AAPT(-20.78)AT(-21.9)PAAQES(-61.91)GT(-65.41)IPK	KARRAASAATAAP	Yes	>Quantification (Relative expression)	0.124286	0.131878	0.132766	0.223672	0.202091	0.185307	>Statistical analysis	0.129644	0.20369	1.57115	UP	0.00292157	0.00735671	YES	YES
>Phosphoprotoeme identification	2176	1052	Q6Q759	Q6Q759	SPAG17	Sperm-associated antigen 17	1759	0.792025	2.96908e-05	96.113	96.113	S	1	2	0.035988	122770000	5.80729	1	S(0.792)PS(0.208)VLQMR	S(5.81)PS(-5.81)VLQMR	PGAILKSPSVLQM	Yes	>Quantification (Relative expression)	0.128667	0.13234	0.123667	0.210022	0.195369	0.209936	>Statistical analysis	0.128224	0.205109	1.59961	UP	0.000149789	0.00105121	YES	YES
>Phosphoprotoeme identification	1261	724	O43242	O43242	PSMD3	26S proteasome non-ATPase regulatory subunit 3	63	0.999999	3.70385e-09	64.798	64.798	S	9	3	1.5394	0	60.4577	1	TAAAAAEHS(1)QR	T(-60.46)AAAAAEHS(60.46)QR	AAAAEHSQRELDT	Yes	>Quantification (Relative expression)	0.094623	0.0753824	0.112061	0.18446	0.264518	0.268955	>Statistical analysis	0.0940223	0.239311	2.54526	UP	0.0078329	0.0155408	YES	YES
>Phosphoprotoeme identification	2177	1052	Q6Q759	Q6Q759	SPAG17	Sperm-associated antigen 17	1718	0.826758	6.66732e-24	152.68	65.949	S	3	2	0.068827	780540000	6.96914	1	S(0.166)RS(0.827)WET(0.007)FPSVEK	S(-6.97)RS(6.97)WET(-20.67)FPS(-46.27)VEK	PNLRSRSWETFPS	Yes	>Quantification (Relative expression)	0.123382	0.119216	0.118531	0.215754	0.206852	0.204292	>Statistical analysis	0.120376	0.208966	1.73594	UP	1.98477e-05	0.000466343	YES	YES
>Phosphoprotoeme identification	1799	960	Q15435	Q15435	PPP1R7	Protein phosphatase 1 regulatory subunit 7	24	1	4.99698e-07	81.807	30.042	S	3	3	3.9704	1212000000	30.042	1;2	VES(1)EES(1)GDEEGKK	VES(30.04)EES(30.04)GDEEGKK	VDRRVESEESGDE	Yes	>Quantification (Relative expression)	0.122072	0.125822	0.133768	0.20929	0.201062	0.197746	>Statistical analysis	0.127221	0.2027	1.59329	UP	0.00010073	0.000830327	YES	YES
>Phosphoprotoeme identification	2914	1322	Q9UKU0-9	Q9UKU0	ACSL6	Isoform 9 of Long-chain-fatty-acid--CoA ligase 6	7	1	0.0127347	33.589	33.589	S	6	2	-1.6423	513350000	33.5889	1	PEFVLS(1)LLEK	PEFVLS(33.59)LLEK	MPEFVLSLLEKMQ	Yes	>Quantification (Relative expression)	0.0965323	0.0911776	0.086064	0.246203	0.248468	0.231555	>Statistical analysis	0.091258	0.242075	2.65265	UP	1.58994e-05	0.000430463	YES	YES
>Phosphoprotoeme identification	2915	1323	S4R3H4	S4R3H4	ACIN1	Apoptotic chromatin condensation inducer in the nucleus	148	0.75	0.0258298	24.03	24.03	S	2	2	4.6879	0	0	3	KS(0.75)S(0.75)S(0.75)IS(0.75)EEK	KS(0)S(0)S(0)IS(0)EEK	RHSPRKSSSISEE	Yes	>Quantification (Relative expression)	0.12233	0.118013	0.107583	0.258472	0.190005	0.203598	>Statistical analysis	0.115975	0.217358	1.87418	UP	0.0090258	0.0175345	YES	YES
>Phosphoprotoeme identification	2916	1323	S4R3H4	S4R3H4	ACIN1	Apoptotic chromatin condensation inducer in the nucleus	149	0.75	0.0258298	24.03	24.03	S	3	2	4.6879	0	0	3	KS(0.75)S(0.75)S(0.75)IS(0.75)EEK	KS(0)S(0)S(0)IS(0)EEK	HSPRKSSSISEEK	Yes	>Quantification (Relative expression)	0.12233	0.118013	0.107583	0.258472	0.190005	0.203598	>Statistical analysis	0.115975	0.217358	1.87418	UP	0.0090258	0.0175345	YES	YES
>Phosphoprotoeme identification	2917	1323	S4R3H4	S4R3H4	ACIN1	Apoptotic chromatin condensation inducer in the nucleus	150	0.75	0.0258298	24.03	24.03	S	4	2	4.6879	0	0	3	KS(0.75)S(0.75)S(0.75)IS(0.75)EEK	KS(0)S(0)S(0)IS(0)EEK	SPRKSSSISEEKG	Yes	>Quantification (Relative expression)	0.12233	0.118013	0.107583	0.258472	0.190005	0.203598	>Statistical analysis	0.115975	0.217358	1.87418	UP	0.0090258	0.0175345	YES	YES
>Phosphoprotoeme identification	713	359	C9JG08	C9JG08	C2orf16	Uncharacterized protein C2orf16	3256	1	4.56905e-09	129.77	129.77	S	6	2	-0.044283	125250000	129.772	1	LQCIDS(1)MECK	LQCIDS(129.77)MECK	KLQCIDSMECKLA	Yes	>Quantification (Relative expression)	0.197278	0.202442	0.222535	0.130696	0.128178	0.118871	>Statistical analysis	0.207418	0.125915	-1.64729	DOWN	0.000661716	0.00271978	YES	YES
>Phosphoprotoeme identification	712	359	C9JG08	C9JG08	C2orf16	Uncharacterized protein C2orf16	3270	0.98947	3.35119e-22	109.04	109.04	S	10	3	0.2302	60906000	19.7298	1	LAPHLQGVES(0.989)GT(0.011)K	LAPHLQGVES(19.73)GT(-19.73)K	HLQGVESGTKFQV	Yes	>Quantification (Relative expression)	0.237595	0.211307	0.21913	0.116445	0.119758	0.0957646	>Statistical analysis	0.222677	0.110656	-2.01234	DOWN	0.000491414	0.00224187	YES	YES
>Phosphoprotoeme identification	711	359	C9JG08	C9JG08	C2orf16	Uncharacterized protein C2orf16	4313	0.992338	0.000103759	78.191	78.191	S	4	3	0.080078	241050000	21.901	1;2	KLCS(0.992)QT(0.006)S(0.001)LAER	KLCS(21.9)QT(-21.9)S(-28.97)LAER	MERKLCSQTSLAE	Yes	>Quantification (Relative expression)	0.199237	0.208199	0.208049	0.109489	0.141325	0.133701	>Statistical analysis	0.205162	0.128172	-1.60068	DOWN	0.0015571	0.00458222	YES	YES
>Phosphoprotoeme identification	710	359	C9JG08	C9JG08	C2orf16	Uncharacterized protein C2orf16	4395	0.67257	0.0198479	20.497	20.497	S	15	3	-0.48348	54450000	4.03232	3	IWT(0.397)RGS(0.416)T(0.256)S(0.301)S(0.621)IIQQY(0.042)S(0.673)GT(0.295)R	IWT(-0.26)RGS(0.26)T(-3.81)S(-4.03)S(4.03)IIQQY(-17.87)S(4.03)GT(-4.03)R	SIIQQYSGTRVRI	Yes	>Quantification (Relative expression)	0.195866	0.205504	0.210083	0.146412	0.0960525	0.146083	>Statistical analysis	0.203818	0.129516	-1.57369	DOWN	0.0125685	0.0228966	YES	YES
>Phosphoprotoeme identification	1068	618	H7C1J8	H7C1J8	HNRNPA3	Heterogeneous nuclear ribonucleoprotein A3 (Fragment)	95	0.918367	2.1803e-36	108.19	108.19	S	4	2	-0.26514	29669000	11.7267	1	S(0.02)S(0.062)GS(0.918)PYGGGYGSGGGSGGYGSR	S(-16.64)S(-11.73)GS(11.73)PY(-55.28)GGGY(-72.49)GS(-72.03)GGGS(-83.58)GGY(-88.16)GS(-90.55)R	GGRSSGSPYGGGY	Yes	>Quantification (Relative expression)	0.194305	0.229449	0.209019	0.139976	0.108564	0.118687	>Statistical analysis	0.210924	0.122409	-1.72311	DOWN	0.00300886	0.00749453	YES	YES
>Phosphoprotoeme identification	1060	610	H7BZ94	H7BZ94	P4HB	Protein disulfide-isomerase	395	0.996297	8.59511e-17	85.849	54.066	S	3	3	-0.15506	74542000	24.2988	1	VHS(0.996)FPT(0.004)LK	VHS(24.3)FPT(-24.3)LK	EAVKVHSFPTLKF	Yes	>Quantification (Relative expression)	0.103276	0.135649	0.121048	0.208212	0.213337	0.234033	>Statistical analysis	0.119991	0.218527	1.8212	UP	0.00129417	0.00409088	YES	YES
>Phosphoprotoeme identification	1669	905	P61313	P61313	RPL15	60S ribosomal protein L15	187	0.936155	0.00147021	61.11	61.11	S	8	3	0.18981	16245000	11.6622	1	FHHT(0.064)IGGS(0.936)RR	FHHT(-11.66)IGGS(11.66)RR	HHTIGGSRRAAWR	Yes	>Quantification (Relative expression)	0.242115	0.194547	0.220663	0.103377	0.132734	0.106564	>Statistical analysis	0.219108	0.114225	-1.91821	DOWN	0.00321204	0.00792127	YES	YES
>Phosphoprotoeme identification	1668	904	P61019-2	P61019	RAB2A	Isoform 2 of Ras-related protein Rab-2A	101	1	0.00133096	91.867	91.867	S	5	2	-0.05674	266530000	67.8366	1	SDLES(1)RR	S(-67.84)DLES(67.84)RR	NKSDLESRREVKK	Yes	>Quantification (Relative expression)	0.0925662	0.0955614	0.0910535	0.24248	0.238766	0.242613	>Statistical analysis	0.0930604	0.241286	2.59279	UP	1.38842e-07	0.000138102	YES	YES
>Phosphoprotoeme identification	597	290	B1AK20	B1AK20	DNAJC11	DnaJ homolog subfamily C member 11 (Fragment)	26	0.962179	1.96692e-10	96.78	96.78	S	3	2	0.59844	557580000	14.0553	1	EAS(0.962)S(0.038)EELKAAYR	EAS(14.06)S(-14.06)EELKAAY(-79.06)R	NVRREASSEELKA	Yes	>Quantification (Relative expression)	0.0893387	0.111965	0.0813546	0.239575	0.18904	0.245521	>Statistical analysis	0.0942195	0.224712	2.38498	UP	0.00291752	0.00735671	YES	YES
>Phosphoprotoeme identification	598	290	B1AK20	B1AK20	DNAJC11	DnaJ homolog subfamily C member 11 (Fragment)	27	0.633909	0.00798186	75.819	75.819	S	4	2	-0.053967	315990000	2.38437	1	EAS(0.366)S(0.634)EELK	EAS(-2.38)S(2.38)EELK	VRREASSEELKAA	Yes	>Quantification (Relative expression)	0.0893387	0.111965	0.0813546	0.239575	0.18904	0.245521	>Statistical analysis	0.0942195	0.224712	2.38498	UP	0.00291752	0.00735671	YES	YES
>Phosphoprotoeme identification	1089	624	H7C4R2	H7C4R2	CCDC136	Coiled-coil domain-containing protein 136 (Fragment)	850	1	0.011002	38.875	38.875	S	5	4	0.28481	33578000	38.8746	1	EKRPS(1)VVK	EKRPS(38.87)VVK	LREKRPSVVKEAR	Yes	>Quantification (Relative expression)	0.237524	0.208108	0.239688	0.0958004	0.0955618	0.123317	>Statistical analysis	0.22844	0.104893	-2.17784	DOWN	0.000845225	0.00315996	YES	NO
>Phosphoprotoeme identification	3140	122	A0A0J9YYI4	A0A0J9YYI4	SERINC5	Serine incorporator 5	185	0.987416	0.0155686	30.004	30.004	T	6	3	1.1923	34198000	18.7453	2	WNKNWT(0.987)AGT(0.955)AS(0.057)NK	WNKNWT(18.75)AGT(13.23)AS(-13.23)NK	KWNKNWTAGTASN	Yes	>Quantification (Relative expression)	0.179157	0.257165	0.210428	0.112395	0.123494	0.117361	>Statistical analysis	0.215583	0.11775	-1.83085	DOWN	0.0129127	0.0234256	YES	YES
>Phosphoprotoeme identification	3141	122	A0A0J9YYI4	A0A0J9YYI4	SERINC5	Serine incorporator 5	188	0.955203	0.0155686	30.004	30.004	T	9	3	1.1923	34198000	13.2309	2	WNKNWT(0.987)AGT(0.955)AS(0.057)NK	WNKNWT(18.75)AGT(13.23)AS(-13.23)NK	KNWTAGTASNKLW	Yes	>Quantification (Relative expression)	0.179157	0.257165	0.210428	0.112395	0.123494	0.117361	>Statistical analysis	0.215583	0.11775	-1.83085	DOWN	0.0129127	0.0234256	YES	YES
>Phosphoprotoeme identification	2820	1275	Q9HBV2	Q9HBV2	SPACA1	Sperm acrosome membrane-associated protein 1	256	0.932293	3.82056e-06	71.376	56.688	S	8	3	-0.1094	555800000	13.4474	2;3;4	AFWGAKAS(0.932)T(0.954)PEVQS(0.068)EQS(0.023)S(0.023)VR	AFWGAKAS(13.45)T(15.21)PEVQS(-13.45)EQS(-18.33)S(-18.33)VR	FWGAKASTPEVQS	Yes	>Quantification (Relative expression)	0.122962	0.133537	0.121163	0.211482	0.210641	0.212142	>Statistical analysis	0.125887	0.211422	1.67945	UP	2.51686e-05	0.000498034	YES	YES
>Phosphoprotoeme identification	2821	1275	Q9HBV2	Q9HBV2	SPACA1	Sperm acrosome membrane-associated protein 1	262	0.999988	3.89632e-139	223.99	223.99	S	8	2	0.082558	12508000000	49.2923	1;2;3;4	AS(0.003)T(0.997)PEVQS(1)EQSSVR	AS(-25.35)T(25.35)PEVQS(49.29)EQS(-49.29)S(-62.68)VR	STPEVQSEQSSVR	Yes	>Quantification (Relative expression)	0.122962	0.133537	0.121163	0.211482	0.210641	0.212142	>Statistical analysis	0.125887	0.211422	1.67945	UP	2.51686e-05	0.000498034	YES	YES
>Phosphoprotoeme identification	2822	1275	Q9HBV2	Q9HBV2	SPACA1	Sperm acrosome membrane-associated protein 1	265	0.999928	1.85481e-39	167.66	42.348	S	11	2	0.29163	2285700000	40.3655	2;3;4	AS(0.213)T(0.787)PEVQS(1)EQS(1)S(1)VR	AS(-5.69)T(5.69)PEVQS(34.83)EQS(40.37)S(41.5)VR	EVQSEQSSVRYKD	Yes	>Quantification (Relative expression)	0.122962	0.133537	0.121163	0.211482	0.210641	0.212142	>Statistical analysis	0.125887	0.211422	1.67945	UP	2.51686e-05	0.000498034	YES	YES
>Phosphoprotoeme identification	2823	1275	Q9HBV2	Q9HBV2	SPACA1	Sperm acrosome membrane-associated protein 1	266	0.999987	1.85297e-186	243.93	72.801	S	12	2	1.06	3054400000	48.968	2;3;4	AS(0.018)T(0.129)PEVQS(0.853)EQS(1)S(1)VR	AS(-16.76)T(-8.22)PEVQS(8.22)EQS(35.33)S(48.97)VR	VQSEQSSVRYKDS	Yes	>Quantification (Relative expression)	0.122962	0.133537	0.121163	0.211482	0.210641	0.212142	>Statistical analysis	0.125887	0.211422	1.67945	UP	2.51686e-05	0.000498034	YES	YES
>Phosphoprotoeme identification	3386	859	P35663	P35663	CYLC1	Cylicin-1	333	0.946881	0.000133589	52.359	52.359	T	6	4	0.63383	179980000	9.65398	2	KDT(0.525)ES(0.525)T(0.947)DAES(0.001)GDS(0.001)KDER	KDT(0)ES(0)T(9.65)DAES(-30.41)GDS(-30.41)KDER	KKDTESTDAESGD	Yes	>Quantification (Relative expression)	0.09393	0.0976086	0.0864672	0.234644	0.234066	0.233892	>Statistical analysis	0.0926686	0.234201	2.52729	UP	1.7359e-06	0.000208965	YES	YES
>Phosphoprotoeme identification	3385	859	P35663	P35663	CYLC1	Cylicin-1	330	0.52549	2.17366e-23	104.18	52.359	T	3	4	0.63383	179980000	0	2	KDT(0.525)ES(0.525)T(0.947)DAES(0.001)GDS(0.001)KDER	KDT(0)ES(0)T(9.65)DAES(-30.41)GDS(-30.41)KDER	KDVKKDTESTDAE	Yes	>Quantification (Relative expression)	0.09393	0.0976086	0.0864672	0.234644	0.234066	0.233892	>Statistical analysis	0.0926686	0.234201	2.52729	UP	1.7359e-06	0.000208965	YES	YES
>Phosphoprotoeme identification	3382	853	P32238	P32238	CCKAR	Cholecystokinin receptor type A	258	0.657835	0.0325305	17.211	17.211	T	5	3	-1.7599	0	5.29234	3	KPS(0.93)T(0.657)T(0.658)S(0.386)S(0.369)GK	KPS(13.35)T(5.29)T(5.29)S(-5.29)S(-5.63)GK	ERKPSTTSSGKYE	Yes	>Quantification (Relative expression)	0	0.000724469	0	0.425956	0.347974	0.225346	>Statistical analysis	0.00024149	0.333092	1379.32	UP	0.00467963	0.0104599	YES	YES
>Phosphoprotoeme identification	3383	855	P34896-4	P34896	SHMT1	Isoform 4 of Serine hydroxymethyltransferase, cytosolic	25	0.856193	5.85482e-05	44.054	44.054	T	5	3	-0.38249	0	6.36523	2	KIS(0.765)AT(0.856)S(0.378)IFFESMPYK	KIS(4.23)AT(6.37)S(-4.23)IFFES(-37.85)MPY(-41.67)K	KKKISATSIFFES	Yes	>Quantification (Relative expression)	0.239722	0.215083	0.214742	0.114409	0.127377	0.0886671	>Statistical analysis	0.223182	0.110151	-2.02615	DOWN	0.00130106	0.00410397	YES	YES
>Phosphoprotoeme identification	3381	853	P32238	P32238	CCKAR	Cholecystokinin receptor type A	257	0.657249	0.0325305	17.211	17.211	T	4	3	-1.7599	0	5.29234	3	KPS(0.93)T(0.657)T(0.658)S(0.386)S(0.369)GK	KPS(13.35)T(5.29)T(5.29)S(-5.29)S(-5.63)GK	KERKPSTTSSGKY	Yes	>Quantification (Relative expression)	0	0.000724469	0	0.425956	0.347974	0.225346	>Statistical analysis	0.00024149	0.333092	1379.32	UP	0.00467963	0.0104599	YES	YES
>Phosphoprotoeme identification	3388	859	P35663	P35663	CYLC1	Cylicin-1	543	0.999978	1.16435e-13	86.519	63.138	T	6	4	0.24734	11648000000	46.5481	2;3;4	IKGS(1)DT(1)ES(0.998)EES(0.993)LY(0.009)KPGAK	IKGS(53.14)DT(46.55)ES(27.94)EES(21.23)LY(-21.23)KPGAK	KIKGSDTESEESL	Yes	>Quantification (Relative expression)	0.136376	0.128917	0.132321	0.197622	0.197463	0.206753	>Statistical analysis	0.132538	0.200613	1.51363	UP	5.42582e-05	0.000669035	YES	YES
>Phosphoprotoeme identification	1403	769	P04554	P04554	PRM2	Protamine-2	13	0.999988	1.26946e-14	113.67	113.67	S	6	3	0.42716	15148000000	48.462	1;2;3	S(0.181)LS(0.819)ERS(1)HEVYR	S(-6.55)LS(6.55)ERS(48.46)HEVY(-86.73)R	RSLSERSHEVYRQ	Yes	>Quantification (Relative expression)	0.226569	0.218789	0.243547	0.0970717	0.104379	0.101985	>Statistical analysis	0.229635	0.101145	-2.27035	DOWN	7.24889e-05	0.000740777	YES	YES
>Phosphoprotoeme identification	1402	769	P04554	P04554	PRM2	Protamine-2	10	1	1.26946e-14	113.67	54.286	S	5	2	-0.010193	16135000000	54.2858	2;3	VRS(1)LS(1)ER	VRS(54.29)LS(54.29)ER	YRVRSLSERSHEV	Yes	>Quantification (Relative expression)	0.224881	0.211096	0.232419	0.0973671	0.105728	0.106174	>Statistical analysis	0.222799	0.10309	-2.16121	DOWN	6.36271e-05	0.000708445	YES	YES
>Phosphoprotoeme identification	1401	769	P04554	P04554	PRM2	Protamine-2	8	1	5.54619e-05	67.102	54.286	S	3	2	-0.010193	6645000000	54.2858	1;2;3	VRS(1)LS(1)ER	VRS(54.29)LS(54.29)ER	VRYRVRSLSERSH	Yes	>Quantification (Relative expression)	0.224881	0.211096	0.232419	0.0973671	0.105728	0.106174	>Statistical analysis	0.222799	0.10309	-2.16121	DOWN	6.36271e-05	0.000708445	YES	YES
>Phosphoprotoeme identification	1407	771	P06576	P06576	ATP5F1B	ATP synthase subunit beta, mitochondrial	529	1	4.32013e-05	85.554	27.672	S	10	2	1.1276	1145400000	27.6725	1;2	ADKLAEEHS(1)S(1)	ADKLAEEHS(27.67)S(27.67)	LAEEHSS______	Yes	>Quantification (Relative expression)	0.131262	0.129774	0.113396	0.208438	0.226638	0.206877	>Statistical analysis	0.124811	0.213985	1.71447	UP	0.000475982	0.0022158	YES	YES
>Phosphoprotoeme identification	1406	771	P06576	P06576	ATP5F1B	ATP synthase subunit beta, mitochondrial	528	1	0.0241244	61.582	27.672	S	9	2	1.1276	75356000	27.6725	1;2	ADKLAEEHS(1)S(1)	ADKLAEEHS(27.67)S(27.67)	KLAEEHSS_____	Yes	>Quantification (Relative expression)	0.131262	0.129774	0.113396	0.208438	0.226638	0.206877	>Statistical analysis	0.124811	0.213985	1.71447	UP	0.000475982	0.0022158	YES	YES
>Phosphoprotoeme identification	1405	770	P05109	P05109	S100A8	Protein S100-A8	90	0.999941	0.00332501	62.466	62.466	S	5	3	0.36156	60498000	42.2595	1	SHEES(1)HKE	S(-42.26)HEES(42.26)HKE	KKSHEESHKE___	Yes	>Quantification (Relative expression)	0.0589925	0.0568852	0.0587412	0.275374	0.263333	0.286674	>Statistical analysis	0.0582063	0.275127	4.72676	UP	5.66135e-06	0.000308554	YES	YES
>Phosphoprotoeme identification	1546	837	P26718	P26718	KLRK1	NKG2-D type II integral membrane protein	139	1	0.0105754	31.597	31.597	S	3	3	-2.7273	70033000	31.5969	2	VY(1)S(1)KEDQDLLK	VY(31.6)S(31.6)KEDQDLLK	SLLKVYSKEDQDL	Yes	>Quantification (Relative expression)	0.0824086	0.0820435	0.091176	0.246658	0.240531	0.239073	>Statistical analysis	0.0852094	0.242088	2.84109	UP	2.02095e-06	0.000208965	YES	YES
>Phosphoprotoeme identification	1339	748	O75969	O75969	AKAP3	A-kinase anchor protein 3	72	0.701628	2.02044e-08	66.467	66.467	S	12	4	0.092163	315410000	6.29605	1	FKPGES(0.165)FGGET(0.109)S(0.702)NS(0.025)GDPHK	FKPGES(-6.3)FGGET(-8.09)S(6.3)NS(-14.5)GDPHK	SFGGETSNSGDPH	Yes	>Quantification (Relative expression)	0.189456	0.313571	0.209405	0.0732397	0.121369	0.0929588	>Statistical analysis	0.237477	0.0958558	-2.47744	DOWN	0.02583	0.0417308	YES	NO
>Phosphoprotoeme identification	443	222	A0A6I8PRR5	A0A6I8PRR5	N4BP2L2	NEDD4-binding protein 2-like 2	2	0.532179	0.0290018	17.231	17.231	S	2	2	5.7673	29162000	0.559788	1	MS(0.532)Y(0.468)GEIEGK	MS(0.56)Y(-0.56)GEIEGK	_____MSYGEIEG	Yes	>Quantification (Relative expression)	0.117928	0.119186	0.1227	0.211933	0.208927	0.219326	>Statistical analysis	0.119938	0.213395	1.77921	UP	1.04627e-05	0.000390442	YES	YES
>Phosphoprotoeme identification	38	22	A0A087WUT6	A0A087WUT6	EIF5B	Eukaryotic translation initiation factor 5B	164	0.992551	0.0306463	22.982	22.982	S	5	3	1.0963	72050000	21.2468	1	KWDGS(0.993)EEDEDNS(0.007)K	KWDGS(21.25)EEDEDNS(-21.25)K	NKKWDGSEEDEDN	Yes	>Quantification (Relative expression)	0.136797	0.118925	0.123043	0.214448	0.206848	0.199938	>Statistical analysis	0.126255	0.207078	1.64016	UP	0.000293229	0.00159671	YES	YES
>Phosphoprotoeme identification	30	20	G3V131	G3V131	ZNF57	Zinc finger protein 57	180	1	0.0237721	21.246	21.246	S	3	2	-0.51994	0	21.2458	4	Y(1)LS(1)HHVKT(1)HT(1)AEK	Y(21.25)LS(21.25)HHVKT(21.25)HT(21.25)AEK	QHPRYLSHHVKTH	Yes	>Quantification (Relative expression)	0.149384	0.119149	0.109103	0.217139	0.215321	0.189903	>Statistical analysis	0.125879	0.207455	1.64805	UP	0.00549678	0.0117411	YES	YES
>Phosphoprotoeme identification	37	22	A0A087WUT6	A0A087WUT6	EIF5B	Eukaryotic translation initiation factor 5B	113	1	1.17151e-38	136.34	136.34	S	8	3	-0.030649	226470000	63.4213	1	QSFDDNDS(1)EELEDKDSK	QS(-63.42)FDDNDS(63.42)EELEDKDS(-80.63)K	SFDDNDSEELEDK	Yes	>Quantification (Relative expression)	0.131983	0.123289	0.123416	0.206171	0.206506	0.2066	>Statistical analysis	0.126229	0.206426	1.63532	UP	9.8934e-06	0.000390442	YES	YES
>Phosphoprotoeme identification	1240	719	O15173	O15173	PGRMC2	Membrane-associated progesterone receptor component 2	104	1	5.22325e-06	117.45	71.879	S	5	3	-0.42642	225320000	71.8787	1	KRDFS(1)LEQLR	KRDFS(71.88)LEQLR	MKKRDFSLEQLRQ	Yes	>Quantification (Relative expression)	0.0849835	0.0715164	0.0828403	0.269116	0.266367	0.250812	>Statistical analysis	0.0797801	0.262098	3.28526	UP	1.34044e-05	0.00040815	YES	NO
>Phosphoprotoeme identification	644	313	H0YH65	H0YH65	ARMC6	Armadillo repeat-containing protein 6 (Fragment)	110	1	0.0223858	32.933	32.933	S	1	3	0.91311	20736000	32.9326	1	S(1)AHRDCEDVAK	S(32.93)AHRDCEDVAK	LIMQARSAHRDCE	Yes	>Quantification (Relative expression)	0.231816	0.225392	0.224811	0.104926	0.113351	0.0997043	>Statistical analysis	0.22734	0.105994	-2.14484	DOWN	1.19069e-05	0.000390442	YES	YES
>Phosphoprotoeme identification	3375	828	P22492	P22492	H1-6	Histone H1t	193	1	0.0166566	23.869	23.869	T	7	4	-0.33857	67432000	23.869	3	AS(1)KS(1)KLT(1)QHHEVNVR	AS(23.87)KS(23.87)KLT(23.87)QHHEVNVR	ASKSKLTQHHEVN	Yes	>Quantification (Relative expression)	0.26913	0.253035	0.263586	0.0664797	0.104675	0.0735646	>Statistical analysis	0.261917	0.081573	-3.21083	DOWN	0.000140368	0.00100205	YES	YES
>Phosphoprotoeme identification	3435	968	Q17RS7	Q17RS7	GEN1	Flap endonuclease GEN homolog 1	817	0.988712	0.0223136	23.676	23.676	T	3	3	5.4399	0	16.311	4	Y(0.988)T(0.989)T(0.989)QRMKHS(0.517)S(0.517)QK	Y(16.07)T(16.31)T(16.31)QRMKHS(0)S(0)QK	GKAKYTTQRMKHS	Yes	>Quantification (Relative expression)	0.118273	0.0929417	0.102912	0.208245	0.239129	0.238499	>Statistical analysis	0.104709	0.228624	2.18343	UP	0.000595006	0.0025535	YES	YES
>Phosphoprotoeme identification	3635	1220	Q96PU9-3	Q96PU9	ODF3	Isoform 3 of Outer dense fiber protein 3	136	0.541654	1.01285e-51	95.319	95.319	T	4	3	2.9021	0	0.725296	1	VDS(0.458)T(0.542)PGPAAYMLPMVMGPNTVGK	VDS(-0.73)T(0.73)PGPAAY(-62.36)MLPMVMGPNT(-93.34)VGK	AFRVDSTPGPAAY	Yes	>Quantification (Relative expression)	0.217369	0.206894	0.222619	0.128069	0.115038	0.110011	>Statistical analysis	0.215627	0.117706	-1.83192	DOWN	0.000159595	0.00108729	YES	YES
>Phosphoprotoeme identification	3469	994	Q5JQC9-2	Q5JQC9	AKAP4	Isoform 2 of A-kinase anchor protein 4	460	0.500072	0.00389991	77.746	77.746	T	8	2	-1.1834	41732000	0	2	NQS(1)LEFS(0.5)T(0.5)MK	NQS(35.43)LEFS(0)T(0)MK	QSLEFSTMKAEMK	Yes	>Quantification (Relative expression)	0.245638	0.238839	0.256995	0.0848129	0.0873238	0.0837343	>Statistical analysis	0.247157	0.0852903	-2.89783	DOWN	7.38484e-06	0.000328901	YES	NO
>Phosphoprotoeme identification	2349	1102	Q8IYT1	Q8IYT1	FAM71A	Protein FAM71A	462	0.643922	0.00832141	51.03	51.03	S	5	2	0.2915	169880000	2.81388	2	S(0.159)S(0.159)S(0.686)RS(0.644)S(0.351)FS(0.001)HR	S(-6.78)S(-6.78)S(6.78)RS(2.81)S(-2.81)FS(-30.68)HR	QKSSSRSSFSHRA	Yes	>Quantification (Relative expression)	0.204342	0.188277	0.246744	0.0895559	0.134811	0.13627	>Statistical analysis	0.213121	0.120213	-1.77287	DOWN	0.0161185	0.0279963	YES	YES
>Phosphoprotoeme identification	2348	1102	Q8IYT1	Q8IYT1	FAM71A	Protein FAM71A	460	0.686295	0.00832141	51.03	51.03	S	3	2	0.2915	169880000	6.77843	2	S(0.159)S(0.159)S(0.686)RS(0.644)S(0.351)FS(0.001)HR	S(-6.78)S(-6.78)S(6.78)RS(2.81)S(-2.81)FS(-30.68)HR	IAQKSSSRSSFSH	Yes	>Quantification (Relative expression)	0.204342	0.188277	0.246744	0.0895559	0.134811	0.13627	>Statistical analysis	0.213121	0.120213	-1.77287	DOWN	0.0161185	0.0279963	YES	YES
>Phosphoprotoeme identification	3253	515	F8VW18	F8VW18	DCTN2	Dynactin subunit 2 (Fragment)	212	0.579376	2.53482e-06	43.804	43.804	T	4	5	0.074895	89351000	4.32227	1	T(0.198)T(0.214)GT(0.579)PPDS(0.006)S(0.002)LVTYELHSRPEQDKFSQAAK	T(-4.66)T(-4.32)GT(4.32)PPDS(-20.01)S(-24.07)LVT(-36.44)Y(-38.76)ELHS(-41.9)RPEQDKFS(-42.87)QAAK	GGKTTGTPPDSSL	Yes	>Quantification (Relative expression)	0.133226	0.137664	0.12175	0.189717	0.218726	0.198917	>Statistical analysis	0.13088	0.202453	1.54686	UP	0.00185789	0.00525492	YES	YES
>Phosphoprotoeme identification	1887	987	Q5BJF6-6	Q5BJF6	ODF2	Isoform 6 of Outer dense fiber protein 2	101	1	1.94163e-16	77.731	38.81	S	20	4	-2.3881	2912600000	38.8095	2;3;4	WENPPHCLEIT(1)PPS(1)S(1)EKLVS(1)VMR	WENPPHCLEIT(38.81)PPS(38.81)S(38.81)EKLVS(38.81)VMR	SSEKLVSVMRLSD	Yes	>Quantification (Relative expression)	0.212351	0.196445	0.202941	0.126094	0.119622	0.117382	>Statistical analysis	0.203912	0.121032	-1.68477	DOWN	9.80037e-05	0.000818646	YES	NO
>Phosphoprotoeme identification	2125	1031	Q5VTH2	Q5VTH2	CFAP126	Protein Flattop	31	0.769644	3.19197e-05	59.163	59.163	S	2	3	-1.8136	43023000	6.39339	1	ES(0.77)IS(0.177)S(0.054)HEGYTQIIANDR	ES(6.39)IS(-6.39)S(-11.56)HEGY(-46.62)T(-47.12)QIIANDR	TKPTKESISSHEG	Yes	>Quantification (Relative expression)	0.0660758	0.13864	0.0919796	0.282592	0.209447	0.211266	>Statistical analysis	0.0988983	0.234435	2.37047	UP	0.0134611	0.0242413	YES	YES
>Phosphoprotoeme identification	947	524	F8W9H2	F8W9H2	CATSPER2	Cation channel sperm-associated protein 2	385	0.999999	7.65785e-14	97.502	82.609	S	4	4	0.28373	165960000	60.9332	1	KNMS(1)HEALTSSHSK	KNMS(60.93)HEALT(-60.93)S(-69.46)S(-73.14)HS(-81.79)K	QRRKNMSHEALTS	Yes	>Quantification (Relative expression)	0.13141	0.119464	0.135018	0.201681	0.201801	0.194803	>Statistical analysis	0.128631	0.199428	1.55039	UP	0.000173475	0.00115289	YES	YES
>Phosphoprotoeme identification	944	520	F8VZ44	F8VZ44	AAAS	Aladin	371	1	0.00894165	95.358	95.358	S	2	2	-0.27018	68489000	95.3581	1	FS(1)PVLGR	FS(95.36)PVLGR	AQFPRFSPVLGRA	Yes	>Quantification (Relative expression)	0.132815	0.130234	0.11664	0.203565	0.176699	0.240046	>Statistical analysis	0.126563	0.20677	1.63373	UP	0.0135343	0.0243438	YES	YES
>Phosphoprotoeme identification	945	521	J3KSE5	J3KSE5	CCDC103	Coiled-coil domain-containing protein 103 (Fragment)	43	0.999692	0.000989282	57.347	57.347	S	3	2	0.18923	0	35.1103	1	VAS(1)YEEFR	VAS(35.11)Y(-35.11)EEFR	VEQRVASYEEFRG	Yes	>Quantification (Relative expression)	0.243773	0.193691	0.243255	0.101033	0.0996881	0.118559	>Statistical analysis	0.226907	0.106427	-2.13204	DOWN	0.00242685	0.00630263	YES	YES
>Phosphoprotoeme identification	942	518	F8VXC8	F8VXC8	SMARCC2	SWI/SNF complex subunit SMARCC2	306	0.53629	0.00785361	30.489	30.489	S	7	4	0.46157	36812000	0	2	KRS(0.85)PS(0.549)PS(0.536)PT(0.065)PEAK	KRS(4.9)PS(0)PS(0)PT(-9.54)PEAK	KRSPSPSPTPEAK	Yes	>Quantification (Relative expression)	0.134142	0.124643	0.13404	0.192509	0.214082	0.202115	>Statistical analysis	0.130942	0.202902	1.54956	UP	0.000502102	0.00225643	YES	YES
>Phosphoprotoeme identification	943	519	F8VY05	F8VY05	CCDC38	Coiled-coil domain-containing protein 38 (Fragment)	45	0.52706	0.0295855	30.004	30.004	S	5	3	-0.057304	142870000	0.470546	1	RS(0.473)GRS(0.527)FEK	RS(-0.47)GRS(0.47)FEK	PKRSGRSFEKFGP	Yes	>Quantification (Relative expression)	0.133946	0.112645	0.125823	0.212771	0.210506	0.204309	>Statistical analysis	0.124138	0.209195	1.68518	UP	0.000221987	0.00132438	YES	YES
>Phosphoprotoeme identification	940	518	F8VXC8	F8VXC8	SMARCC2	SWI/SNF complex subunit SMARCC2	302	0.98355	0.000947459	53.453	53.453	S	3	3	-0.21422	88083000	16.8159	2	KRS(0.984)PS(0.793)PS(0.222)PT(0.002)PEAK	KRS(16.82)PS(5.77)PS(-5.77)PT(-26.18)PEAK	YKKRKRSPSPSPT	Yes	>Quantification (Relative expression)	0.134142	0.124643	0.13404	0.192509	0.214082	0.202115	>Statistical analysis	0.130942	0.202902	1.54956	UP	0.000502102	0.00225643	YES	YES
>Phosphoprotoeme identification	941	518	F8VXC8	F8VXC8	SMARCC2	SWI/SNF complex subunit SMARCC2	304	0.792663	0.000947459	53.453	53.453	S	5	3	-0.21422	88083000	5.77341	2	KRS(0.984)PS(0.793)PS(0.222)PT(0.002)PEAK	KRS(16.82)PS(5.77)PS(-5.77)PT(-26.18)PEAK	KRKRSPSPSPTPE	Yes	>Quantification (Relative expression)	0.134142	0.124643	0.13404	0.192509	0.214082	0.202115	>Statistical analysis	0.130942	0.202902	1.54956	UP	0.000502102	0.00225643	YES	YES
>Phosphoprotoeme identification	2659	1214	Q96MT7	Q96MT7	CFAP44	Cilia- and flagella-associated protein 44	1111	0.999943	1.36435e-43	167.93	167.93	S	3	2	-0.34817	182250000	42.4118	1	TLS(1)EIIVENQIEK	T(-42.41)LS(42.41)EIIVENQIEK	FRPKTLSEIIVEN	Yes	>Quantification (Relative expression)	0.122254	0.110241	0.110048	0.206676	0.232704	0.218078	>Statistical analysis	0.114181	0.219153	1.91935	UP	0.000252389	0.0014318	YES	YES
>Phosphoprotoeme identification	2653	1214	Q96MT7	Q96MT7	CFAP44	Cilia- and flagella-associated protein 44	903	1	0.0103992	57.859	57.859	S	5	3	0.1796	277490000	57.8586	1	AKVPS(1)PR	AKVPS(57.86)PR	MKAKVPSPRFGIE	Yes	>Quantification (Relative expression)	0.126436	0.114257	0.113234	0.213284	0.214109	0.218679	>Statistical analysis	0.117976	0.215358	1.82544	UP	2.84402e-05	0.000519702	YES	YES
>Phosphoprotoeme identification	2651	1213	Q96MC2	Q96MC2	DRC1	Dynein regulatory complex protein 1	453	0.984437	1.17013e-08	92.439	92.439	S	1	2	-0.34218	39418000	18.0108	1	S(0.984)AT(0.016)QIVEEMLMR	S(18.01)AT(-18.01)QIVEEMLMR	SQQPQKSATQIVE	Yes	>Quantification (Relative expression)	0.197839	0.204914	0.20723	0.117105	0.144016	0.128897	>Statistical analysis	0.203327	0.130006	-1.56399	DOWN	0.000899947	0.00328286	YES	YES
>Phosphoprotoeme identification	2650	1212	Q96M95-2	Q96M95	CCDC42	Isoform 2 of Coiled-coil domain-containing protein 42	39	0.991028	2.29256e-45	154.1	154.1	S	10	3	0.68759	155140000	20.6932	1	LPNVEGAS(0.008)ES(0.991)PS(0.001)IWLLEK	LPNVEGAS(-20.69)ES(20.69)PS(-32.77)IWLLEK	VEGASESPSIWLL	Yes	>Quantification (Relative expression)	0.122892	0.112942	0.129997	0.188865	0.244654	0.200649	>Statistical analysis	0.121944	0.21139	1.73351	UP	0.00718831	0.014503	YES	YES
>Phosphoprotoeme identification	2656	1214	Q96MT7	Q96MT7	CFAP44	Cilia- and flagella-associated protein 44	1322	0.978265	7.55382e-05	69.188	69.188	S	10	3	0.83042	277310000	18.3574	1	KDGDLT(0.004)T(0.004)RDS(0.978)IS(0.014)R	KDGDLT(-24.19)T(-24.19)RDS(18.36)IS(-18.36)R	DLTTRDSISRSSK	Yes	>Quantification (Relative expression)	0.117838	0.130891	0.129753	0.213731	0.208253	0.199534	>Statistical analysis	0.126161	0.207172	1.64213	UP	0.000160268	0.00108887	YES	YES
>Phosphoprotoeme identification	2655	1214	Q96MT7	Q96MT7	CFAP44	Cilia- and flagella-associated protein 44	1061	0.948544	0.0115701	35.774	35.774	S	5	3	0.56037	252890000	12.6562	1	FKRAS(0.949)QS(0.051)ER	FKRAS(12.66)QS(-12.66)ER	SKFKRASQSERKP	Yes	>Quantification (Relative expression)	0.0976643	0.0866049	0.0946851	0.24635	0.229058	0.245638	>Statistical analysis	0.0929848	0.240349	2.58482	UP	2.30333e-05	0.000490938	YES	YES
>Phosphoprotoeme identification	136	81	A0A0A0MSW0	A0A0A0MSW0	UBR4	E3 ubiquitin-protein ligase UBR4 (Fragment)	483	0.997872	0.000212968	65.278	65.278	S	4	2	-1.2083	100450000	26.7103	1	VT(0.002)IS(0.998)DGK	VT(-26.71)IS(26.71)DGK	KAKVTISDGKVAD	Yes	>Quantification (Relative expression)	0.128874	0.124162	0.1251	0.211457	0.208931	0.201476	>Statistical analysis	0.126045	0.207288	1.64455	UP	1.66319e-05	0.000431562	YES	YES
>Phosphoprotoeme identification	134	81	A0A0A0MSW0	A0A0A0MSW0	UBR4	E3 ubiquitin-protein ligase UBR4 (Fragment)	1440	0.75067	0.00313306	66.023	66.023	S	7	3	0.11878	31789000	4.7877	1	HVTLPS(0.249)S(0.751)PR	HVT(-41.33)LPS(-4.79)S(4.79)PR	HVTLPSSPRSNTP	Yes	>Quantification (Relative expression)	0.131206	0.102363	0.110598	0.213336	0.203815	0.238682	>Statistical analysis	0.114722	0.218611	1.90557	UP	0.00152756	0.00451309	YES	YES
>Phosphoprotoeme identification	2019	994	Q5JQC9-2	Q5JQC9	AKAP4	Isoform 2 of A-kinase anchor protein 4	2	1	7.35606e-60	195.27	195.27	S	1	2	-0.098261	68001000	195.267	1	S(1)DDIDWLR	S(195.27)DDIDWLR	_____MSDDIDWL	Yes	>Quantification (Relative expression)	0.0910637	0.0892757	0.0879797	0.264625	0.236691	0.230364	>Statistical analysis	0.0894397	0.243894	2.72691	UP	0.000127273	0.000940216	YES	YES
>Phosphoprotoeme identification	2018	994	Q5JQC9-2	Q5JQC9	AKAP4	Isoform 2 of A-kinase anchor protein 4	483	0.974397	2.07233e-46	130.3	130.3	S	9	4	0.22366	7583600000	15.7299	1;2	SDPCKS(0.051)LT(0.974)S(0.974)AEKVGEHILK	S(-36.28)DPCKS(-15.73)LT(15.73)S(15.73)AEKVGEHILK	PCKSLTSAEKVGE	Yes	>Quantification (Relative expression)	0.235471	0.218462	0.244394	0.100973	0.105262	0.103698	>Statistical analysis	0.232775	0.103311	-2.25316	DOWN	7.3671e-05	0.000741852	YES	NO
>Phosphoprotoeme identification	2920	1324	Q9ULC6	Q9ULC6	PADI1	Protein-arginine deiminase type-1	221	0.656387	0.0140288	28.333	28.333	S	11	3	-5.2264	136690000	0	2	VRVFCARGGNS(0.656)LS(0.656)DY(0.687)K	VRVFCARGGNS(0)LS(0)DY(0.41)K	CARGGNSLSDYKQ	Yes	>Quantification (Relative expression)	0.219104	0.198792	0.213531	0.107385	0.136693	0.124494	>Statistical analysis	0.210476	0.122858	-1.71317	DOWN	0.00110237	0.00365496	YES	YES
>Phosphoprotoeme identification	2014	994	Q5JQC9-2	Q5JQC9	AKAP4	Isoform 2 of A-kinase anchor protein 4	423	1	0.00836773	44.968	44.968	S	3	2	-0.93964	121800000	44.9681	1	LVS(1)ALIGEEK	LVS(44.97)ALIGEEK	MLKRLVSALIGEE	Yes	>Quantification (Relative expression)	0.216357	0.200681	0.215426	0.134734	0.12297	0.141806	>Statistical analysis	0.210821	0.13317	-1.5831	DOWN	0.000486214	0.00223626	YES	NO
>Phosphoprotoeme identification	2017	994	Q5JQC9-2	Q5JQC9	AKAP4	Isoform 2 of A-kinase anchor protein 4	480	0.997278	1.36168e-16	127.61	127.61	S	6	2	-0.36593	9686900000	25.8254	1;2	SDPCKS(0.997)LT(0.003)SAEK	S(-66.44)DPCKS(25.83)LT(-25.83)S(-39.42)AEK	KSDPCKSLTSAEK	Yes	>Quantification (Relative expression)	0.235471	0.218462	0.244394	0.100973	0.105262	0.103698	>Statistical analysis	0.232775	0.103311	-2.25316	DOWN	7.3671e-05	0.000741852	YES	NO
>Phosphoprotoeme identification	2016	994	Q5JQC9-2	Q5JQC9	AKAP4	Isoform 2 of A-kinase anchor protein 4	475	0.514018	0.00208514	44.391	44.391	S	3	3	-0.82108	796470000	0.444751	1	MKS(0.514)DPCKS(0.464)LT(0.017)S(0.005)AEK	MKS(0.44)DPCKS(-0.44)LT(-14.81)S(-20.11)AEK	DKGKMKSDPCKSL	Yes	>Quantification (Relative expression)	0.235471	0.218291	0.244394	0.100973	0.105262	0.103698	>Statistical analysis	0.232718	0.103311	-2.2526	DOWN	7.5826e-05	0.000741852	YES	NO
>Phosphoprotoeme identification	2011	994	Q5JQC9-2	Q5JQC9	AKAP4	Isoform 2 of A-kinase anchor protein 4	191	0.806284	2.43381e-39	113.93	113.93	S	17	4	-0.23756	5443300000	6.27652	1;2	NTNNNQSPS(0.004)APPAKPPS(0.806)T(0.19)QR	NT(-94.67)NNNQS(-43.09)PS(-23.45)APPAKPPS(6.28)T(-6.28)QR	PPAKPPSTQRAVI	Yes	>Quantification (Relative expression)	0.257001	0.257545	0.271447	0.0591039	0.0813329	0.0679051	>Statistical analysis	0.261998	0.0694473	-3.77261	DOWN	1.77395e-05	0.000442576	YES	NO
>Phosphoprotoeme identification	2010	994	Q5JQC9-2	Q5JQC9	AKAP4	Isoform 2 of A-kinase anchor protein 4	181	0.991658	8.67889e-53	150.03	150.03	S	7	3	-0.46705	13876000000	20.7594	1;2	NTNNNQS(0.992)PS(0.008)APPAKPPSTQR	NT(-48.73)NNNQS(20.76)PS(-20.76)APPAKPPS(-55.07)T(-66.79)QR	NTNNNQSPSAPPA	Yes	>Quantification (Relative expression)	0.257001	0.257545	0.271447	0.0591039	0.0813329	0.0679051	>Statistical analysis	0.261998	0.0694473	-3.77261	DOWN	1.77395e-05	0.000442576	YES	NO
>Phosphoprotoeme identification	2013	994	Q5JQC9-2	Q5JQC9	AKAP4	Isoform 2 of A-kinase anchor protein 4	694	1	0.000154602	107.79	107.79	S	4	2	0.51114	643760000	107.788	1	LVES(1)VMK	LVES(107.79)VMK	IDKLVESVMKLCL	Yes	>Quantification (Relative expression)	0.24664	0.239564	0.246678	0.0757535	0.101405	0.0899593	>Statistical analysis	0.244294	0.0890393	-2.74367	DOWN	3.73452e-05	0.000565676	YES	NO
>Phosphoprotoeme identification	3568	1108	Q8IZT6	Q8IZT6	ASPM	Abnormal spindle-like microcephaly-associated protein	2563	0.62409	0.025524	26.49	26.49	T	8	2	-5.4596	1267800000	0	2	AS(0.074)IVIQS(0.626)T(0.624)Y(0.611)RMY(0.065)R	AS(-9.91)IVIQS(0)T(0)Y(0)RMY(-10.13)R	SIVIQSTYRMYRQ	Yes	>Quantification (Relative expression)	0.0285912	0.0361702	0.0237778	0.297011	0.285825	0.328624	>Statistical analysis	0.0295131	0.30382	10.2944	UP	3.27758e-05	0.000523011	YES	YES
>Phosphoprotoeme identification	2902	1314	Q9UI46	Q9UI46	DNAI1	Dynein intermediate chain 1, axonemal	134	0.990849	0.0224534	20.767	20.767	S	15	4	0.57509	14871000	20.3011	2	RQHY(0.019)RDELVAGS(0.99)QES(0.991)VK	RQHY(-19.87)RDELVAGS(19.87)QES(20.3)VK	VAGSQESVKVISE	Yes	>Quantification (Relative expression)	0.10683	0.0942017	0.0962492	0.242005	0.199505	0.248143	>Statistical analysis	0.0990937	0.229884	2.31987	UP	0.00115828	0.00378151	YES	YES
>Phosphoprotoeme identification	2901	1314	Q9UI46	Q9UI46	DNAI1	Dynein intermediate chain 1, axonemal	131	0.999966	7.04205e-37	151.42	151.42	S	11	3	0.13065	566530000	44.7281	1;2	QHYRDELVAGS(1)QESVK	QHY(-95.66)RDELVAGS(44.73)QES(-44.73)VK	DELVAGSQESVKV	Yes	>Quantification (Relative expression)	0.10683	0.0942017	0.0962492	0.242005	0.199505	0.248143	>Statistical analysis	0.0990937	0.229884	2.31987	UP	0.00115828	0.00378151	YES	YES
>Phosphoprotoeme identification	708	359	C9JG08	C9JG08	C2orf16	Uncharacterized protein C2orf16	4388	0.768286	0.0163445	22.034	22.034	S	8	3	-0.91773	33669000	6.96265	3	IWT(0.375)RGS(0.483)T(0.348)S(0.768)S(0.834)IIQQY(0.067)S(0.062)GT(0.062)R	IWT(-1.48)RGS(1.48)T(-3.07)S(6.96)S(12.22)IIQQY(-16.57)S(-16.68)GT(-16.68)R	WTRGSTSSIIQQY	Yes	>Quantification (Relative expression)	0.195866	0.205504	0.210083	0.146412	0.0960525	0.146083	>Statistical analysis	0.203818	0.129516	-1.57369	DOWN	0.0125685	0.0228966	YES	YES
>Phosphoprotoeme identification	709	359	C9JG08	C9JG08	C2orf16	Uncharacterized protein C2orf16	4389	0.834219	0.0163445	22.034	22.034	S	9	3	-0.91773	88119000	12.223	3	IWT(0.375)RGS(0.483)T(0.348)S(0.768)S(0.834)IIQQY(0.067)S(0.062)GT(0.062)R	IWT(-1.48)RGS(1.48)T(-3.07)S(6.96)S(12.22)IIQQY(-16.57)S(-16.68)GT(-16.68)R	TRGSTSSIIQQYS	Yes	>Quantification (Relative expression)	0.195866	0.205504	0.210083	0.146412	0.0960525	0.146083	>Statistical analysis	0.203818	0.129516	-1.57369	DOWN	0.0125685	0.0228966	YES	YES
>Phosphoprotoeme identification	704	359	C9JG08	C9JG08	C2orf16	Uncharacterized protein C2orf16	4140	0.97342	1.85482e-32	143.14	143.14	S	6	2	1.0219	124550000	18.3143	2	FLQS(0.089)S(0.917)S(0.973)T(0.015)T(0.005)LISSSVR	FLQS(-10.47)S(10.47)S(18.31)T(-18.31)T(-23.48)LIS(-77.18)S(-82.05)S(-86.83)VR	RFLQSSSTTLISS	Yes	>Quantification (Relative expression)	0.202967	0.209215	0.1991	0.138537	0.109222	0.140959	>Statistical analysis	0.203761	0.129573	-1.57256	DOWN	0.00220628	0.00592825	YES	YES
>Phosphoprotoeme identification	706	359	C9JG08	C9JG08	C2orf16	Uncharacterized protein C2orf16	4924	1	0.00425016	52.247	52.247	S	5	3	-0.11216	27627000	52.2469	1	ILPGS(1)PVKR	ILPGS(52.25)PVKR	GRILPGSPVKRTW	Yes	>Quantification (Relative expression)	0.113576	0.108407	0.137016	0.211336	0.205678	0.223987	>Statistical analysis	0.119666	0.213667	1.78552	UP	0.000809697	0.00306228	YES	YES
>Phosphoprotoeme identification	2908	1317	Q9UJT2	Q9UJT2	TSKS	Testis-specific serine kinase substrate	27	0.805832	6.56269e-85	110.78	110.78	S	14	3	3.3681	0	6.18073	1	EIHEAGDTPTGVES(0.806)CS(0.194)QLVPEAPR	EIHEAGDT(-67.05)PT(-55.07)GVES(6.18)CS(-6.18)QLVPEAPR	TPTGVESCSQLVP	Yes	>Quantification (Relative expression)	0.119041	0.140907	0.11674	0.244337	0.205625	0.17335	>Statistical analysis	0.125562	0.207771	1.65472	UP	0.0199329	0.033472	YES	YES
>Phosphoprotoeme identification	700	358	E9PRW1	E9PRW1	MTFR1L	Mitochondrial fission regulator 1-like (Fragment)	41	0.99994	6.62829e-08	80.382	80.382	S	2	2	0.75042	39914000	42.2227	1	AS(1)FETLPNISDLCLR	AS(42.22)FET(-42.22)LPNIS(-71.62)DLCLR	KPCARASFETLPN	Yes	>Quantification (Relative expression)	0.237404	0.194371	0.200322	0.126262	0.118266	0.123375	>Statistical analysis	0.210699	0.122635	-1.7181	DOWN	0.00298256	0.00744767	YES	YES
>Phosphoprotoeme identification	702	359	C9JG08	C9JG08	C2orf16	Uncharacterized protein C2orf16	4532	1	0.00960715	36.417	36.417	S	2	3	0.46851	8783700	36.4169	1	CS(1)GLNCHHK	CS(36.42)GLNCHHK	LQCGRCSGLNCHH	Yes	>Quantification (Relative expression)	0.114319	0.128684	0.141627	0.198325	0.207064	0.209981	>Statistical analysis	0.12821	0.205123	1.5999	UP	0.000875895	0.00321764	YES	YES
>Phosphoprotoeme identification	703	359	C9JG08	C9JG08	C2orf16	Uncharacterized protein C2orf16	4139	0.917242	1.85482e-32	143.14	143.14	S	5	2	1.0219	124550000	10.4685	2	FLQS(0.089)S(0.917)S(0.973)T(0.015)T(0.005)LISSSVR	FLQS(-10.47)S(10.47)S(18.31)T(-18.31)T(-23.48)LIS(-77.18)S(-82.05)S(-86.83)VR	SRFLQSSSTTLIS	Yes	>Quantification (Relative expression)	0.202967	0.209215	0.1991	0.138537	0.109222	0.140959	>Statistical analysis	0.203761	0.129573	-1.57256	DOWN	0.00220628	0.00592825	YES	YES
>Phosphoprotoeme identification	88	52	A0A087X182	A0A087X182	CFAP45	Cilia- and flagella-associated protein 45	32	0.983308	0	280.26	35.927	S	8	3	0.38299	1232300000	16.8035	1;2;4	Y(0.2)RT(0.858)KAVS(0.959)S(0.983)EVDES(0.999)LFGDIK	Y(-7.49)RT(7.49)KAVS(12.94)S(16.8)EVDES(30.93)LFGDIK	RTKAVSSEVDESL	Yes	>Quantification (Relative expression)	0.225723	0.212543	0.238396	0.105227	0.119142	0.106454	>Statistical analysis	0.225554	0.110274	-2.04539	DOWN	0.000186501	0.00120459	YES	YES
>Phosphoprotoeme identification	89	52	A0A087X182	A0A087X182	CFAP45	Cilia- and flagella-associated protein 45	37	1	1.77586e-32	143.4	143.4	S	9	2	0.0080473	1093900000	105.512	1;2;4	AVS(0.042)S(0.958)EVDES(1)LFGDIK	AVS(-13.63)S(13.63)EVDES(105.51)LFGDIK	SSEVDESLFGDIK	Yes	>Quantification (Relative expression)	0.225723	0.212543	0.238396	0.105227	0.119142	0.106454	>Statistical analysis	0.225554	0.110274	-2.04539	DOWN	0.000186501	0.00120459	YES	YES
>Phosphoprotoeme identification	87	52	A0A087X182	A0A087X182	CFAP45	Cilia- and flagella-associated protein 45	31	0.959363	9.60657e-29	108.49	35.927	S	7	3	0.38299	254050000	12.9395	2;4	Y(0.2)RT(0.858)KAVS(0.959)S(0.983)EVDES(0.999)LFGDIK	Y(-7.49)RT(7.49)KAVS(12.94)S(16.8)EVDES(30.93)LFGDIK	YRTKAVSSEVDES	Yes	>Quantification (Relative expression)	0.225723	0.212543	0.238396	0.105227	0.119142	0.106454	>Statistical analysis	0.225554	0.110274	-2.04539	DOWN	0.000186501	0.00120459	YES	YES
>Phosphoprotoeme identification	84	48	A0A087WZN3	A0A087WZN3	DHRS11	Dehydrogenase/reductase SDR family member 11 (Fragment)	118	0.949299	7.48564e-32	117.78	117.78	S	5	3	1.1791	53791000	12.7239	1	AT(0.051)CIS(0.949)PGVVETQFAFK	AT(-12.72)CIS(12.72)PGVVET(-90.45)QFAFK	IRATCISPGVVET	Yes	>Quantification (Relative expression)	0.112501	0.125045	0.139453	0.182313	0.210631	0.230057	>Statistical analysis	0.125666	0.207667	1.65253	UP	0.00670917	0.0137124	YES	YES
>Phosphoprotoeme identification	1658	900	P58340	P58340	MLF1	Myeloid leukemia factor 1	34	0.995455	5.21973e-44	152.5	144.58	S	3	3	-0.88275	2183300000	25.1065	1;2	S(0.004)FS(0.995)EPFGRDLLS(0.856)IS(0.144)DGR	S(-25.11)FS(25.11)EPFGRDLLS(7.81)IS(-7.81)DGR	QMIRSFSEPFGRD	Yes	>Quantification (Relative expression)	0.202281	0.20361	0.203755	0.123597	0.130753	0.13309	>Statistical analysis	0.203215	0.129147	-1.57352	DOWN	1.3843e-05	0.000413075	YES	NO
>Phosphoprotoeme identification	1657	900	P58340	P58340	MLF1	Myeloid leukemia factor 1	32	0.989262	2.18894e-05	98.254	98.254	S	1	2	-0.16586	49734000	19.6437	1;2	S(0.989)FS(0.011)EPFGR	S(19.64)FS(-19.64)EPFGR	MRQMIRSFSEPFG	Yes	>Quantification (Relative expression)	0.202281	0.20361	0.203755	0.123597	0.130753	0.13309	>Statistical analysis	0.203215	0.129147	-1.57352	DOWN	1.3843e-05	0.000413075	YES	NO
>Phosphoprotoeme identification	1437	781	P08238	P08238	HSP90AB1	Heat shock protein HSP 90-beta	255	1	1.29711e-50	168.64	20.767	S	6	4	-0.45363	4295100000	20.7667	1;2	IEDVGS(1)DEEDDS(1)GKDKK	IEDVGS(20.77)DEEDDS(20.77)GKDKK	KIEDVGSDEEDDS	Yes	>Quantification (Relative expression)	0.125536	0.112601	0.117004	0.219609	0.215893	0.210715	>Statistical analysis	0.11838	0.215406	1.81961	UP	2.96077e-05	0.000519702	YES	YES
>Phosphoprotoeme identification	1432	779	P07900	P07900	HSP90AA1	Heat shock protein HSP 90-alpha	231	1	6.23991e-24	125.79	125.79	S	7	3	0.23695	1177100000	125.795	1	ERDKEVS(1)DDEAEEK	ERDKEVS(125.79)DDEAEEK	ERDKEVSDDEAEE	Yes	>Quantification (Relative expression)	0.112485	0.108503	0.0957708	0.228019	0.227088	0.212003	>Statistical analysis	0.105586	0.22237	2.10605	UP	8.61717e-05	0.000785714	YES	YES
>Phosphoprotoeme identification	1433	779	P07900	P07900	HSP90AA1	Heat shock protein HSP 90-alpha	263	0.999997	1.84143e-47	136.71	136.71	S	13	3	-1.307	477820000	55.228	1	ESEDKPEIEDVGS(1)DEEEEK	ES(-55.23)EDKPEIEDVGS(55.23)DEEEEK	EIEDVGSDEEEEK	Yes	>Quantification (Relative expression)	0.11224	0.125545	0.115812	0.21921	0.208705	0.220819	>Statistical analysis	0.117866	0.216245	1.83467	UP	5.73503e-05	0.000677235	YES	YES
>Phosphoprotoeme identification	1430	778	P07864	P07864	LDHC	L-lactate dehydrogenase C chain	310	1	3.15065e-29	111.77	111.77	S	5	3	0.31472	146730000	111.769	1	INLNS(1)EEEALFKK	INLNS(111.77)EEEALFKK	VKINLNSEEEALF	Yes	>Quantification (Relative expression)	0.106713	0.0955034	0.0964417	0.231102	0.251377	0.218863	>Statistical analysis	0.0995526	0.233781	2.34831	UP	0.000188051	0.00121197	YES	YES
>Phosphoprotoeme identification	1438	781	P08238	P08238	HSP90AB1	Heat shock protein HSP 90-beta	261	1	0.0224534	20.767	20.767	S	12	4	-0.45363	33911000	20.7667	2	IEDVGS(1)DEEDDS(1)GKDKK	IEDVGS(20.77)DEEDDS(20.77)GKDKK	SDEEDDSGKDKKK	Yes	>Quantification (Relative expression)	0.125536	0.112601	0.117004	0.219609	0.215893	0.210715	>Statistical analysis	0.11838	0.215406	1.81961	UP	2.96077e-05	0.000519702	YES	YES
>Phosphoprotoeme identification	453	225	A0A6I8PTZ2	A0A6I8PTZ2	ODAD1	Outer dynein arm-docking complex subunit 1	137	1	2.06235e-18	118.21	118.21	S	4	3	-0.31681	50251000	118.205	1	NVRS(1)PGFILDQK	NVRS(118.21)PGFILDQK	HSKNVRSPGFILD	Yes	>Quantification (Relative expression)	0.109636	0.119185	0.115186	0.21148	0.204722	0.239791	>Statistical analysis	0.114669	0.218664	1.90692	UP	0.000721231	0.00285456	YES	YES
>Phosphoprotoeme identification	1344	748	O75969	O75969	AKAP3	A-kinase anchor protein 3	184	0.993065	1.49397e-70	133.93	110.33	S	11	3	-1.0798	111260000	21.5591	1;2	IASELVNET(0.007)VS(0.993)ACS(1)R	IAS(-90.95)ELVNET(-21.56)VS(21.56)ACS(43.02)R	LVNETVSACSRNA	Yes	>Quantification (Relative expression)	0.213786	0.237619	0.228227	0.0800388	0.109325	0.13253	>Statistical analysis	0.226544	0.107298	-2.11135	DOWN	0.00203175	0.00560845	YES	NO
>Phosphoprotoeme identification	1345	748	O75969	O75969	AKAP3	A-kinase anchor protein 3	187	0.99995	1.49397e-70	127.4	110.33	S	14	3	-1.0798	126680000	43.015	2	IASELVNET(0.007)VS(0.993)ACS(1)R	IAS(-90.95)ELVNET(-21.56)VS(21.56)ACS(43.02)R	ETVSACSRNAAPD	Yes	>Quantification (Relative expression)	0.213786	0.237619	0.228227	0.0800388	0.109325	0.13253	>Statistical analysis	0.226544	0.107298	-2.11135	DOWN	0.00203175	0.00560845	YES	NO
>Phosphoprotoeme identification	1500	809	P14625	P14625	HSP90B1	Endoplasmin	501	0.982453	0.000591974	70.373	70.373	S	8	3	0.55268	91490000	17.4811	1	LGVIEDHS(0.982)NRT(0.018)R	LGVIEDHS(17.48)NRT(-17.48)R	GVIEDHSNRTRLA	Yes	>Quantification (Relative expression)	0.135911	0.12488	0.120044	0.230133	0.193748	0.195284	>Statistical analysis	0.126945	0.206388	1.62581	UP	0.00340351	0.00822354	YES	YES
>Phosphoprotoeme identification	2127	1032	Q5VTH9-2	Q5VTH9	DNAI4	Isoform 2 of Dynein intermediate chain 4, axonemal	367	0.939268	9.79837e-24	84.478	84.478	S	10	3	1.3336	29911000	16.925	2	LPGS(0.007)T(0.023)T(0.021)EKNS(0.939)ET(0.872)S(0.069)S(0.069)LMDIENVILAK	LPGS(-22.46)T(-16.92)T(-17.41)EKNS(16.92)ET(11.75)S(-11.75)S(-11.75)LMDIENVILAK	STTEKNSETSSLM	Yes	>Quantification (Relative expression)	0.0836261	0.098938	0.0894053	0.239686	0.2515	0.243364	>Statistical analysis	0.0906565	0.24485	2.70086	UP	1.0847e-05	0.000390442	YES	YES
>Phosphoprotoeme identification	2129	1032	Q5VTH9-2	Q5VTH9	DNAI4	Isoform 2 of Dynein intermediate chain 4, axonemal	343	0.830435	1.12666e-08	58.693	46.41	S	6	2	-0.20165	71690000	8.86919	1	QS(0.001)VVES(0.83)S(0.108)S(0.061)K	QS(-28.07)VVES(8.87)S(-8.87)S(-11.37)K	KQSVVESSSKANV	Yes	>Quantification (Relative expression)	0.127309	0.141001	0.124441	0.215947	0.20508	0.191704	>Statistical analysis	0.130917	0.204243	1.5601	UP	0.00107339	0.00362728	YES	YES
>Phosphoprotoeme identification	2128	1032	Q5VTH9-2	Q5VTH9	DNAI4	Isoform 2 of Dynein intermediate chain 4, axonemal	371	0.739394	5.33996e-23	99.603	99.603	S	6	3	0.46922	29432000	5.79851	1	NS(0.014)ET(0.052)S(0.195)S(0.739)LMDIENVILAK	NS(-17.2)ET(-11.53)S(-5.8)S(5.8)LMDIENVILAK	KNSETSSLMDIEN	Yes	>Quantification (Relative expression)	0.0836261	0.098938	0.0894053	0.239686	0.2515	0.243364	>Statistical analysis	0.0906565	0.24485	2.70086	UP	1.0847e-05	0.000390442	YES	YES
>Phosphoprotoeme identification	3629	1216	Q96NG3	Q96NG3	ODAD4	Outer dynein arm-docking complex subunit 4	548	1	3.37527e-43	100.26	100.26	T	11	3	1.4265	179570000	64.2929	2	QWDHS(1)EDEKET(1)DEDDEAFGEALQSPASGK	QWDHS(66.68)EDEKET(64.29)DEDDEAFGEALQS(-64.29)PAS(-75.48)GK	SEDEKETDEDDEA	Yes	>Quantification (Relative expression)	0.124031	0.141169	0.128373	0.195025	0.196845	0.204729	>Statistical analysis	0.131191	0.198866	1.51585	UP	0.000339371	0.00175356	YES	YES
>Phosphoprotoeme identification	3621	1198	Q96E40-2	Q96E40	SPACA9	Isoform 2 of Sperm acrosome-associated protein 9	168	0.899737	0.00844566	79.201	79.201	T	8	2	0.4596	306180000	9.52977	1	KVLQHGT(0.1)T(0.9)	KVLQHGT(-9.53)T(9.53)	VLQHGTT______	Yes	>Quantification (Relative expression)	0.112541	0.0963225	0.0909766	0.235074	0.223179	0.241907	>Statistical analysis	0.0999468	0.233387	2.33511	UP	9.54541e-05	0.000808662	YES	YES
>Phosphoprotoeme identification	3622	1202	Q96JQ2	Q96JQ2	CLMN	Calmin	317	0.59548	0.0132859	66.246	66.246	T	4	3	0.19809	197910000	1.68108	1	IKET(0.595)PS(0.404)EQESK	IKET(1.68)PS(-1.68)EQES(-35.51)K	FVRIKETPSEQES	Yes	>Quantification (Relative expression)	0.123494	0.120918	0.122999	0.229102	0.202916	0.198556	>Statistical analysis	0.12247	0.210191	1.71626	UP	0.000786904	0.00302983	YES	YES
>Phosphoprotoeme identification	3624	1205	Q96L03	Q96L03	SPATA17	Spermatogenesis-associated protein 17	212	0.600528	6.14243e-29	110.83	110.83	T	5	3	-0.082781	296010000	1.60771	2	QKDS(0.422)T(0.601)S(0.975)LT(0.003)DWLACTSAR	QKDS(-1.61)T(1.61)S(14.04)LT(-26.16)DWLACT(-75.92)S(-84.79)AR	VKQKDSTSLTDWL	Yes	>Quantification (Relative expression)	0.12158	0.118757	0.119558	0.193643	0.199277	0.187095	>Statistical analysis	0.119965	0.193338	1.61163	UP	3.49281e-05	0.000540028	YES	YES
>Phosphoprotoeme identification	1995	994	Q5JQC9-2	Q5JQC9	AKAP4	Isoform 2 of A-kinase anchor protein 4	82	1	3.62195e-24	128.01	37.683	S	4	3	2.7209	3305600000	37.6826	1;2;3	KDQS(1)KT(1)EGS(1)VCLFK	KDQS(37.68)KT(37.68)EGS(37.68)VCLFK	TEKKDQSKTEGSV	Yes	>Quantification (Relative expression)	0.228613	0.213452	0.232814	0.108566	0.118112	0.114358	>Statistical analysis	0.224959	0.113679	-1.9789	DOWN	6.84029e-05	0.00071317	YES	NO
>Phosphoprotoeme identification	1592	861	P36873-2	P36873	PPP1CC	Isoform 2 of Serine/threonine-protein phosphatase PP1-gamma catalytic subunit	317	0.987934	0.0232753	38.376	38.376	S	3	2	0.48686	115260000	19.1318	1	VAS(0.988)GLNPS(0.012)IQK	VAS(19.13)GLNPS(-19.13)IQK	TPPRVASGLNPSI	Yes	>Quantification (Relative expression)	0.124909	0.130422	0.134619	0.215902	0.182902	0.211246	>Statistical analysis	0.129983	0.20335	1.56443	UP	0.00235895	0.00619096	YES	YES
>Phosphoprotoeme identification	2484	1142	Q8NEA5	Q8NEA5	C19orf18	Uncharacterized protein C19orf18	160	0.784658	1.49129e-62	112.13	112.13	S	17	3	0.51168	737240000	5.59639	2	IPLLGDEEEGS(0.997)EDEGES(0.785)T(0.219)HLLPENENELEK	IPLLGDEEEGS(23.55)EDEGES(5.6)T(-5.6)HLLPENENELEK	SEDEGESTHLLPE	Yes	>Quantification (Relative expression)	0.0902784	0.0792883	0.0890992	0.25914	0.238873	0.249789	>Statistical analysis	0.0862219	0.249267	2.891	UP	1.80946e-05	0.000442576	YES	YES
>Phosphoprotoeme identification	2485	1143	Q8NEC5	Q8NEC5	CATSPER1	Cation channel sperm-associated protein 1	701	0.775213	2.09058e-45	184.96	184.96	S	5	2	-0.28272	362410000	5.3765	1	LLEDS(0.775)LT(0.225)ELR	LLEDS(5.38)LT(-5.38)ELR	EKLLEDSLTELRA	Yes	>Quantification (Relative expression)	0.105633	0.107448	0.103713	0.227646	0.218438	0.237122	>Statistical analysis	0.105598	0.227735	2.15662	UP	2.43487e-05	0.000498034	YES	YES
>Phosphoprotoeme identification	2483	1142	Q8NEA5	Q8NEA5	C19orf18	Uncharacterized protein C19orf18	154	0.99943	5.7238e-94	147.35	147.35	S	11	3	0.13171	2493800000	35.4521	1;2	IPLLGDEEEGS(0.999)EDEGESTHLLPENENELEK	IPLLGDEEEGS(35.45)EDEGES(-35.45)T(-35.45)HLLPENENELEK	GDEEEGSEDEGES	Yes	>Quantification (Relative expression)	0.0902784	0.0792883	0.0890992	0.25914	0.238873	0.249789	>Statistical analysis	0.0862219	0.249267	2.891	UP	1.80946e-05	0.000442576	YES	YES
>Phosphoprotoeme identification	2480	1140	Q8NDH2	Q8NDH2	CCDC168	Coiled-coil domain-containing protein 168	1237	0.948885	0.000219931	57.288	57.288	S	5	4	-0.010074	80868000	13.696	1	QKT(0.011)PS(0.949)ET(0.041)DVDKK	QKT(-19.52)PS(13.7)ET(-13.7)DVDKK	GKQKTPSETDVDK	Yes	>Quantification (Relative expression)	0.228781	0.182261	0.229462	0.108605	0.128462	0.122429	>Statistical analysis	0.213501	0.119832	-1.78167	DOWN	0.00495315	0.0109564	YES	YES
>Phosphoprotoeme identification	3252	508	F8VQP2	F8VQP2	ATXN2	Ataxin-2	8	0.977317	0.0136695	24.029	24.029	T	8	3	-4.3577	205990000	16.4465	2	MRMVHILT(0.977)S(0.899)VVGS(0.123)K	MRMVHILT(16.45)S(9.67)VVGS(-9.67)K	RMVHILTSVVGSK	Yes	>Quantification (Relative expression)	0.225587	0.194213	0.235103	0.124691	0.10751	0.112896	>Statistical analysis	0.218301	0.115032	-1.89774	DOWN	0.00150613	0.00447971	YES	YES
>Phosphoprotoeme identification	2246	1068	Q8WVV5-5	Q8WVV5	BTN2A2	Isoform 5 of Butyrophilin subfamily 2 member A2	312	0.999974	0.0277006	64.191	64.191	S	6	2	0.27855	511730000	45.818	1	VGTHQS(1)L	VGT(-45.82)HQS(45.82)L	RVGTHQSL_____	Yes	>Quantification (Relative expression)	0.126125	0.120104	0.129165	0.198759	0.208319	0.217527	>Statistical analysis	0.125132	0.208202	1.66386	UP	0.000161652	0.00108887	YES	YES
>Phosphoprotoeme identification	2240	1066	Q75WM6	Q75WM6	H1-7	Testis-specific H1 histone	114	0.927221	5.57182e-05	83.869	83.869	S	4	2	-1.1608	160740000	11.0537	1	VS(0.073)GS(0.927)DAAGYFR	VS(-11.05)GS(11.05)DAAGY(-44.58)FR	LLRVSGSDAAGYF	Yes	>Quantification (Relative expression)	0.110414	0.121034	0.113998	0.229293	0.217946	0.207315	>Statistical analysis	0.115149	0.218184	1.8948	UP	0.000129006	0.000941208	YES	YES
>Phosphoprotoeme identification	991	552	H0Y4J3	H0Y4J3	STPG1	O(6)-methylguanine-induced apoptosis 2 (Fragment)	19	0.979874	0.00130246	47.548	47.548	S	4	3	-0.75034	84665000	16.9727	1	S(0.02)QAS(0.98)VIPESEKK	S(-16.97)QAS(16.97)VIPES(-33.37)EKK	PFKSQASVIPESE	Yes	>Quantification (Relative expression)	0.211506	0.233367	0.23029	0.111443	0.106854	0.106539	>Statistical analysis	0.225054	0.108279	-2.07847	DOWN	7.6233e-05	0.000743396	YES	YES
>Phosphoprotoeme identification	121	72	A0A0A0MRM2	A0A0A0MRM2	NRAP	Nebulin-related-anchoring protein	714	0.995947	0.00711983	34.851	34.851	S	6	3	-5.4856	483800000	23.905	1	AGQLVS(0.996)EKNY(0.004)RQR	AGQLVS(23.91)EKNY(-23.91)RQR	KAGQLVSEKNYRQ	Yes	>Quantification (Relative expression)	0.294606	0.265554	0.276153	0.0408473	0.0619015	0.0609372	>Statistical analysis	0.278771	0.054562	-5.10926	DOWN	3.31816e-05	0.00052667	YES	YES
>Phosphoprotoeme identification	124	75	F6X344	F6X344	MS4A14	Membrane-spanning 4-domains subfamily A member 14	405	1	1.5061e-08	101.97	101.97	S	3	3	-0.5353	74315000	64.0241	1	RHS(1)LDQQSK	RHS(64.02)LDQQS(-64.02)K	KSSKRHSLDQQSK	Yes	>Quantification (Relative expression)	0.117294	0.135844	0.138617	0.244004	0.175506	0.188734	>Statistical analysis	0.130585	0.202748	1.55262	UP	0.0305837	0.0479155	YES	YES
>Phosphoprotoeme identification	125	75	F6X344	F6X344	MS4A14	Membrane-spanning 4-domains subfamily A member 14	390	1	0.0024673	67.079	67.079	S	3	3	0.76552	241480000	67.0794	1	RHS(1)LDVQAK	RHS(67.08)LDVQAK	QYLRRHSLDVQAK	Yes	>Quantification (Relative expression)	0.111203	0.126421	0.091019	0.218563	0.220086	0.232708	>Statistical analysis	0.109548	0.223786	2.04281	UP	0.000518785	0.00231053	YES	YES
>Phosphoprotoeme identification	126	76	A0A0A0MSA7	A0A0A0MSA7	EIF4G3	Eukaryotic translation initiation factor 4 gamma 3	1192	0.85225	0.0159106	25.619	25.619	S	3	3	0.49679	19442000	7.72325	1	GGS(0.852)S(0.144)KDLLDNQS(0.004)QEEQRR	GGS(7.72)S(-7.72)KDLLDNQS(-23.52)QEEQRR	TFMRGGSSKDLLD	Yes	>Quantification (Relative expression)	0.1436	0.125345	0.125211	0.218126	0.223302	0.164416	>Statistical analysis	0.131385	0.201948	1.53706	UP	0.0234746	0.0383615	YES	YES
>Phosphoprotoeme identification	127	76	A0A0A0MSA7	A0A0A0MSA7	EIF4G3	Eukaryotic translation initiation factor 4 gamma 3	1445	0.977347	2.38001e-23	102.98	102.98	S	8	3	0.46405	37052000	16.4391	1	LDFIES(0.022)DS(0.977)PCSSEALSK	LDFIES(-16.44)DS(16.44)PCS(-34.03)S(-41.04)EALS(-71.89)K	DFIESDSPCSSEA	Yes	>Quantification (Relative expression)	0.142984	0.123677	0.115786	0.211936	0.183967	0.22165	>Statistical analysis	0.127482	0.205851	1.61474	UP	0.00485486	0.010795	YES	YES
>Phosphoprotoeme identification	3417	905	P61313	P61313	RPL15	60S ribosomal protein L15	197	1	0.0118134	74.53	74.53	T	3	3	-0.16672	21406000	74.5299	1	RNT(1)LQLHR	RNT(74.53)LQLHR	AWRRRNTLQLHRY	Yes	>Quantification (Relative expression)	0.218935	0.229076	0.179098	0.117917	0.148627	0.106347	>Statistical analysis	0.209037	0.124297	-1.68175	DOWN	0.0128361	0.0233271	YES	YES
>Phosphoprotoeme identification	3378	836	P26583	P26583	HMGB2	High mobility group protein B2	179	0.874426	0.00880371	34.96	34.96	T	7	4	0.1498	28782000	8.42824	1	KGPGRPT(0.874)GS(0.126)K	KGPGRPT(8.43)GS(-8.43)K	KGPGRPTGSKKKN	Yes	>Quantification (Relative expression)	0.124493	0.118343	0.110451	0.204001	0.193339	0.249371	>Statistical analysis	0.117763	0.215571	1.83055	UP	0.00518788	0.0112767	YES	YES
>Phosphoprotoeme identification	3414	902	P60174-3	P60174	TPI1	Isoform 2 of Triosephosphate isomerase	28	1	6.38331e-64	122.33	122.33	T	5	3	0.54558	0	122.326	1	LRADT(1)DLQR	LRADT(122.33)DLQR	PRLRADTDLQRLG	Yes	>Quantification (Relative expression)	0.224364	0.200742	0.2744	0.0817428	0.0961694	0.122582	>Statistical analysis	0.233169	0.100165	-2.32785	DOWN	0.00582487	0.0122837	YES	NO
>Phosphoprotoeme identification	2068	1007	Q5SRE5-2	Q5SRE5	NUP188	Isoform 2 of Nucleoporin NUP188	376	0.999878	8.8288e-32	115.42	115.42	S	8	4	-0.60403	162660000	39.118	1	HKPHDVIS(1)HEDGTLWR	HKPHDVIS(39.12)HEDGT(-39.12)LWR	KPHDVISHEDGTL	Yes	>Quantification (Relative expression)	0.116819	0.128356	0.12535	0.233551	0.201235	0.19469	>Statistical analysis	0.123508	0.209825	1.69888	UP	0.00230628	0.00607409	YES	YES
>Phosphoprotoeme identification	2060	1004	Q5RHP9-2	Q5RHP9	ERICH3	Isoform 2 of Glutamate-rich protein 3	333	0.999624	3.11226e-15	109.1	109.1	S	4	3	-0.012746	155870000	34.2501	1	KTDS(1)EREEVTR	KT(-34.25)DS(34.25)EREEVT(-67.88)R	SLRKTDSEREEVT	Yes	>Quantification (Relative expression)	0.129103	0.125214	0.138832	0.181479	0.202102	0.214299	>Statistical analysis	0.13105	0.199293	1.52075	UP	0.00278891	0.00710743	YES	YES
>Phosphoprotoeme identification	2795	1260	Q9H0B3-4	Q9H0B3	IQCN	Isoform 4 of IQ domain-containing protein N	484	0.519284	8.22583e-07	62.678	27.203	S	6	4	-0.082856	376940000	3.33417	1	T(0.241)S(0.113)S(0.113)QRS(0.519)PVGVT(0.007)KPS(0.004)PQT(0.002)R	T(-3.33)S(-6.61)S(-6.61)QRS(3.33)PVGVT(-18.69)KPS(-21.62)PQT(-23.55)R	KTSSQRSPVGVTK	Yes	>Quantification (Relative expression)	0.112977	0.134941	0.120545	0.20992	0.198161	0.222417	>Statistical analysis	0.122821	0.210166	1.71116	UP	0.000782171	0.0030155	YES	YES
>Phosphoprotoeme identification	3370	808	P13861	P13861	PRKAR2A	cAMP-dependent protein kinase type II-alpha regulatory subunit	54	0.999881	2.67697e-28	87.111	87.111	T	10	4	-0.5152	3370400000	39.2267	1;2	APASVLPAAT(1)PRQS(1)LGHPPPEPGPDR	APAS(-39.23)VLPAAT(39.23)PRQS(52.43)LGHPPPEPGPDR	SVLPAATPRQSLG	Yes	>Quantification (Relative expression)	0.133753	0.135843	0.128911	0.20784	0.196229	0.203473	>Statistical analysis	0.132835	0.202514	1.52455	UP	6.12475e-05	0.00070024	YES	YES
>Phosphoprotoeme identification	3577	1121	Q8N6G2	Q8N6G2	TEX26	Testis-expressed protein 26	91	0.779705	0.0114938	30.083	30.083	T	12	4	1.1104	83991000	8.72397	1	S(0.004)HS(0.007)KEDLIKT(0.105)ET(0.78)S(0.105)R	S(-23.04)HS(-20.33)KEDLIKT(-8.72)ET(8.72)S(-8.72)R	DLIKTETSRGIKS	Yes	>Quantification (Relative expression)	0.210316	0.205275	0.224302	0.117098	0.132294	0.110715	>Statistical analysis	0.213298	0.120036	-1.77695	DOWN	0.000403804	0.00199495	YES	YES
>Phosphoprotoeme identification	2667	1216	Q96NG3	Q96NG3	ODAD4	Outer dynein arm-docking complex subunit 4	624	0.966051	0.00430739	36.166	36.166	S	11	3	0.063079	378650000	15.7848	1	RPS(0.025)GELEQRLS(0.966)GEFS(0.008)R	RPS(-15.78)GELEQRLS(15.78)GEFS(-20.58)R	ELEQRLSGEFSRQ	Yes	>Quantification (Relative expression)	0.111452	0.116053	0.10792	0.221685	0.217863	0.225027	>Statistical analysis	0.111808	0.221525	1.9813	UP	3.97737e-06	0.000248269	YES	YES
>Phosphoprotoeme identification	2664	1216	Q96NG3	Q96NG3	ODAD4	Outer dynein arm-docking complex subunit 4	542	1	3.37527e-43	100.26	100.26	S	5	3	1.4265	56626000	66.6828	2	QWDHS(1)EDEKET(1)DEDDEAFGEALQSPASGK	QWDHS(66.68)EDEKET(64.29)DEDDEAFGEALQS(-64.29)PAS(-75.48)GK	VKQWDHSEDEKET	Yes	>Quantification (Relative expression)	0.124031	0.141169	0.128373	0.195025	0.196845	0.204729	>Statistical analysis	0.131191	0.198866	1.51585	UP	0.000339371	0.00175356	YES	YES
>Phosphoprotoeme identification	2665	1216	Q96NG3	Q96NG3	ODAD4	Outer dynein arm-docking complex subunit 4	561	0.985828	2.37579e-27	86.144	86.144	S	24	4	0.66038	122950000	18.4614	2	QWDHS(0.016)EDEKET(0.984)DEDDEAFGEALQS(0.986)PAS(0.014)GK	QWDHS(-17.97)EDEKET(17.97)DEDDEAFGEALQS(18.46)PAS(-18.46)GK	FGEALQSPASGKQ	Yes	>Quantification (Relative expression)	0.124031	0.141169	0.128373	0.195025	0.196845	0.204729	>Statistical analysis	0.131191	0.198866	1.51585	UP	0.000339371	0.00175356	YES	YES
>Phosphoprotoeme identification	2660	1215	Q96N23-2	Q96N23	CFAP54	Isoform 2 of Cilia- and flagella-associated protein 54	691	1	0.00353541	60.157	60.157	S	4	3	0.39174	23043000	60.1571	1	FKQS(1)LDVPLR	FKQS(60.16)LDVPLR	GRKFKQSLDVPLR	Yes	>Quantification (Relative expression)	0.119589	0.121169	0.119873	0.216178	0.21084	0.212351	>Statistical analysis	0.12021	0.213123	1.77292	UP	6.11758e-07	0.000208965	YES	YES
>Phosphoprotoeme identification	2661	1216	Q96NG3	Q96NG3	ODAD4	Outer dynein arm-docking complex subunit 4	576	1	0.0230827	33.89	33.89	S	3	3	-0.27141	24031000	33.8904	1	ARS(1)DLGAVAK	ARS(33.89)DLGAVAK	EAGKARSDLGAVA	Yes	>Quantification (Relative expression)	0.219858	0.208389	0.202116	0.159353	0.0798577	0.130426	>Statistical analysis	0.210121	0.123212	-1.70536	DOWN	0.0217514	0.0358995	YES	YES
>Phosphoprotoeme identification	1748	940	S4R2Y4	S4R2Y4	CBX3	Chromobox protein homolog 3 (Fragment)	87	0.957084	0.0157217	42.242	42.242	S	3	2	2.7465	19901000	16.2765	1	S(0.023)LS(0.957)DS(0.009)ES(0.011)DDS(0.001)K	S(-16.28)LS(16.28)DS(-20.36)ES(-19.39)DDS(-32.71)K	TKRKSLSDSESDD	Yes	>Quantification (Relative expression)	0.131083	0.131525	0.128435	0.197205	0.239289	0.185167	>Statistical analysis	0.130348	0.20722	1.58975	UP	0.00946644	0.0182244	YES	YES
>Phosphoprotoeme identification	2668	1216	Q96NG3	Q96NG3	ODAD4	Outer dynein arm-docking complex subunit 4	268	0.971589	1.48147e-19	125.33	125.33	S	3	3	-0.059534	1114900000	15.3399	1	RPS(0.972)QT(0.028)AHYILK	RPS(15.34)QT(-15.34)AHY(-88.88)ILK	DHKRRPSQTAHYI	Yes	>Quantification (Relative expression)	0.115355	0.117776	0.119488	0.215583	0.212428	0.210523	>Statistical analysis	0.11754	0.212845	1.81083	UP	9.47235e-07	0.000208965	YES	YES
>Phosphoprotoeme identification	1749	940	S4R2Y4	S4R2Y4	CBX3	Chromobox protein homolog 3 (Fragment)	89	0.606394	0.00234606	44.788	44.788	S	7	3	1.7852	60475000	3.83629	2	RKS(0.734)LS(0.436)DS(0.606)ES(0.223)DDS(0.001)K	RKS(3.27)LS(-3.27)DS(3.84)ES(-4.36)DDS(-28.77)K	RKSLSDSESDDSK	Yes	>Quantification (Relative expression)	0.131083	0.131525	0.128435	0.197205	0.239289	0.185167	>Statistical analysis	0.130348	0.20722	1.58975	UP	0.00946644	0.0182244	YES	YES
>Phosphoprotoeme identification	2937	1334	Q9Y216-2	Q9Y216	MTMR7	Isoform 2 of Myotubularin-related protein 7	179	0.770133	0.0298844	26.292	26.292	S	10	2	5.3365	0	5.45377	2	S(0.176)AT(0.822)AHIIVGS(0.77)S(0.232)K	S(-6.99)AT(6.99)AHIIVGS(5.45)S(-5.45)K	AHIIVGSSKFRSR	Yes	>Quantification (Relative expression)	0.118117	0.130674	0.117254	0.218165	0.19549	0.2203	>Statistical analysis	0.122015	0.211318	1.7319	UP	0.000590585	0.0025535	YES	YES
>Phosphoprotoeme identification	2935	1332	Q9UQ80-2	Q9UQ80	PA2G4	Isoform 2 of Proliferation-associated protein 2G4	329	0.783711	2.01051e-23	104.18	104.18	S	7	2	-0.62383	70347000	6.49226	1	TAENAT(0.176)S(0.784)GET(0.04)LEENEAGD	T(-33.03)AENAT(-6.49)S(6.49)GET(-12.91)LEENEAGD	TAENATSGETLEE	Yes	>Quantification (Relative expression)	0.0828393	0.142609	0.0982377	0.277382	0.204962	0.19397	>Statistical analysis	0.107895	0.225438	2.08942	UP	0.0207155	0.0345722	YES	YES
>Phosphoprotoeme identification	2930	1329	Q9UNN5	Q9UNN5	FAF1	FAS-associated factor 1	582	0.945576	0.000286319	85.672	85.672	S	3	2	-2.6086	162180000	12.399	1	T(0.054)PS(0.946)GEFLER	T(-12.4)PS(12.4)GEFLER	LRIRTPSGEFLER	Yes	>Quantification (Relative expression)	0.110767	0.115238	0.110999	0.218113	0.236847	0.208035	>Statistical analysis	0.112335	0.220998	1.96731	UP	0.000222357	0.00132438	YES	YES
>Phosphoprotoeme identification	3799	936	Q13029-5	Q13029	PRDM2	Isoform 5 of PR domain zinc finger protein 2	485	1	0.00342013	42.785	42.785	Y	3	3	4.7533	778300000	42.7845	3;4	S(1)VY(1)LS(1)S(1)KLK	S(42.78)VY(42.78)LS(42.78)S(42.78)KLK	HKEKSVYLSSKLK	Yes	>Quantification (Relative expression)	0.195608	0.195817	0.21785	0.12207	0.128055	0.1406	>Statistical analysis	0.203092	0.130242	-1.55934	DOWN	0.00136492	0.00422501	YES	YES
>Phosphoprotoeme identification	1645	897	P56180	P56180	TPTE	Putative tyrosine-protein phosphatase TPTE	40	0.918614	3.33573e-09	72.316	72.316	S	11	3	0.33098	85047000	11.5813	1	GATEEAPAKES(0.919)PHT(0.064)S(0.018)EFK	GAT(-52.62)EEAPAKES(11.58)PHT(-11.58)S(-17.19)EFK	EAPAKESPHTSEF	Yes	>Quantification (Relative expression)	0.111201	0.102406	0.112217	0.218116	0.240553	0.215506	>Statistical analysis	0.108608	0.224725	2.06913	UP	0.000169273	0.00113	YES	YES
>Phosphoprotoeme identification	1647	900	P58340	P58340	MLF1	Myeloid leukemia factor 1	147	1	7.13096e-18	123.08	73.688	S	6	3	-0.24104	1528700000	73.6876	1;2	KAMRDS(1)DS(1)GLEK	KAMRDS(73.69)DS(73.69)GLEK	RKAMRDSDSGLEK	Yes	>Quantification (Relative expression)	0.209292	0.202974	0.216205	0.121672	0.126711	0.122995	>Statistical analysis	0.20949	0.123793	-1.69227	DOWN	3.11915e-05	0.000522215	YES	NO
>Phosphoprotoeme identification	1641	894	P55072	P55072	VCP	Transitional endoplasmic reticulum ATPase	746	0.728816	0.000345294	78.529	72.29	S	2	3	-0.31449	669890000	4.29354	1	RS(0.729)VS(0.271)DNDIR	RS(4.29)VS(-4.29)DNDIR	MRFARRSVSDNDI	Yes	>Quantification (Relative expression)	0.128221	0.124981	0.127721	0.19868	0.211086	0.210016	>Statistical analysis	0.126974	0.206594	1.62706	UP	4.12416e-05	0.000580495	YES	YES
>Phosphoprotoeme identification	1640	894	P55072	P55072	VCP	Transitional endoplasmic reticulum ATPase	282	0.988483	4.96787e-06	88.282	43.761	S	5	2	0.82149	139310000	19.3363	1	LAGES(0.988)ES(0.012)NLRK	LAGES(19.34)ES(-19.34)NLRK	SKLAGESESNLRK	Yes	>Quantification (Relative expression)	0.119068	0.134102	0.132937	0.210475	0.206549	0.198001	>Statistical analysis	0.128702	0.205008	1.59289	UP	0.000230845	0.00135599	YES	YES
>Phosphoprotoeme identification	1642	894	P55072	P55072	VCP	Transitional endoplasmic reticulum ATPase	748	0.998642	3.21632e-10	137.78	137.78	S	3	2	0.15508	5247700000	28.6662	1	S(0.001)VS(0.999)DNDIR	S(-28.67)VS(28.67)DNDIR	FARRSVSDNDIRK	Yes	>Quantification (Relative expression)	0.128221	0.124981	0.127721	0.19868	0.211086	0.210016	>Statistical analysis	0.126974	0.206594	1.62706	UP	4.12416e-05	0.000580495	YES	YES
>Phosphoprotoeme identification	1648	900	P58340	P58340	MLF1	Myeloid leukemia factor 1	149	1	0.000170297	73.688	73.688	S	8	3	-0.24104	354390000	73.6876	1;2	KAMRDS(1)DS(1)GLEK	KAMRDS(73.69)DS(73.69)GLEK	AMRDSDSGLEKMA	Yes	>Quantification (Relative expression)	0.209292	0.202974	0.216205	0.121672	0.126711	0.122995	>Statistical analysis	0.20949	0.123793	-1.69227	DOWN	3.11915e-05	0.000522215	YES	NO
>Phosphoprotoeme identification	1742	936	Q13029-5	Q13029	PRDM2	Isoform 5 of PR domain zinc finger protein 2	488	1	0.00342013	42.785	42.785	S	6	3	4.7533	778300000	42.7845	3;4	S(1)VY(1)LS(1)S(1)KLK	S(42.78)VY(42.78)LS(42.78)S(42.78)KLK	KSVYLSSKLKQLL	Yes	>Quantification (Relative expression)	0.195608	0.195817	0.21785	0.12207	0.128055	0.1406	>Statistical analysis	0.203092	0.130242	-1.55934	DOWN	0.00136492	0.00422501	YES	YES
>Phosphoprotoeme identification	570	282	Q5SZR7	Q5SZR7	OAZ3	Ornithine decarboxylase antizyme 3	9	0.999829	1.7032e-06	84.508	84.508	S	4	3	0.33505	21935000	38.8937	1	CRPS(1)VYSLSYIK	CRPS(38.89)VY(-44.03)S(-38.89)LS(-56.22)Y(-72.59)IK	CKRCRPSVYSLSY	Yes	>Quantification (Relative expression)	0.255303	0.210051	0.269563	0.0895361	0.077005	0.0985429	>Statistical analysis	0.244972	0.0883613	-2.77239	DOWN	0.00118034	0.00381226	YES	YES
>Phosphoprotoeme identification	577	285	E5RHP1	E5RHP1	KCNU1	Potassium channel subfamily U member 1	653	0.831328	0.0288729	45.507	45.507	S	6	2	0.28042	77125000	6.92729	1	IS(0.169)GQDS(0.831)PPR	IS(-6.93)GQDS(6.93)PPR	RISGQDSPPRVSA	Yes	>Quantification (Relative expression)	0.127311	0.129749	0.115796	0.216527	0.217591	0.193027	>Statistical analysis	0.124285	0.209048	1.682	UP	0.000738792	0.00291897	YES	YES
>Phosphoprotoeme identification	576	284	A8MYP8	A8MYP8	ODF3B	Outer dense fiber protein 3B	209	0.693109	0.0236229	51.264	51.264	S	2	2	-1.2809	58910000	3.53957	1	T(0.307)S(0.693)LPQDNTR	T(-3.54)S(3.54)LPQDNT(-38.45)R	TILARTSLPQDNT	Yes	>Quantification (Relative expression)	0.12819	0.124199	0.130429	0.215259	0.189223	0.212701	>Statistical analysis	0.127606	0.205728	1.61221	UP	0.000772608	0.002998	YES	YES
>Phosphoprotoeme identification	2809	1268	Q9H4K1	Q9H4K1	RIBC2	RIB43A-like with coiled-coils protein 2	132	1	0.00275732	43.557	43.557	S	7	2	1.7194	0	43.5569	1	DLPARQS(1)DNDVR	DLPARQS(43.56)DNDVR	DLPARQSDNDVRN	Yes	>Quantification (Relative expression)	0.217857	0.21552	0.267629	0.076053	0.11073	0.112211	>Statistical analysis	0.233669	0.0996646	-2.34455	DOWN	0.00293195	0.00735671	YES	NO
>Phosphoprotoeme identification	3169	188	K7EP19	K7EP19	ACTN4	Alpha-actinin-4 (Fragment)	58	0.761561	0.0247306	23.118	23.118	T	2	3	-5.0483	0	5.45221	1	KT(0.762)FT(0.217)AWCNS(0.021)HLR	KT(5.45)FT(-5.45)AWCNS(-15.51)HLR	EKQQRKTFTAWCN	Yes	>Quantification (Relative expression)	0.118938	0.105227	0.12603	0.226951	0.225603	0.197251	>Statistical analysis	0.116732	0.216602	1.85555	UP	0.000950956	0.00336864	YES	YES
>Phosphoprotoeme identification	2802	1263	Q9H0I9	Q9H0I9	TKTL2	Transketolase-like protein 2	301	0.998553	7.68866e-21	104.18	104.18	S	10	3	0.6566	48796000	28.4087	2	S(0.007)PVEDS(0.993)PQIS(0.999)IT(0.001)DIK	S(-21.55)PVEDS(21.55)PQIS(28.41)IT(-28.41)DIK	EDSPQISITDIKM	Yes	>Quantification (Relative expression)	0.208134	0.196802	0.210383	0.14175	0.128411	0.0986462	>Statistical analysis	0.205106	0.122936	-1.6684	DOWN	0.00359991	0.00853228	YES	YES
>Phosphoprotoeme identification	3164	170	A0A2R8YDT1	A0A2R8YDT1	GLUL	Glutamine synthetase	74	0.789424	0.00713805	52.172	52.172	T	11	3	-0.87719	473630000	5.92381	1	T(0.002)LT(0.007)HQPACS(0.202)DT(0.789)PR	T(-26.35)LT(-20.56)HQPACS(-5.92)DT(5.92)PR	QPACSDTPRAGRC	Yes	>Quantification (Relative expression)	0.199305	0.197084	0.203929	0.131599	0.137588	0.128181	>Statistical analysis	0.200106	0.132456	-1.51074	DOWN	3.80549e-05	0.000566704	YES	NO
>Phosphoprotoeme identification	2801	1263	Q9H0I9	Q9H0I9	TKTL2	Transketolase-like protein 2	297	0.993039	7.68866e-21	104.18	104.18	S	6	3	0.6566	162490000	21.5472	1;2	S(0.007)PVEDS(0.993)PQIS(0.999)IT(0.001)DIK	S(-21.55)PVEDS(21.55)PQIS(28.41)IT(-28.41)DIK	KSPVEDSPQISIT	Yes	>Quantification (Relative expression)	0.208134	0.196802	0.210383	0.14175	0.128411	0.0986462	>Statistical analysis	0.205106	0.122936	-1.6684	DOWN	0.00359991	0.00853228	YES	YES
>Phosphoprotoeme identification	2806	1266	Q9H3Z4-2	Q9H3Z4	DNAJC5	Isoform 2 of DnaJ homolog subfamily C member 5	12	0.979566	9.3812e-65	174.55	174.55	S	5	2	0.82073	607930000	16.9201	2	SLST(0.02)S(0.98)GES(1)LYHVLGLDK	S(-42.31)LS(-33.18)T(-16.92)S(16.92)GES(39.72)LY(-60.81)HVLGLDK	QRSLSTSGESLYH	Yes	>Quantification (Relative expression)	0.084907	0.0715118	0.0765285	0.265346	0.246696	0.257857	>Statistical analysis	0.0776491	0.256633	3.30504	UP	1.15356e-05	0.000390442	YES	YES
>Phosphoprotoeme identification	2807	1266	Q9H3Z4-2	Q9H3Z4	DNAJC5	Isoform 2 of DnaJ homolog subfamily C member 5	15	0.999892	9.3812e-65	174.55	174.55	S	8	2	0.82073	939550000	39.7222	1;2	SLST(0.02)S(0.98)GES(1)LYHVLGLDK	S(-42.31)LS(-33.18)T(-16.92)S(16.92)GES(39.72)LY(-60.81)HVLGLDK	LSTSGESLYHVLG	Yes	>Quantification (Relative expression)	0.084907	0.0715118	0.0765285	0.265346	0.246696	0.257857	>Statistical analysis	0.0776491	0.256633	3.30504	UP	1.15356e-05	0.000390442	YES	YES
>Phosphoprotoeme identification	1421	775	P07305-2	P07305	H1-0	Isoform 2 of Histone H1.0	49	1	0.00154906	78.505	78.505	S	7	2	0.11382	41696000	78.5055	1	VGENADS(1)QIK	VGENADS(78.51)QIK	VGENADSQIKLSI	Yes	>Quantification (Relative expression)	0.10967	0.118298	0.101272	0.217962	0.22313	0.229668	>Statistical analysis	0.109747	0.223587	2.0373	UP	4.45324e-05	0.000600643	YES	YES
>Phosphoprotoeme identification	1425	777	V9GYZ6	V9GYZ6	EPRS1	Glutamyl-tRNA synthetase (Fragment)	890	0.574284	0.000128343	48.18	48.18	S	13	3	0.17483	35707000	4.01602	2	EYIPGQPPLS(0.072)QS(0.201)S(0.574)DS(0.531)S(0.466)PT(0.156)R	EY(-43.37)IPGQPPLS(-9.59)QS(-4.87)S(4.02)DS(0.89)S(-0.89)PT(-6.53)R	PPLSQSSDSSPTR	Yes	>Quantification (Relative expression)	0.120517	0.11457	0.131675	0.202415	0.194487	0.237444	>Statistical analysis	0.122254	0.211449	1.72959	UP	0.00321076	0.00792127	YES	YES
>Phosphoprotoeme identification	1426	777	V9GYZ6	V9GYZ6	EPRS1	Glutamyl-tRNA synthetase (Fragment)	892	0.531431	5.64255e-18	73.649	48.18	S	15	3	0.17483	35707000	0.893631	2	EYIPGQPPLS(0.072)QS(0.201)S(0.574)DS(0.531)S(0.466)PT(0.156)R	EY(-43.37)IPGQPPLS(-9.59)QS(-4.87)S(4.02)DS(0.89)S(-0.89)PT(-6.53)R	LSQSSDSSPTRNS	Yes	>Quantification (Relative expression)	0.120517	0.11457	0.131675	0.202415	0.194487	0.237444	>Statistical analysis	0.122254	0.211449	1.72959	UP	0.00321076	0.00792127	YES	YES
>Phosphoprotoeme identification	3364	787	P0C851	P0C851	PIRT	Phosphoinositide-interacting protein	42	1	0.0318879	18.059	18.059	T	6	2	0.71565	0	18.0589	5	S(1)ES(1)VWT(1)T(1)T(1)PR	S(18.06)ES(18.06)VWT(18.06)T(18.06)T(18.06)PR	RSESVWTTTPRSN	Yes	>Quantification (Relative expression)	0.202203	0.223834	0.219093	0.13101	0.123867	0.0999939	>Statistical analysis	0.215043	0.11829	-1.81793	DOWN	0.00107349	0.00362728	YES	YES
>Phosphoprotoeme identification	3365	787	P0C851	P0C851	PIRT	Phosphoinositide-interacting protein	43	1	0.0318879	18.059	18.059	T	7	2	0.71565	0	18.0589	5	S(1)ES(1)VWT(1)T(1)T(1)PR	S(18.06)ES(18.06)VWT(18.06)T(18.06)T(18.06)PR	SESVWTTTPRSNW	Yes	>Quantification (Relative expression)	0.202203	0.223834	0.219093	0.13101	0.123867	0.0999939	>Statistical analysis	0.215043	0.11829	-1.81793	DOWN	0.00107349	0.00362728	YES	YES
>Phosphoprotoeme identification	3366	787	P0C851	P0C851	PIRT	Phosphoinositide-interacting protein	44	1	0.0318879	18.059	18.059	T	8	2	0.71565	0	18.0589	5	S(1)ES(1)VWT(1)T(1)T(1)PR	S(18.06)ES(18.06)VWT(18.06)T(18.06)T(18.06)PR	ESVWTTTPRSNWE	Yes	>Quantification (Relative expression)	0.202203	0.223834	0.219093	0.13101	0.123867	0.0999939	>Statistical analysis	0.215043	0.11829	-1.81793	DOWN	0.00107349	0.00362728	YES	YES
>Phosphoprotoeme identification	3360	772	P06702	P06702	S100A9	Protein S100-A9	113	1	2.98096e-65	156.55	156.55	T	20	4	-0.078547	17998000000	156.555	1	MHEGDEGPGHHHKPGLGEGT(1)P	MHEGDEGPGHHHKPGLGEGT(156.55)P	PGLGEGTP_____	Yes	>Quantification (Relative expression)	0.127715	0.133192	0.109495	0.211392	0.202355	0.19731	>Statistical analysis	0.123467	0.203686	1.64971	UP	0.000630183	0.0026374	YES	YES
>Phosphoprotoeme identification	731	359	C9JG08	C9JG08	C2orf16	Uncharacterized protein C2orf16	5283	0.997971	7.51363e-07	107.03	107.03	S	4	2	0.039609	75771000	27.0117	1	TCHS(0.998)PS(0.002)ER	T(-43.63)CHS(27.01)PS(-27.01)ER	SGKTCHSPSERSH	Yes	>Quantification (Relative expression)	0.093082	0.127654	0.116484	0.244248	0.214712	0.20382	>Statistical analysis	0.112407	0.220927	1.96542	UP	0.00235324	0.00618141	YES	YES
>Phosphoprotoeme identification	733	360	C9JLK2	C9JLK2	APEH	Acylamino-acid-releasing enzyme (Fragment)	84	0.541673	0.00587994	39.982	39.982	S	5	2	-3.9958	0	0.725609	1	ALDVS(0.542)AS(0.458)DDEIAR	ALDVS(0.73)AS(-0.73)DDEIAR	TKALDVSASDDEI	Yes	>Quantification (Relative expression)	0.132648	0.142355	0.123346	0.225701	0.18892	0.19121	>Statistical analysis	0.132783	0.201944	1.52086	UP	0.00617515	0.0128311	YES	YES
>Phosphoprotoeme identification	734	360	C9JLK2	C9JLK2	APEH	Acylamino-acid-releasing enzyme (Fragment)	86	0.992178	7.18838e-113	216.26	216.26	S	7	2	0.089896	5851700000	21.0325	1	ALDVS(0.008)AS(0.992)DDEIAR	ALDVS(-21.03)AS(21.03)DDEIAR	ALDVSASDDEIAR	Yes	>Quantification (Relative expression)	0.132648	0.142355	0.123346	0.225701	0.18892	0.19121	>Statistical analysis	0.132783	0.201944	1.52086	UP	0.00617515	0.0128311	YES	YES
>Phosphoprotoeme identification	737	362	C9JK28	C9JK28	ADAM7	Disintegrin and metalloproteinase domain-containing protein 7	186	0.998362	1.21489e-05	65.924	65.924	S	8	3	2.503	47740000	28.7664	1	TVPGDNES(0.998)EEDS(0.001)KIK	T(-35.06)VPGDNES(28.77)EEDS(-28.77)KIK	VPGDNESEEDSKI	Yes	>Quantification (Relative expression)	0.130075	0.135359	0.131205	0.203754	0.196113	0.203494	>Statistical analysis	0.132213	0.20112	1.52118	UP	2.06062e-05	0.000472992	YES	YES
>Phosphoprotoeme identification	738	363	C9JKC7	C9JKC7	CYREN	Cell cycle regulator of non-homologous end joining	6	0.627245	0.0230337	23.118	23.118	S	6	2	1.7774	123690000	1.06238	2	MET(0.849)LQS(0.627)ET(0.524)K	MET(4.98)LQS(1.06)ET(-1.06)K	_METLQSETKTRV	Yes	>Quantification (Relative expression)	0.130522	0.126139	0.123963	0.188789	0.188787	0.241799	>Statistical analysis	0.126875	0.206459	1.62726	UP	0.0110133	0.0205271	YES	YES
>Phosphoprotoeme identification	1358	748	O75969	O75969	AKAP3	A-kinase anchor protein 3	426	0.994259	5.83425e-15	109.07	71.98	S	8	3	-0.3308	4203400000	22.3855	1	NVNFAMKS(0.994)ET(0.006)K	NVNFAMKS(22.39)ET(-22.39)K	VNFAMKSETKLRE	Yes	>Quantification (Relative expression)	0.238377	0.245531	0.271828	0.100216	0.0935195	0.0879856	>Statistical analysis	0.251912	0.0939071	-2.68257	DOWN	0.000125463	0.0009383	YES	NO
>Phosphoprotoeme identification	2400	1117	Q8N4P6	Q8N4P6	LRRC71	Leucine-rich repeat-containing protein 71	332	0.750066	0.00268647	43.164	43.164	S	8	3	-0.15381	39512000	6.24086	2	GT(0.036)QERS(0.934)RS(0.75)PS(0.194)S(0.063)S(0.022)R	GT(-14.83)QERS(14.83)RS(6.24)PS(-6.24)S(-11.25)S(-16.03)R	TQERSRSPSSSRH	Yes	>Quantification (Relative expression)	0.110751	0.118304	0.0958665	0.189619	0.229081	0.256378	>Statistical analysis	0.108307	0.225026	2.07767	UP	0.00467464	0.0104599	YES	YES
>Phosphoprotoeme identification	1353	748	O75969	O75969	AKAP3	A-kinase anchor protein 3	203	0.76007	1.09565e-07	56.648	56.648	S	15	3	0.74401	935700000	3.95042	2;3	NAAPDKAPGS(0.086)GDRVS(0.76)GS(0.549)S(0.549)QS(0.056)PPNLK	NAAPDKAPGS(-10.23)GDRVS(3.95)GS(0)S(0)QS(-11)PPNLK	GSGDRVSGSSQSP	Yes	>Quantification (Relative expression)	0.204441	0.204562	0.203765	0.136433	0.131565	0.123151	>Statistical analysis	0.204256	0.130383	-1.56658	DOWN	4.51714e-05	0.000600643	YES	NO
>Phosphoprotoeme identification	1352	748	O75969	O75969	AKAP3	A-kinase anchor protein 3	43	1	5.80659e-31	117.65	40.882	S	3	3	-0.16733	2731800000	40.8819	1	VLS(1)WLRR	VLS(40.88)WLRR	DPVRVLSWLRRDL	Yes	>Quantification (Relative expression)	0.225123	0.212697	0.21886	0.0980853	0.115048	0.118315	>Statistical analysis	0.218893	0.110483	-1.98124	DOWN	0.000114855	0.000900333	YES	NO
>Phosphoprotoeme identification	2159	1050	Q6PGQ1	Q6PGQ1	DRICH1	Aspartate-rich protein 1	83	1	3.23932e-50	174.39	32.858	S	4	2	5.8773	238070000	32.8581	2	FLPS(1)S(1)EEDNDDAK	FLPS(32.86)S(32.86)EEDNDDAK	SLKFLPSSEEDND	Yes	>Quantification (Relative expression)	0.123391	0.125368	0.126508	0.206547	0.204121	0.206523	>Statistical analysis	0.125089	0.20573	1.64468	UP	3.08792e-07	0.000184287	YES	YES
>Phosphoprotoeme identification	1515	819	P18669	P18669	PGAM1	Phosphoglycerate mutase 1	14	1	0.00153378	73.802	73.802	S	4	2	0.01721	208990000	73.8019	1	HGES(1)AWNLENR	HGES(73.8)AWNLENR	LIRHGESAWNLEN	Yes	>Quantification (Relative expression)	0.10081	0.119351	0.119403	0.246871	0.214476	0.19909	>Statistical analysis	0.113188	0.220145	1.94496	UP	0.00224736	0.00597702	YES	YES
>Phosphoprotoeme identification	1517	821	P19367-4	P19367	HK1	Isoform 4 of Hexokinase-1	273	1	0.0150567	35.657	35.657	S	6	3	-0.068343	25611000	35.6568	1	EIDRGS(1)LNPGK	EIDRGS(35.66)LNPGK	REIDRGSLNPGKQ	Yes	>Quantification (Relative expression)	0.12377	0.128858	0.133411	0.189134	0.23701	0.187817	>Statistical analysis	0.12868	0.204653	1.5904	UP	0.00983118	0.0187692	YES	YES
>Phosphoprotoeme identification	3395	859	P35663	P35663	CYLC1	Cylicin-1	372	0.993062	1.0946e-34	113.73	113.73	T	8	4	-0.037837	400910000	22.4964	2;3	KYPES(0.001)T(0.006)DT(0.993)ES(1)GDAKDAR	KY(-77.28)PES(-28.67)T(-22.5)DT(22.5)ES(52.97)GDAKDAR	YPESTDTESGDAK	Yes	>Quantification (Relative expression)	0.121101	0.119548	0.108433	0.21887	0.211497	0.207963	>Statistical analysis	0.11636	0.212777	1.8286	UP	4.69019e-05	0.000608501	YES	YES
>Phosphoprotoeme identification	1275	727	O43765	O43765	SGTA	Small glutamine-rich tetratricopeptide repeat-containing protein alpha	305	0.525891	7.16605e-24	113.14	113.14	S	5	2	-0.5851	29679000	0.473132	1	S(0.001)RT(0.002)PS(0.526)AS(0.472)NDDQQE	S(-29.18)RT(-24.5)PS(0.47)AS(-0.47)NDDQQE	IRSRTPSASNDDQ	Yes	>Quantification (Relative expression)	0.106965	0.124539	0.13226	0.180839	0.199505	0.255892	>Statistical analysis	0.121255	0.212079	1.74903	UP	0.0187601	0.0317888	YES	YES
>Phosphoprotoeme identification	3394	859	P35663	P35663	CYLC1	Cylicin-1	370	0.526464	7.0346e-10	74.364	34.041	T	6	4	-0.82207	125380000	0.427088	3	KY(0.016)PES(0.479)T(0.526)DT(0.983)ES(0.996)GDAKDAR	KY(-17.08)PES(-0.43)T(0.43)DT(16.11)ES(23.54)GDAKDAR	KKYPESTDTESGD	Yes	>Quantification (Relative expression)	0.121101	0.119548	0.108433	0.21887	0.211497	0.207963	>Statistical analysis	0.11636	0.212777	1.8286	UP	4.69019e-05	0.000608501	YES	YES
>Phosphoprotoeme identification	3180	207	F8W6W8	F8W6W8	RIMS2	Regulating synaptic membrane exocytosis protein 2 (Fragment)	1079	0.523301	0.032189	17.139	17.139	T	8	3	-5.3355	0	0.598327	3	NDGS(0.456)QS(0.498)DT(0.523)AVGT(0.523)LGT(0.516)S(0.483)GKK	NDGS(-1.18)QS(-0.6)DT(0.6)AVGT(0.6)LGT(0.3)S(-0.3)GKK	DGSQSDTAVGTLG	Yes	>Quantification (Relative expression)	0.213833	0.216892	0.229518	0.114811	0.0651631	0.159784	>Statistical analysis	0.220081	0.113252	-1.94328	DOWN	0.0182951	0.0312137	YES	YES
>Phosphoprotoeme identification	3181	207	F8W6W8	F8W6W8	RIMS2	Regulating synaptic membrane exocytosis protein 2 (Fragment)	1083	0.523223	0.032189	17.139	17.139	T	12	3	-5.3355	0	0.598327	3	NDGS(0.456)QS(0.498)DT(0.523)AVGT(0.523)LGT(0.516)S(0.483)GKK	NDGS(-1.18)QS(-0.6)DT(0.6)AVGT(0.6)LGT(0.3)S(-0.3)GKK	SDTAVGTLGTSGK	Yes	>Quantification (Relative expression)	0.213833	0.216892	0.229518	0.114811	0.0651631	0.159784	>Statistical analysis	0.220081	0.113252	-1.94328	DOWN	0.0182951	0.0312137	YES	YES
>Phosphoprotoeme identification	3182	207	F8W6W8	F8W6W8	RIMS2	Regulating synaptic membrane exocytosis protein 2 (Fragment)	1086	0.515644	0.032189	17.139	17.139	T	15	3	-5.3355	0	0.301828	3	NDGS(0.456)QS(0.498)DT(0.523)AVGT(0.523)LGT(0.516)S(0.483)GKK	NDGS(-1.18)QS(-0.6)DT(0.6)AVGT(0.6)LGT(0.3)S(-0.3)GKK	AVGTLGTSGKKRR	Yes	>Quantification (Relative expression)	0.213833	0.216892	0.229518	0.114811	0.0651631	0.159784	>Statistical analysis	0.220081	0.113252	-1.94328	DOWN	0.0182951	0.0312137	YES	YES
>Phosphoprotoeme identification	3201	300	B3KVN2	B3KVN2	FNTA	Farnesyltransferase, CAAX box, alpha, isoform CRA_c	5	1	0.0118389	25.454	25.454	T	5	2	0.65311	74098000	25.4537	2	MNY(1)IT(1)AIIEEQPK	MNY(25.45)IT(25.45)AIIEEQPK	__MNYITAIIEEQ	Yes	>Quantification (Relative expression)	0.11366	0.122372	0.104313	0.23582	0.201889	0.221947	>Statistical analysis	0.113448	0.219885	1.9382	UP	0.000671244	0.00274221	YES	YES
>Phosphoprotoeme identification	3396	859	P35663	P35663	CYLC1	Cylicin-1	444	0.999991	2.08894e-23	98.657	98.657	T	9	4	0.17149	941720000	50.3013	2;3	SVKNDEES(1)T(1)DADS(0.999)EPKGDS(0.001)K	S(-38.02)VKNDEES(38.02)T(50.3)DADS(32.28)EPKGDS(-32.28)K	KNDEESTDADSEP	Yes	>Quantification (Relative expression)	0.126103	0.124733	0.134209	0.205797	0.20308	0.204927	>Statistical analysis	0.128348	0.204601	1.59411	UP	1.5459e-05	0.000427126	YES	YES
>Phosphoprotoeme identification	353	164	A0A2R8Y6G6	A0A2R8Y6G6	ENO1	2-phospho-D-glycerate hydro-lyase	419	1	1.23787e-09	98.942	98.942	S	7	3	0.35207	145390000	98.9421	1	IEEELGS(1)KAK	IEEELGS(98.94)KAK	IEEELGSKAKFAG	Yes	>Quantification (Relative expression)	0.124277	0.109924	0.107292	0.218825	0.222138	0.217545	>Statistical analysis	0.113831	0.219503	1.92832	UP	4.17862e-05	0.000585399	YES	YES
>Phosphoprotoeme identification	359	170	A0A2R8YDT1	A0A2R8YDT1	GLUL	Glutamine synthetase	37	0.99	1.60524e-18	88.573	52.249	S	15	4	-0.37473	1161700000	19.6373	2;3	KATNENYEDNEKS(0.999)DS(0.99)S(0.921)GS(0.09)R	KAT(-41.08)NENY(-38.24)EDNEKS(32.26)DS(19.64)S(10.6)GS(-10.6)R	DNEKSDSSGSRSS	Yes	>Quantification (Relative expression)	0.208806	0.193102	0.210952	0.125395	0.130292	0.129851	>Statistical analysis	0.204287	0.128512	-1.58962	DOWN	0.000203567	0.00127645	YES	NO
[truncated: 2,189 more rows]
