# Supplementary material for: Quantitative phosphoproteomics reveals GSK3A substrate network is involved in the cryodamage of sperm motility
Source: Biosci Rep. 2021 Oct 12;41(10):BSR20211326. doi: 10.1042/BSR20211326 (PMC8521533; doi:10.1042/BSR20211326)
Supplement: Supplementary Data S1-S3 [file BSR-2021-1326_supp1.zip › BSR-2021-1326_suppSD2.xlsx]

## Sheet: functional_enrichment
Supplementary Data 2. Representative functional enrichment results
Class	ID	Name	FDR	Count	p-value	Hit Count in Genome	Hit in Query List
GO: Biological Process	GO:0003341	cilium movement	1.136e-27	43	2.552e-31	208	ODAD1,SPEF2,SPA17,NME8,CFAP54,PGAM4,NME5,TXNDC2,ODAD3,CCDC103,OFD1,DNAH2,DNAH1,DNAI1,CATSPER1,ATP1A4,SPAG17,CFAP44,ATP2B4,CFAP46,CFAP157,ENKUR,GAS8,HOATZ,DRC1,ODAD4,FSIP2,SLC26A8,AKAP4,VPS13A,DNAH6,DNAH8,TPPP2,ODAD2,DNAI3,LDHC,CATSPER4,TTC29,DNAI2,H1-6,DNAI4,SPEM1,CCDC63
GO: Biological Process	GO:0007018	microtubule-based movement	2.152e-21	64	9.666e-25	705	MAP1B,MAP4,MAPT,ODAD1,SPEF2,SPA17,TRIP11,NME8,LRGUK,CFAP54,ATP6V1D,PGAM4,NME5,KIF17,TXNDC2,ODAD3,KLC3,HSP90AA1,CCDC103,OFD1,DCTN2,DNAH2,COPG2,DNAH1,DNAI1,CATSPER1,SSNA1,PRKACA,ATP1A4,SPAG17,CFAP44,ATP2B4,CFAP46,CFAP157,ENKUR,GAS8,HOATZ,DRC1,ODAD4,SAXO1,DCTN1,MAPK8IP3,FSIP2,SLC26A8,AKAP4,ALMS1,VPS13A,TBC1D21,DNAH6,DNAH8,KPNB1,TPPP2,SYNE1,ODAD2,ODF2,DNAI3,LDHC,CATSPER4,TTC29,DNAI2,H1-6,DNAI4,SPEM1,…
GO: Biological Process	GO:0007283	spermatogenesis	3.428e-20	59	2.882e-23	637	SPEF2,HMGB2,ODF3,SPA17,THEG,NME8,LRGUK,CFAP54,NME5,ASPM,TXNDC2,ODAD3,KLHL10,PRDX4,SPATA20,DNAH1,CATSPER1,CCDC42,PRKACA,ATP1A4,EIF4G3,CFAP44,OAZ3,ATP2B4,PRM2,PMFBP1,CFAP157,CYLC1,TSNAXIP1,ACRBP,H1-7,SPATA18,HOATZ,SRPK1,ACE,SPATA31D4,FSIP2,SPATA31D1,H2BC1,SLC26A8,PSME4,ALMS1,BSG,TBC1D21,BAG6,DPY19L2,TPPP2,CALR,SYNE1,GPX4,TSGA10,ODF2,SPATA32,SPACA1,CATSPER4,H1-6,H1-1,SPEM1,CCDC63
GO: Biological Process	GO:0048232	male gamete generation	3.428e-20	60	3.08e-23	660	SPEF2,HMGB2,ODF3,SPA17,THEG,NME8,LRGUK,CFAP54,NME5,ASPM,TXNDC2,ODAD3,KLHL10,PRDX4,SPATA20,DNAH1,CATSPER1,CCDC42,PRKACA,ATP1A4,EIF4G3,CFAP44,OAZ3,ATP2B4,PRM2,PMFBP1,CFAP157,CYLC1,TSNAXIP1,ACRBP,MEIKIN,H1-7,SPATA18,HOATZ,SRPK1,ACE,SPATA31D4,FSIP2,SPATA31D1,H2BC1,SLC26A8,PSME4,ALMS1,BSG,TBC1D21,BAG6,DPY19L2,TPPP2,CALR,SYNE1,GPX4,TSGA10,ODF2,SPATA32,SPACA1,CATSPER4,H1-6,H1-1,SPEM1,CCDC63
GO: Biological Process	GO:0060285	cilium-dependent cell motility	1.312e-19	31	1.768e-22	154	SPEF2,NME8,CFAP54,PGAM4,TXNDC2,ODAD3,DNAH2,DNAH1,DNAI1,CATSPER1,ATP1A4,CFAP44,ATP2B4,CFAP46,CFAP157,ENKUR,GAS8,HOATZ,DRC1,FSIP2,SLC26A8,AKAP4,VPS13A,DNAH6,DNAH8,TPPP2,DNAI3,LDHC,CATSPER4,H1-6,SPEM1
GO: Biological Process	GO:0001539	cilium or flagellum-dependent cell motility	1.312e-19	31	1.768e-22	154	SPEF2,NME8,CFAP54,PGAM4,TXNDC2,ODAD3,DNAH2,DNAH1,DNAI1,CATSPER1,ATP1A4,CFAP44,ATP2B4,CFAP46,CFAP157,ENKUR,GAS8,HOATZ,DRC1,FSIP2,SLC26A8,AKAP4,VPS13A,DNAH6,DNAH8,TPPP2,DNAI3,LDHC,CATSPER4,H1-6,SPEM1
GO: Biological Process	GO:0007017	microtubule-based process	5.257e-19	77	8.266e-22	1133	NUSAP1,CENPA,MAP1B,MAP4,MAPT,ODAD1,SPEF2,RCC1,SPA17,TRIP11,NME8,LRGUK,CFAP54,ATP6V1D,PGAM4,NME5,ASPM,KIF17,TXNDC2,ODAD3,KLC3,VCP,HSP90AA1,CCDC103,OFD1,DCTN2,DNAH2,COPG2,DNAH1,DNAI1,CATSPER1,SSNA1,PRKACA,DOCK7,ATP1A4,SPAG17,VAMP4,CFAP44,GEN1,ATP2B4,CFAP46,CFAP157,SPATA7,ENKUR,GAPDH,GAS8,HOATZ,DRC1,ODAD4,SAXO1,DCTN1,MAPK8IP3,FSIP2,SLC26A8,AKAP4,ALMS1,NSFL1C,VPS13A,TBC1D21,DNAH6,DNAH8,KPNB1,TPPP2,SY…
GO: Biological Process	GO:0033365	protein localization to organelle	5.096e-17	86	9.156e-20	1489	RPL24,RPL30,HK1,CENPA,MAP4,MAPT,ODAD1,SPEF2,RPS9,GDAP1,RPS27,TRIP11,NME8,SORT1,LRGUK,CFAP54,CLU,ATP6V1D,NME5,KIF17,HSPA5,ODAD3,VCP,HSP90AA1,HSP90AB1,CCDC14,CCDC103,OFD1,DCTN2,SGTA,CCT4,AGPS,NUP35,FAM83H,DNAH1,DNAI1,CSE1L,SSNA1,PRKACA,NUP93,SPAG17,CFAP44,CFAP46,CFAP157,SPATA7,SPCS2,GAS8,HOATZ,DRC1,ODAD4,SAXO1,SSR3,DCTN1,FSIP2,AKAP4,BNIP3L,ALMS1,NSFL1C,VPS13A,TBC1D21,DNAH8,BAG6,KPNB1,KPNA3,IPO5,ACO…
GO: Biological Process	GO:0006886	intracellular protein transport	6.322e-17	89	1.278e-19	1588	RPL24,RPL30,MAP4,ODAD1,SPEF2,RPS9,GDAP1,RPS27,TRIP11,NME8,SORT1,LRGUK,CFAP54,CLU,ATP6V1D,NME5,KIF17,HSPA5,ODAD3,KLC3,VCP,HSP90AA1,HSP90AB1,STX8,CCDC103,OFD1,DCTN2,SGTA,COPG2,AGPS,NUP35,DNAH1,DNAI1,CSE1L,SSNA1,PRKACA,NUP93,SPAG17,RIMS2,CFAP44,OAZ3,CFAP46,CFAP157,SPCS2,GAS8,HOATZ,DRC1,ODAD4,SAXO1,SSR3,RABL3,DCTN1,MAPK8IP3,FSIP2,AKAP4,BNIP3L,STX4,STX5,ALMS1,VPS13A,RAB2A,TBC1D21,DNAH8,KPNB1,KPNA3,IPO…
GO: Biological Process	GO:0060294	cilium movement involved in cell motility	1.438e-16	27	3.231e-19	140	SPEF2,NME8,CFAP54,PGAM4,TXNDC2,ODAD3,DNAH1,DNAI1,CATSPER1,ATP1A4,CFAP44,ATP2B4,CFAP46,CFAP157,ENKUR,GAS8,HOATZ,FSIP2,SLC26A8,AKAP4,VPS13A,TPPP2,DNAI3,LDHC,CATSPER4,H1-6,SPEM1
GO: Cellular Component	GO:0005930	axoneme	7.521e-39	57	1.612e-41	269	HK1,MAP4,MAPT,ODAD1,SPEF2,ODF3,SPA17,PGK2,NME8,CFAP54,PGAM4,NME5,KIF17,TXNDC2,ODAD3,HSP90AA1,CUL3,CCDC103,DNAH2,AKAP3,DNAH1,DNAI1,PRKACA,PRKAR1A,PRKAR2A,ATP1A4,SPAG17,ATP1B3,OAZ3,ATP2B4,PMFBP1,CFAP46,SPATA7,ENKUR,SPATA18,GAS8,DRC1,ODAD4,SAXO1,ACE,FSIP2,AKAP4,VPS13A,DNAH6,DNAH8,TPPP2,TSGA10,SPACA9,ODAD2,ODF2,DNAI3,GSTM3,CATSPER4,TTC29,DNAI2,DNAI4,CCDC63
GO: Cellular Component	GO:0097014	ciliary plasm	7.521e-39	57	2.499e-41	271	HK1,MAP4,MAPT,ODAD1,SPEF2,ODF3,SPA17,PGK2,NME8,CFAP54,PGAM4,NME5,KIF17,TXNDC2,ODAD3,HSP90AA1,CUL3,CCDC103,DNAH2,AKAP3,DNAH1,DNAI1,PRKACA,PRKAR1A,PRKAR2A,ATP1A4,SPAG17,ATP1B3,OAZ3,ATP2B4,PMFBP1,CFAP46,SPATA7,ENKUR,SPATA18,GAS8,DRC1,ODAD4,SAXO1,ACE,FSIP2,AKAP4,VPS13A,DNAH6,DNAH8,TPPP2,TSGA10,SPACA9,ODAD2,ODF2,DNAI3,GSTM3,CATSPER4,TTC29,DNAI2,DNAI4,CCDC63
GO: Cellular Component	GO:0005858	axonemal dynein complex	5.288e-35	46	2.635e-37	182	HK1,ODAD1,SPEF2,ODF3,SPA17,PGK2,NME8,PGAM4,NME5,TXNDC2,HSP90AA1,CUL3,CCDC103,DNAH2,AKAP3,DNAH1,DNAI1,PRKACA,PRKAR1A,ATP1A4,ATP1B3,OAZ3,ATP2B4,PMFBP1,ENKUR,SPATA18,GAS8,DRC1,ODAD4,SAXO1,ACE,FSIP2,AKAP4,VPS13A,DNAH6,DNAH8,TPPP2,TSGA10,SPACA9,ODF2,DNAI3,GSTM3,CATSPER4,TTC29,DNAI2,DNAI4
GO: Cellular Component	GO:0030286	dynein complex	1.059e-34	48	7.038e-37	208	HK1,ODAD1,SPEF2,ODF3,SPA17,PGK2,NME8,PGAM4,NME5,TXNDC2,HSP90AA1,CUL3,CCDC103,DCTN2,DNAH2,AKAP3,DNAH1,DNAI1,PRKACA,PRKAR1A,ATP1A4,ATP1B3,OAZ3,ATP2B4,PMFBP1,ENKUR,SPATA18,GAS8,DRC1,ODAD4,SAXO1,ACE,DCTN1,FSIP2,AKAP4,VPS13A,DNAH6,DNAH8,TPPP2,TSGA10,SPACA9,ODF2,DNAI3,GSTM3,CATSPER4,TTC29,DNAI2,DNAI4
GO: Cellular Component	GO:0031514	motile cilium	2.819e-34	50	2.341e-36	237	HK1,SPEF2,ODF3,SPA17,PGK2,NME8,PGAM4,NME5,TXNDC2,KLC3,HSP90AA1,CUL3,CCDC103,OFD1,DNAH2,AKAP3,DNAH1,DNAI1,CATSPER1,PRKACA,PRKAR1A,ATP1A4,SPAG17,ATP1B3,CFAP44,OAZ3,ATP2B4,PMFBP1,ENKUR,STARD10,SPATA18,GAS8,DRC1,ODAD4,SAXO1,ACE,FSIP2,AKAP4,VPS13A,DNAH8,TPPP2,TSGA10,SPACA9,ODF2,LDHC,GSTM3,CATSPER4,TTC29,DNAI2,DNAI4
GO: Cellular Component	GO:0005929	cilium	6.09e-34	80	6.419e-36	736	HK1,MAP1B,MAP4,MAPT,ODAD1,SPEF2,ODF3,SPA17,TRIP11,PGK2,NME8,CFAP54,CFAP126,ATP6V1D,PGAM4,CFAP45,NME5,PKM,KIF17,TXNDC2,ODAD3,KLC3,HSP90AA1,CUL3,CCDC103,OFD1,DNAH2,AKAP3,CCT4,DNAH1,DNAI1,FANK1,CATSPER1,SSNA1,PRKACA,PRKAR1A,PRKAR2A,ATP1A4,SPAG17,ATP1B3,CFAP44,OAZ3,ATP2B4,PMFBP1,CFAP46,CFAP157,SPATA7,ENKUR,ATP8A2,STARD10,SPATA18,GAS8,HOATZ,DRC1,ODAD4,SAXO1,ACE,DCTN1,FSIP2,AKAP4,ALMS1,BSG,VPS13A,C4orf…
GO: Cellular Component	GO:0030990	intraciliary transport particle	6.09e-34	80	7.081e-36	737	HK1,MAP1B,MAP4,MAPT,ODAD1,SPEF2,ODF3,SPA17,TRIP11,PGK2,NME8,CFAP54,CFAP126,ATP6V1D,PGAM4,CFAP45,NME5,PKM,KIF17,TXNDC2,ODAD3,KLC3,HSP90AA1,CUL3,CCDC103,OFD1,DNAH2,AKAP3,CCT4,DNAH1,DNAI1,FANK1,CATSPER1,SSNA1,PRKACA,PRKAR1A,PRKAR2A,ATP1A4,SPAG17,ATP1B3,CFAP44,OAZ3,ATP2B4,PMFBP1,CFAP46,CFAP157,SPATA7,ENKUR,ATP8A2,STARD10,SPATA18,GAS8,HOATZ,DRC1,ODAD4,SAXO1,ACE,DCTN1,FSIP2,AKAP4,ALMS1,BSG,VPS13A,C4orf…
GO: Cellular Component	GO:0099568	cytoplasmic region	1.747e-33	62	2.322e-35	421	HK1,MAP4,MAPT,ODAD1,SPEF2,ODF3,SPA17,PGK2,NME8,CFAP54,PGAM4,NME5,KIF17,TXNDC2,ODAD3,HSP90AA1,UNC13B,CUL3,CCDC103,DNAH2,AKAP3,DNAH1,DNAI1,PRKACA,PRKAR1A,PRKAR2A,ATP1A4,SPAG17,ATP1B3,RIMS2,OAZ3,ATP2B4,PMFBP1,CFAP46,SPATA7,ENKUR,SPATA18,GAS8,DRC1,ODAD4,SAXO1,ACE,DCTN1,MAPK8IP3,FSIP2,AKAP4,VPS13A,DNAH6,DNAH8,TPPP2,TSGA10,SPACA9,ODAD2,ODF2,DNAI3,GSTM3,CATSPER4,TTC29,DNAI2,DNAI4,ENO1,CCDC63
GO: Cellular Component	GO:0032838	plasma membrane bounded cell projection cytoplasm	7.579e-33	58	1.133e-34	369	HK1,MAP4,MAPT,ODAD1,SPEF2,ODF3,SPA17,PGK2,NME8,CFAP54,PGAM4,NME5,KIF17,TXNDC2,ODAD3,HSP90AA1,CUL3,CCDC103,DNAH2,AKAP3,DNAH1,DNAI1,PRKACA,PRKAR1A,PRKAR2A,ATP1A4,SPAG17,ATP1B3,OAZ3,ATP2B4,PMFBP1,CFAP46,SPATA7,ENKUR,SPATA18,GAS8,DRC1,ODAD4,SAXO1,ACE,MAPK8IP3,FSIP2,AKAP4,VPS13A,DNAH6,DNAH8,TPPP2,TSGA10,SPACA9,ODAD2,ODF2,DNAI3,GSTM3,CATSPER4,TTC29,DNAI2,DNAI4,CCDC63
GO: Cellular Component	GO:0036156	inner dynein arm	7.651e-33	42	1.271e-34	162	HK1,SPEF2,ODF3,SPA17,PGK2,NME8,PGAM4,NME5,TXNDC2,HSP90AA1,CUL3,DNAH2,AKAP3,DNAH1,DNAI1,PRKACA,PRKAR1A,ATP1A4,ATP1B3,OAZ3,ATP2B4,PMFBP1,ENKUR,SPATA18,GAS8,ODAD4,SAXO1,ACE,FSIP2,AKAP4,VPS13A,DNAH6,DNAH8,TPPP2,TSGA10,SPACA9,ODF2,DNAI3,GSTM3,CATSPER4,TTC29,DNAI2
GO: Molecular Function	GO:0031072	heat shock protein binding	0.002136	14	4.157e-06	154	MAPT,HSPA5,HSP90AB1,DNAJB1,PTGES3,MVD,LMAN2,STIP1,BAG6,KPNB1,TFAM,FAF1,EEF1D,ENO1
GO: Molecular Function	GO:0008092	cytoskeletal protein binding	0.002136	44	8.227e-06	1053	NUSAP1,MAP1B,MAP4,MAPT,ACTN4,NME8,S100A8,S100A9,CLU,KIF17,KLC3,HSP90AA1,HSP90AB1,FLNB,OFD1,FNTA,DCTN2,RAB11FIP5,CFAP157,GAPDH,GAS8,SAXO1,ACE,DCTN1,MAPK8IP3,STIM1,STX4,ALMS1,NME1,TBC1D21,KPNB1,NRAP,CALM3,TPPP2,SYNE1,SPAG9,STMN1,SPATA32,GSK3A,P4HB,CLMN,PDCD5,TLN1,LSP1
GO: Molecular Function	GO:0044183	protein folding chaperone	0.002136	7	9.477e-06	37	HSPA5,HSP90AA1,HSP90AB1,DNAJB1,CCT4,CCT6B,CALR
GO: Molecular Function	GO:0015631	tubulin binding	0.002136	23	9.568e-06	395	NUSAP1,MAP1B,MAP4,MAPT,NME8,S100A8,S100A9,KIF17,KLC3,OFD1,FNTA,RAB11FIP5,CFAP157,GAPDH,GAS8,SAXO1,DCTN1,STIM1,ALMS1,NME1,TPPP2,STMN1,PDCD5
GO: Molecular Function	GO:0017056	structural constituent of nuclear pore	0.003521	6	1.971e-05	28	NUP35,NUP93,NUP88,NUP98,NUP214,NUP188
GO: Molecular Function	GO:0030235	nitric-oxide synthase regulator activity	0.005177	4	3.479e-05	10	HSP90AA1,HSP90AB1,ATP2B4,CALM3
GO: Molecular Function	GO:0045503	dynein light chain binding	0.006263	4	5.377e-05	11	DNAI1,DNAI3,DNAI2,DNAI4
GO: Molecular Function	GO:0051020	GTPase binding	0.006263	19	5.611e-05	326	EPRS1,RCC1,TRIP11,DENND10,HSP90AA1,UNC13B,IARS1,CSE1L,PRKACA,DOCK7,RAB11FIP5,RIMS2,GAS8,STX4,TBC1D21,KPNB1,IPO5,ODF2,ENO1
GO: Molecular Function	GO:0044389	ubiquitin-like protein ligase binding	0.006987	19	7.155e-05	332	FZD4,CLU,HSPA5,VCP,HSP90AA1,HSP90AB1,CUL3,CUL2,STX8,WFS1,PRKACA,PRKAR1A,PRKAR2A,BAG6,GPI,ITCH,CALR,FAF1,PA2G4
GO: Molecular Function	GO:0051082	unfolded protein binding	0.006987	11	8.576e-05	130	CLU,HSPA5,HSP90AA1,HSP90AB1,DNAJB1,ERO1B,CCT4,CCT6B,PTGES3,DNAJB11,CALR
Mouse Phenotype	MP:0002674	abnormal sperm motility	5.197e-19	36	3.912e-22	220	HMGB2,THEG,LRGUK,KCNU1,ASPM,HSPA4L,SPATA20,DNAH1,CATSPER1,STK33,PRKACA,CFAP44,ATP2B4,PRM2,CFAP157,ADAM7,H1-7,HOATZ,SLC26A8,AKAP4,PSME4,VPS13A,TALDO1,DNAH8,TPPP2,GPX4,SPAG9,ODF2,LDHC,GSK3A,LIPE,SPACA1,CATSPER4,TTC29,SPEM1,CCDC63
Mouse Phenotype	MP:0005578	teratozoospermia	2.505e-17	35	2.828e-20	233	SPEF2,HMGB2,THEG,LRGUK,CFAP54,NME5,ASPM,SPATA20,PPP1CC,CCDC42,STK33,CFAP44,OAZ3,PRM2,PMFBP1,CFAP157,ADAM7,H1-7,HOATZ,SLC26A8,AKAP4,PSME4,VPS13A,TALDO1,DNAH8,DPY19L2,CAMK4,GPX4,ODF2,GSK3A,SPACA1,CATSPER4,TTC29,SPEM1,CCDC63
Mouse Phenotype	MP:0002675	asthenozoospermia	5.73e-17	32	8.626e-20	195	HMGB2,THEG,LRGUK,KCNU1,ASPM,HSPA4L,SPATA20,DNAH1,CATSPER1,STK33,PRKACA,CFAP44,ATP2B4,CFAP157,H1-7,HOATZ,SLC26A8,AKAP4,PSME4,VPS13A,TALDO1,DNAH8,TPPP2,SPAG9,ODF2,LDHC,GSK3A,LIPE,SPACA1,CATSPER4,SPEM1,CCDC63
Mouse Phenotype	MP:0008892	abnormal sperm flagellum morphology	1.29e-15	28	3.399e-18	160	SPEF2,THEG,LRGUK,CFAP54,NME5,SPATA20,PPP1CC,CCDC42,STK33,CFAP44,OAZ3,PMFBP1,CFAP157,ADAM7,HOATZ,SLC26A8,AKAP4,VPS13A,TALDO1,DNAH8,DPY19L2,CAMK4,GPX4,ODF2,GSK3A,SPACA1,TTC29,CCDC63
Mouse Phenotype	MP:0001156	abnormal spermatogenesis	1.61e-14	51	6.665e-17	637	SPEF2,CBX3,HMGB2,THEG,LRGUK,CFAP54,NME5,ASPM,ODAD3,HSP90AA1,KLHL10,HSPA4L,PRDX4,SPATA20,AGPS,PPP1CC,CCDC42,STK33,EIF4G3,CFAP44,OAZ3,PRM2,PMFBP1,CFAP157,ADAM7,MEIKIN,H1-7,HOATZ,SLC26A8,AKAP4,RBMXL2,PSME4,ALMS1,BSG,VPS13A,TALDO1,DNAH8,DPY19L2,TPPP2,CAMK4,GPX4,SPAG9,ODF2,GSK3A,ARL4A,LIPE,SPACA1,CATSPER4,TTC29,SPEM1,CCDC63
Mouse Phenotype	MP:0001925	male infertility	5.501e-14	53	2.485e-16	707	SPEF2,CBX3,THEG,FZD4,LRGUK,CFAP54,KCNU1,HSP90AA1,KLHL10,DNAH2,SPATA20,AGPS,PPP1CC,DNAH1,CATSPER1,CCDC42,STK33,PRKACA,LRRCC1,SPAG17,CFAP44,OAZ3,ATP2B4,PMFBP1,CFAP157,ENKUR,MEIKIN,H1-7,HOATZ,PTDSS2,SLC26A8,AKAP4,RBMXL2,BSG,VPS13A,SYPL1,TALDO1,DNAH8,DPY19L2,CAMK4,GPX4,ODF2,LDHC,GSK3A,ADGB,LIPE,SPACA1,CATSPER4,TMEM209,TSKS,SPEM1,CCDC63,LRRC71
Mouse Phenotype	MP:0009831	abnormal sperm midpiece morphology	9.852e-08	13	7.787e-10	65	PPP1CC,CFAP44,CFAP157,SLC26A8,AKAP4,VPS13A,TALDO1,DNAH8,DPY19L2,GPX4,ODF2,GSK3A,TTC29
Mouse Phenotype	MP:0009230	abnormal sperm head morphology	1.317e-06	16	1.14e-08	128	THEG,LRGUK,ASPM,SPATA20,PPP1CC,CCDC42,PMFBP1,CFAP157,H1-7,DPY19L2,CAMK4,GPX4,GSK3A,SPACA1,SPEM1,CCDC63
Mouse Phenotype	MP:0009838	abnormal sperm axoneme morphology	2.214e-06	10	1.999e-08	44	SPEF2,THEG,LRGUK,CFAP54,CCDC42,CFAP44,PMFBP1,HOATZ,DNAH8,ODF2
Mouse Phenotype	MP:0009832	abnormal sperm mitochondrial sheath morphology	5.046e-06	9	5.507e-08	37	PPP1CC,CFAP44,SLC26A8,AKAP4,VPS13A,TALDO1,DNAH8,DPY19L2,GPX4
