# Supplementary material for: Quantitative phosphoproteomics reveals GSK3A substrate network is involved in the cryodamage of sperm motility
Source: Biosci Rep. 2021 Oct 12;41(10):BSR20211326. doi: 10.1042/BSR20211326 (PMC8521533; doi:10.1042/BSR20211326)
Supplement: Supplementary Data S1-S3 [file BSR-2021-1326_supp1.zip › BSR-2021-1326_suppSD3.xlsx]

## Sheet: kinase_enrichment
	Supplementary Data 3. Kinase enrichment results
>Enrichment results	Kinase ID	Kinase Name	Regulatory classification	DE substrate sites (UP)	DE substrate sites	Substrate sites (UP)	Total substrate sites	Fold change	P value	Significance	>Substrate mapping	DE substrate sites (up)	DE substrate sites (down)
>Enrichment results	P49840	GSK3A	Active	26	31	70	172	2.06083	8.60363e-06	***	>Substrate mapping	K7EM17_182_Y (STAT5A);P49840_282_S (GSK3A);E5RG13_133_T (IMPA1);P46821_1797_S (MAP1B);P46019_729_S (PHKA2);Q15506_141_S (SPA17);Q15435_322_S (PPP1R7);Q15435_27_S (PPP1R7);P13861_78_S (PRKAR2A);P13861_80_S (PRKAR2A);Q99523-2_688_S (SORT1);P49840_279_Y (GSK3A);P13861_58_S (PRKAR2A);P13861_350_S (PRKAR2A);E2QRG8_141_S (REEP5);K7ERP6_153_T (PRKACA);A0A087WWJ1_308_S (MSH6);F8W1N5_38_S (NACA);K7ERP6_23…	Q05469_853_S (LIPE);P10909-4_259_S (CLU);B4DDC6_46_S (PTGES3);H7C1J8_95_S (HNRNPA3);Q9ULV1_418_S (FZD4)
>Enrichment results	P22612	PKACg	Active	33	38	105	248	2.05113	1.57724e-07	***	>Substrate mapping	P49840_282_S (GSK3A);K7EMU2_77_S (PRKAR1A);Q16566_360_S (CAMK4);Q16566_341_S (CAMK4);Q16566_343_S (CAMK4);P46821_1797_S (MAP1B);P46019_729_S (PHKA2);Q15506_141_S (SPA17);P13861_78_S (PRKAR2A);P13861_80_S (PRKAR2A);A0A0A0MSW3_356_S (NUP214);P49840_279_Y (GSK3A);P13861_58_S (PRKAR2A);P13861_350_S (PRKAR2A);O00264-2_129_S (PGRMC1);Q16566_345_S (CAMK4);Q16566_344_S (CAMK4);Q16566_348_S (CAMK4);K7ERP6…	Q5CZC0_3192_S (FSIP2);Q05469_853_S (LIPE);Q5CZC0_645_S (FSIP2);Q5CZC0_1327_S (FSIP2);H3BTN5_249_S (PKM)
>Enrichment results	P19784	CK2a2	Active	38	46	107	265	2.04592	1.00008e-07	***	>Substrate mapping	A0A087X2D8_724_S (SPAG9);A0A087X2D8_721_S (SPAG9);A0A087X2D8_1235_S (SPAG9);A0A087X2D8_1229_S (SPAG9);K7EQA1_81_S (PDCD5);K7EMU2_77_S (PRKAR1A);P27797_44_S (CALR);A0A3B3ITD8_591_S (NUP98);A0A3B3ITD8_595_S (NUP98);P46821_1797_S (MAP1B);A0A0A0MSW3_356_S (NUP214);Q9BSL1_98_S (UBAC1);O00264-2_129_S (PGRMC1);A0A087WWJ1_308_S (MSH6);H3BMK2_14_S (STX4);H3BMK2_15_S (STX4);E9PFH7_148_S (MAPK8IP3);E9PFH7_1…	M0R1Q8_113_S (RCC1);E9PBD8_142_S (LSP1);A6NF31_532_S (OFD1);A6NF31_595_S (OFD1);P10909-4_259_S (CLU);P07205_115_S (PGK2);P07205_43_S (PGK2);P07205_46_S (PGK2)
>Enrichment results	P68400	CK2a1	Active	47	55	122	282	1.97526	5.73683e-09	***	>Substrate mapping	A0A087X2D8_724_S (SPAG9);A0A087X2D8_721_S (SPAG9);A0A087X2D8_1235_S (SPAG9);A0A087X2D8_1229_S (SPAG9);E9PPR1_70_S (EEF1D);K7EQA1_81_S (PDCD5);K7EMU2_77_S (PRKAR1A);K7EP41_107_S (GPI);K7EP41_22_S (GPI);P27797_44_S (CALR);A0A3B3ITD8_591_S (NUP98);A0A3B3ITD8_595_S (NUP98);P46821_1797_S (MAP1B);P13861_78_S (PRKAR2A);P13861_80_S (PRKAR2A);A0A0A0MSW3_356_S (NUP214);Q9BSL1_98_S (UBAC1);P13861_58_S (PRKA…	M0R1Q8_113_S (RCC1);E9PBD8_142_S (LSP1);A6NF31_532_S (OFD1);A6NF31_595_S (OFD1);P10909-4_259_S (CLU);P07205_115_S (PGK2);P07205_43_S (PGK2);P07205_46_S (PGK2)
>Enrichment results	P17612	PKACa	Active	48	56	142	305	1.84105	2.70989e-08	***	>Substrate mapping	P49840_282_S (GSK3A);K7EMU2_77_S (PRKAR1A);Q16566_360_S (CAMK4);Q16566_341_S (CAMK4);Q16566_343_S (CAMK4);P46821_1797_S (MAP1B);P46019_729_S (PHKA2);Q9H3Z4-2_10_S (DNAJC5);I3L170_130_S (MAPT);Q15506_141_S (SPA17);P13861_78_S (PRKAR2A);P13861_80_S (PRKAR2A);A0A0A0MSW3_356_S (NUP214);P49840_279_Y (GSK3A);F8VW18_97_S (DCTN2);P13861_58_S (PRKAR2A);P13861_350_S (PRKAR2A);O00264-2_129_S (PGRMC1);A0A087…	Q5CZC0_3192_S (FSIP2);A0A087WV20_3492_S (ALMS1);A6NF31_532_S (OFD1);A6NF31_595_S (OFD1);Q05469_853_S (LIPE);Q5CZC0_645_S (FSIP2);Q5CZC0_1327_S (FSIP2);H3BTN5_249_S (PKM)
>Enrichment results	Q15831	LKB1	Active	16	16	39	52	1.33333	0.028839	*	>Substrate mapping	E7ERL0_119_T (NME1);P49840_282_S (GSK3A);K7EMU2_77_S (PRKAR1A);P13861_78_S (PRKAR2A);P13861_80_S (PRKAR2A);P49840_279_Y (GSK3A);P13861_58_S (PRKAR2A);P13861_350_S (PRKAR2A);K7ERP6_153_T (PRKACA);A0A087WWJ1_308_S (MSH6);K7ERP6_239_S (PRKACA);H7BZ94_75_S (P4HB);H7BZ94_395_S (P4HB);P07900_231_S (HSP90AA1);P13861_54_T (PRKAR2A);K7EMU2_83_S (PRKAR1A)
>Enrichment results	Q96RG2	PASK	Active	32	36	76	111	1.29825	0.0167964	*	>Substrate mapping	P49840_282_S (GSK3A);K7EMU2_77_S (PRKAR1A);Q8IZT6_2564_Y (ASPM);Q15435_322_S (PPP1R7);Q15435_27_S (PPP1R7);P13861_78_S (PRKAR2A);P13861_80_S (PRKAR2A);P49840_279_Y (GSK3A);P26718_138_Y (KLRK1);P13861_58_S (PRKAR2A);P13861_350_S (PRKAR2A);H0YMD2_26_T (NUSAP1);A0A087WWJ1_308_S (MSH6);E7EVA0_653_S (MAP4);H0YMD2_23_S (NUSAP1);P11021_448_S (HSPA5);Q8IZT6_2562_S (ASPM);Q15435_24_S (PPP1R7);P26718_139_S…	B4DDH2_46_S (STK33);E7EUT5_191_S (GAPDH);E7EUT5_166_S (GAPDH);Q05469_853_S (LIPE)
>Enrichment results	Q96PF2	TSSK2	Active	48	59	133	199	1.21728	0.035498	*	>Substrate mapping	S4R3H4_152_S (ACIN1);E7ERL0_119_T (NME1);P49840_282_S (GSK3A);O00330-2_65_S (PDHX);K7EP41_107_S (GPI);K7EP41_22_S (GPI);P16401_81_S (H1-5);Q75WM6_226_T (H1-7);A0A3B3ITD8_591_S (NUP98);A0A3B3ITD8_595_S (NUP98);P46821_1797_S (MAP1B);Q75WM6_54_S (H1-7);J3KR24_1063_S (IARS1);Q99523-2_688_S (SORT1);P49840_279_Y (GSK3A);E7ESZ3_997_T (PLEKHG2);E7ESZ3_992_T (PLEKHG2);Q75WM6_56_S (H1-7);E7ESZ3_990_S (PLEK…	Q96A08_5_S (H2BC1);E9PF19_314_S (TBL2);E9PF19_316_S (TBL2);E9PF19_317_S (TBL2);P10909-4_259_S (CLU);Q96A08_10_T (H2BC1);P07205_153_S (PGK2);P22492_188_S (H1-6);P22492_190_S (H1-6);P22492_193_T (H1-6);Q9ULV1_418_S (FZD4)
>Enrichment results	P36507	MAP2K2	Active	51	58	144	191	1.16631	0.0460467	*	>Substrate mapping	A0A590UIY0_85_S (ITCH);K7EM17_182_Y (STAT5A);A0A087X2D8_724_S (SPAG9);E7ERL0_119_T (NME1);A0A087X2D8_721_S (SPAG9);A0A087X2D8_1235_S (SPAG9);A0A087X2D8_1229_S (SPAG9);P49840_282_S (GSK3A);K7EMU2_77_S (PRKAR1A);H0YGI8_80_S (STIP1);A0A3B3IRM4_327_S (XYLB);A0A3B3ITD8_591_S (NUP98);A0A3B3ITD8_595_S (NUP98);Q16566_360_S (CAMK4);Q16566_341_S (CAMK4);Q16566_343_S (CAMK4);P46019_729_S (PHKA2);P13861_78_S…	B4DDH2_46_S (STK33);P10909-4_259_S (CLU);G3V295_175_S (PSMA6);P07205_153_S (PGK2);H7C1J8_95_S (HNRNPA3);Q9ULV1_418_S (FZD4);P55060-4_875_S (CSE1L)
>Enrichment results	Q13557	CaMK2d	Active	41	46	87	117	1.19865	0.0550182	-	>Substrate mapping	P49840_282_S (GSK3A);K7EMU2_77_S (PRKAR1A);H0YGI8_80_S (STIP1);A0A3B3IRM4_327_S (XYLB);P27797_44_S (CALR);Q16566_360_S (CAMK4);Q16566_341_S (CAMK4);Q16566_343_S (CAMK4);Q15435_322_S (PPP1R7);Q15435_27_S (PPP1R7);P13861_78_S (PRKAR2A);P13861_80_S (PRKAR2A);A0A0A0MT44_92_S (FLNB);A0A0A0MSW3_356_S (NUP214);P49840_279_Y (GSK3A);F5H282_320_S (TCP1);P13861_58_S (PRKAR2A);P13861_350_S (PRKAR2A);Q16566_3…	H0Y8X4_197_S (DNPH1);B4DDH2_46_S (STK33);E7EUT5_191_S (GAPDH);E7EUT5_166_S (GAPDH);Q9ULV1_418_S (FZD4)
>Enrichment results	Q7RTN6	STLK5	Active	39	48	145	214	1.19914	0.0803603	-	>Substrate mapping	P49840_282_S (GSK3A);K7EMU2_77_S (PRKAR1A);Q16401-2_454_T (PSMD5);O95168-2_70_Y (NDUFB4);A0A3B3ITD8_591_S (NUP98);A0A3B3ITD8_595_S (NUP98);Q16566_360_S (CAMK4);Q16566_341_S (CAMK4);Q16566_343_S (CAMK4);P46821_1797_S (MAP1B);Q15435_322_S (PPP1R7);Q15435_27_S (PPP1R7);P49840_279_Y (GSK3A);F5H282_320_S (TCP1);Q16566_345_S (CAMK4);Q16566_344_S (CAMK4);Q16566_348_S (CAMK4);K7ERP6_153_T (PRKACA);A0A087…	B4DDH2_46_S (STK33);P10909-4_259_S (CLU);H3BTN5_249_S (PKM);G3V295_175_S (PSMA6);P07205_153_S (PGK2);Q13029-5_485_Y (PRDM2);Q13029-5_488_S (PRDM2);Q13029-5_483_S (PRDM2);Q13029-5_487_S (PRDM2)
>Enrichment results	Q8IV63	VRK3	Active	35	48	76	131	1.25685	0.0827773	-	>Substrate mapping	P49840_282_S (GSK3A);K7EMU2_77_S (PRKAR1A);Q16401-2_454_T (PSMD5);P16401_81_S (H1-5);Q75WM6_226_T (H1-7);P27797_44_S (CALR);P46821_1797_S (MAP1B);Q75WM6_54_S (H1-7);P49840_279_Y (GSK3A);F8VW18_97_S (DCTN2);O00264-2_129_S (PGRMC1);A0A087WV20_3811_S (ALMS1);Q75WM6_56_S (H1-7);K7ERP6_153_T (PRKACA);P16403_55_S (H1-2);Q96A08_38_S (H2BC1);E7EX90_75_S (DCTN1);K7ERP6_239_S (PRKACA);A2A2D0_63_S (STMN1);P…	M0R1Q8_113_S (RCC1);A0A087WV20_3492_S (ALMS1);A6NF31_532_S (OFD1);A6NF31_595_S (OFD1);Q96A08_5_S (H2BC1);Q96A08_10_T (H2BC1);G3V295_175_S (PSMA6);P07205_153_S (PGK2);P22492_188_S (H1-6);P22492_190_S (H1-6);P22492_193_T (H1-6);Q9ULV1_418_S (FZD4);J3QKQ5_190_S (KPNB1)
>Enrichment results	Q6SA08	TSSK4	Active	38	48	99	151	1.20749	0.106542	-	>Substrate mapping	S4R3H4_152_S (ACIN1);E7ERL0_119_T (NME1);P49840_282_S (GSK3A);K7EP41_107_S (GPI);K7EP41_22_S (GPI);P16401_81_S (H1-5);Q75WM6_226_T (H1-7);P46821_1797_S (MAP1B);Q75WM6_54_S (H1-7);J3KR24_1063_S (IARS1);Q99523-2_688_S (SORT1);P49840_279_Y (GSK3A);Q75WM6_56_S (H1-7);P16403_55_S (H1-2);Q96A08_38_S (H2BC1);P11021_448_S (HSPA5);P16403_58_S (H1-2);P16403_36_S (H1-2);P53396_453_T (ACLY);K7EP41_109_T (GPI…	Q96A08_5_S (H2BC1);E9PF19_314_S (TBL2);E9PF19_316_S (TBL2);E9PF19_317_S (TBL2);Q96A08_10_T (H2BC1);P07205_153_S (PGK2);P22492_188_S (H1-6);P22492_190_S (H1-6);P22492_193_T (H1-6);Q9ULV1_418_S (FZD4)
>Enrichment results	Q00537	PCTAIRE2	Active	34	42	112	163	1.17815	0.130534	-	>Substrate mapping	K7EM17_182_Y (STAT5A);A0A087X2D8_724_S (SPAG9);E7ERL0_119_T (NME1);A0A087X2D8_721_S (SPAG9);A0A087X2D8_1235_S (SPAG9);A0A087X2D8_1229_S (SPAG9);P50991-2_206_S (CCT4);P49840_282_S (GSK3A);K7EMU2_77_S (PRKAR1A);P27797_44_S (CALR);E7ENN3_2013_S (SYNE1);P46019_729_S (PHKA2);Q8IZT6_2564_Y (ASPM);A0A0A0MSW3_356_S (NUP214);P49840_279_Y (GSK3A);F8VW18_97_S (DCTN2);A0A0G2JL47_1062_S (BAG6);A0A0G2JL47_26_S…	M0R1Q8_113_S (RCC1);P46781_163_S (RPS9);E9PH18_182_S (DNAJB6);G3V295_175_S (PSMA6);P07205_153_S (PGK2);P34896-4_25_T (SHMT1);P55060-4_875_S (CSE1L);P34896-4_23_S (SHMT1)
>Enrichment results	Q9BXA7	TSSK1	Active	16	21	28	47	1.27891	0.272797	-	>Substrate mapping	P16401_81_S (H1-5);Q75WM6_226_T (H1-7);Q75WM6_54_S (H1-7);Q75WM6_56_S (H1-7);P16403_55_S (H1-2);Q96A08_38_S (H2BC1);P16403_58_S (H1-2);P16403_36_S (H1-2);P22492_43_S (H1-6);P22492_45_S (H1-6);Q9UJT2_27_S (TSKS);P07900_231_S (HSP90AA1);Q75WM6_114_S (H1-7);P07305-2_49_S (H1-0);Q02539_116_S (H1-1);Q02539_115_S (H1-1)	Q96A08_5_S (H2BC1);Q96A08_10_T (H2BC1);P22492_188_S (H1-6);P22492_190_S (H1-6);P22492_193_T (H1-6)
>Enrichment results	Q9BXA6	SSTK	Active	16	21	28	47	1.27891	0.272797	-	>Substrate mapping	P16401_81_S (H1-5);Q75WM6_226_T (H1-7);Q75WM6_54_S (H1-7);Q75WM6_56_S (H1-7);P16403_55_S (H1-2);Q96A08_38_S (H2BC1);P16403_58_S (H1-2);P16403_36_S (H1-2);P22492_43_S (H1-6);P22492_45_S (H1-6);Q9UJT2_27_S (TSKS);P07900_231_S (HSP90AA1);Q75WM6_114_S (H1-7);P07305-2_49_S (H1-0);Q02539_116_S (H1-1);Q02539_115_S (H1-1)	Q96A08_5_S (H2BC1);Q96A08_10_T (H2BC1);P22492_188_S (H1-6);P22492_190_S (H1-6);P22492_193_T (H1-6)
>Enrichment results	P23458	JAK1	Active	10	13	32	54	1.29808	0.342208	-	>Substrate mapping	K7EM17_182_Y (STAT5A);J3KTM7_132_Y (SOCS6);O00330-2_65_S (PDHX);E7ENN3_2013_S (SYNE1);P26718_138_Y (KLRK1);P26718_139_S (KLRK1);P07900_231_S (HSP90AA1);J3KTM7_129_S (SOCS6);J3KTM7_133_S (SOCS6);A0A087WUV8_166_S (BSG)	A0A494C0N6_180_S (ACOT8);H3BTN5_249_S (PKM);P07205_153_S (PGK2)
>Enrichment results	Q9Y6M4	CK1g3	Active	22	31	46	76	1.17251	0.378733	-	>Substrate mapping	P49840_282_S (GSK3A);Q16401-2_454_T (PSMD5);P16401_81_S (H1-5);Q75WM6_226_T (H1-7);P27797_44_S (CALR);Q75WM6_54_S (H1-7);P49840_279_Y (GSK3A);Q75WM6_56_S (H1-7);P16403_55_S (H1-2);Q96A08_38_S (H2BC1);E7EX90_75_S (DCTN1);P16403_58_S (H1-2);P16403_36_S (H1-2);P22492_43_S (H1-6);P22492_45_S (H1-6);O43242_63_S (PSMD3);Q75WM6_114_S (H1-7);P26583_179_T (HMGB2);P07305-2_49_S (H1-0);K7ENY6_43_S (PSMD8);Q…	M0R1Q8_113_S (RCC1);Q96A08_5_S (H2BC1);Q96A08_10_T (H2BC1);G3V295_175_S (PSMA6);P07205_153_S (PGK2);P22492_188_S (H1-6);P22492_190_S (H1-6);P22492_193_T (H1-6);J3QKQ5_190_S (KPNB1)
>Enrichment results	Q9UEW8	STLK3	Inhibited	0	1	11	17	0	0.388889	-	>Substrate mapping		B4DDH2_46_S (STK33)
>Enrichment results	Q16566	CaMK4	Active	18	21	49	64	1.11953	0.541022	-	>Substrate mapping	K7EMU2_77_S (PRKAR1A);A0A3B3IRM4_327_S (XYLB);Q16566_360_S (CAMK4);Q16566_341_S (CAMK4);Q16566_343_S (CAMK4);P46019_729_S (PHKA2);P13861_78_S (PRKAR2A);P13861_80_S (PRKAR2A);A0A0A0MSW3_356_S (NUP214);P13861_58_S (PRKAR2A);P13861_350_S (PRKAR2A);Q16566_345_S (CAMK4);Q16566_344_S (CAMK4);Q16566_348_S (CAMK4);A0A0A0MSA7_1192_S (EIF4G3);A0A0A0MSA7_1445_S (EIF4G3);P13861_54_T (PRKAR2A);K7EMU2_83_S (PR…	B4DDH2_46_S (STK33);E7EUT5_191_S (GAPDH);E7EUT5_166_S (GAPDH)
>Enrichment results	Q9NR20	DYRK4	Active	4	5	16	27	1.35	0.626371	-	>Substrate mapping	P49840_282_S (GSK3A);P49840_279_Y (GSK3A);A0A2R8Y6G6_419_S (ENO1);A2A2D0_46_S (STMN1)	P07205_153_S (PGK2)
>Enrichment results	Q15418	RSK3	Active	1	1	3	6	2	1	-	>Substrate mapping	E9PPR1_70_S (EEF1D)
>Enrichment results	Q96SB4	SRPK1	Active	17	19	57	67	1.05171	1	-	>Substrate mapping	S4R3H4_152_S (ACIN1);G3V5K6_101_S (MIA2);P27797_44_S (CALR);H3BLV9_67_S (SRPK1);E7EX90_75_S (DCTN1);P12821-4_672_S (ACE);P12821-4_677_S (ACE);P12821-4_684_S (ACE);P25685_228_S (DNAJB1);P25685_16_S (DNAJB1);S4R3H4_148_S (ACIN1);S4R3H4_149_S (ACIN1);S4R3H4_150_S (ACIN1);P07900_231_S (HSP90AA1);P14625_501_S (HSP90B1);Q5SRE5-2_376_S (NUP188);A0A087WUV8_166_S (BSG)	E7EUT5_191_S (GAPDH);E7EUT5_166_S (GAPDH)
>Enrichment results	Q9UPE1	MSSK1	Active	29	37	112	145	1.01472	1	-	>Substrate mapping	S4R3H4_152_S (ACIN1);E7ERL0_119_T (NME1);G3V5K6_101_S (MIA2);P27797_44_S (CALR);E7ENN3_2013_S (SYNE1);Q16566_360_S (CAMK4);Q16566_341_S (CAMK4);Q16566_343_S (CAMK4);O14829-4_10_T (PPEF1);O00264-2_129_S (PGRMC1);Q16566_345_S (CAMK4);Q16566_344_S (CAMK4);Q16566_348_S (CAMK4);H3BLV9_67_S (SRPK1);E7EX90_75_S (DCTN1);P12821-4_672_S (ACE);P12821-4_677_S (ACE);P12821-4_684_S (ACE);P25685_228_S (DNAJB1);…	M0R1Q8_113_S (RCC1);B4DDH2_46_S (STK33);E7EUT5_191_S (GAPDH);E7EUT5_166_S (GAPDH);A6NF31_532_S (OFD1);A6NF31_595_S (OFD1);B4DDC6_46_S (PTGES3);O75526_234_S (RBMXL2)
>Enrichment results	Q9UQ07	MOK	Inhibited	10	12	26	31	-1.00645	1	-	>Substrate mapping	G3V5K6_101_S (MIA2);P27797_44_S (CALR);E7EX90_75_S (DCTN1);P12821-4_672_S (ACE);P12821-4_677_S (ACE);P12821-4_684_S (ACE);P07900_231_S (HSP90AA1);P14625_501_S (HSP90B1);Q5SRE5-2_376_S (NUP188);A0A087WUV8_166_S (BSG)	E7EUT5_191_S (GAPDH);E7EUT5_166_S (GAPDH)
>Enrichment results	P07949	RET	Inhibited	23	30	61	79	-1.00715	1	-	>Substrate mapping	K7EM17_182_Y (STAT5A);P49840_282_S (GSK3A);K7EMU2_77_S (PRKAR1A);P13861_78_S (PRKAR2A);P13861_80_S (PRKAR2A);Q5T2B5_656_S (CUL2);Q99523-2_688_S (SORT1);P49840_279_Y (GSK3A);P13861_58_S (PRKAR2A);P13861_350_S (PRKAR2A);E2QRG8_141_S (REEP5);H0YJ97_734_T (TRIP11);K7ERP6_153_T (PRKACA);H3BLU7_210_S (AKR7A2);K7ERP6_239_S (PRKACA);P11021_448_S (HSPA5);Q8WU17_531_S (RNF139);P13861_54_T (PRKAR2A);S4R2Y4_…	M0R1Q8_113_S (RCC1);E7EUT5_191_S (GAPDH);E7EUT5_166_S (GAPDH);O75569_167_S (PRKRA);H7C1J8_95_S (HNRNPA3);A0A0J9YYI4_185_T (SERINC5);A0A0J9YYI4_188_T (SERINC5)
>Enrichment results	Q96PY6	NEK1	Inhibited	2	8	7	20	-1.4	1	-	>Substrate mapping	P49840_282_S (GSK3A);P49840_279_Y (GSK3A)	Q8NA61-2_88_S (CBY2);Q8NA61-2_209_S (CBY2);M0R1Q8_113_S (RCC1);O75569_167_S (PRKRA);A0A0J9YYI4_185_T (SERINC5);A0A0J9YYI4_188_T (SERINC5)
	Significance: * (p<0.05); *** (p<0.001); - (p>0.05)
